# Supplementary material for: Unexpected effects of different genetic backgrounds on identification of genomic rearrangements via whole-genome next generation sequencing
Source: BMC Genomics. 2016 Oct 21;17:823. doi: 10.1186/s12864-016-3153-9 (PMC5075209; doi:10.1186/s12864-016-3153-9)
Supplement: Additional file 1: Table S1 — The numbers of CTXs in each sample after filtering process and chromosome coordinates of all CTXs. 10 sequenced samples include 6 tumor samples (119J, 125J, 196J, 202J, 46J, and 90J) and 4 control samples (mouse control 1, mouse control 2, kidney and wt B6) plus 129S1 whose sequences were downloaded from Sanger’s Institute (see details in Methods). (XLSX 541 kb) [file 12864_2016_3153_MOESM1_ESM.xlsx]

## Sheet: 119
left_chr	left_pos	left_strand	# of left SC reads	right_chr	right_pos	right_strand	# of right SC reads	SV type	left coverage	right coverage	assembled length at left position	assembled length at right position	avg % identity at left position	% non-unique at left pos	avg % identity at right position	% non-unique at right pos	start position of consensus mapping to genome	starting chr of consensus mapping	pos of genomic mapping of consensus start position	end pos of consensus mapping to genome	ending chr of consensus mapping	pos of genomic mapping of consensus ending position	consensus sequence
chr14	91670549	-	1	chr1	14323875	+	3	CTX	30	42	24	62	0.976364	0	0.957808	0	1	chr14	91670615	141	chr1	14323953	ATTCTATGTAGAAAATAACTACTATAAATGCTTCTTAATGTGTGTGTGTGTGTGTGTGTGTGTGTGTCAGCATATGGATTCTCTTCTCTTATTGCAAATTTAGTTCCCAGTGGCAGGTCAGGTGAGACCTGAAAGACATCA
chr1	41509928	+	3	chr4	150897534	-	1	CTX	47	7	66	27	0.923101	0	0.873887	0	1	chr1	41509895	87	chr4	150897481	ATATAGATAGAGAGTGTGTGTGTGTGTGTGTGTGCGCGCGCGTGCGCACGCACATGCATCTGTGTGCACACATATGTGAACACTTGTGAACACTGGCGGACATGCT
chr1	44611299	+	18	chr13	19939160	+	1	CTX	44	16	63	63	0.728671	0	0.81737	0	1	chr1	44611209	122	chr13	19939218	ATGAGAATAAAATTGAGTTGTTTATATCTGTTATACGTGCACAATAATATTTCTGTAAACTTATTTTTTACCTTTTATTCATAGCTATAGTTTAATCATATATTTCTACTTTTTACATTTTTAATGTTTTAGAGATTTCATACCAAAGTATGAC
chr1	47581359	+	3	chr7	55308470	+	4	CTX	12	13	64	40	0.580561	0	0.81035	0	1	chr1	47581263	182	chr7	55308553	CACTCACCAGAGGTCTTAGGATCCCGTGGGGAATCCTGTGTGGGCCCTTGCAGGTGTCAGGCAACTCCGCTGGCAAGGAAGCCCGGGGCTGGAGTCCCATTTTCTTAATGTTTTACTTTAAATAGGTTTTGCTCTTTTGAAGTTTTTAAAAATATACTTACTGATAAAATAATTTCTCTCCT
chr8	97239397	-	14	chr1	60531432	+	3	CTX	23	17	44	55	0.911169	0	0.608679	0	1	chr1	60531483	87	chr8	97239436	TTACATATAATCAATAAATAAATCTTTAAAAAAAAAAGAAGAAGAAGAAGAAGAGTGTGAAGCCAGCTCTGACCAGCCAGAGTGAGGGACCTCTTTGCATTAGGAATAAAAACCCACCAGGACTCCTGGTATATGGGCTTGCTG
chr14	35075418	+	1	chr1	165711633	+	3	CTX	14	83	15	52	0.965453	0	0.655337	0	1	chr14	35075333	122	chr1	165711680	TGTGAAACAAGTTACATCATGGATAGATTTTAGATATGTAATATTCAAACTATCACATTATTACATGTTCACTATATATATATATGTGTGTGTGTGTGTGTGTGTGTGTGTGTATGAGACATGGTC
chr1	175769572	+	3	chr5	4330057	-	1	CTX	28	32	53	32	0.72931	0	0.733911	0	1	chr1	175769490	136	chr5	4329985	GGGGACTTTTGGTATAGCATTGGAAATGTAAATGAGCTAAATACCTAATAAAAAATGGAAAAAAAATACATTCACATGTAGTGGTGGGACTTCCTGTTCAGTGTTTTGCCCTTTGTATCTTTCACTCCATGTATTC
chr2	42124754	+	3	chr5	12765744	+	1	CTX	44	27	58	35	0.925046	0	0.980345	0	8	chr2	42124672	71	chr5	12765737	GATATCATTGTAGTCACCAAGAGAATTACCACTGCCCCCTCCCCTGCCCTTCTGCGTAAGGGTTATTTCCCCTTTTTGTATAAAATCTACAAGTTTGGCTGAATACAACAGGGCCTTGACAAGATTCAGATTGACT
chr2	113503560	+	3	chr8	117652814	-	1	CTX	44	12	53	23	0.959375	0	0.883333	0	1	chr2	113503513	102	chr8	117652745	AAGAAAGAAAGGAAGGAAGGAAGGAAGGAAGGAAGGAAGGAAAGAACCTCGTGCCAGGTGTGGTAGCACATACCTGCAATCCCAGCCCACAGGAAGACTGAGGCAGGAA
chr19	6054683	-	1	chr2	118565970	+	13	CTX	45	31	43	63	0.728401	0	0.898735	0	1	chr19	6054739	172	chr2	118566067	TTAAGTACTTAGGATGAAAGGGCTTTGAGATAAGGCCTTGCTTTCATAAAGTACAAGTAGGAAAAAAAAAAAAAAAGAGGGGAAAAGGAAGAAAAGGGAGAAAACCCAAGTTCACGTAAGAGCATGTTCACAAGCAATTACTGGTGTTACGCTATACCAAATCACAACACTT
chr2	122662740	+	4	chr8	74622617	-	1	CTX	47	9	43	32	0.894532	0	0.733285	0	1	chr2	122662681	121	chr8	74622554	TGTGTGTATGTATGTATGTATGTACATGTGTGTGTATGTATGTATGTATGTATGTACATGTGTGTGTGTGTCTGAGTGTGTGTGTAGGCTAGATGTTGGTCTTCGGTGCTGTTCCTTAGGTTCTG
chr12	77259097	+	2	chr2	139987972	+	3	CTX	9	26	45	66	0.943921	0	0.599733	0	1	chr12	77259000	101	chr2	139987987	ATATATATGTATAAGTCAAAAACAAATATATACATATATGTGTGTAAGTATATATGTATATATACATATTATACACATTACATATATATGTGTGTGTGCATACACACACACACACACACATACACACACACACACACACACACACACACACATATATGTATATATTTGTTT
chr11	78066357	-	2	chr2	152547619	+	16	CTX	13	31	16	66	0.689019	0	0.977143	0	1	chr11	78066440	150	chr2	152547688	ATGTGGTTGCTGAGATTTGAACTCAGGACCTTTGGAAGAGAAGTCGGTGCTCTTAATCACTGAGCCATCTCTCCAGCCCCGTGTGTGTATACATCTTATGTGTGTTTTTTTTCTTATGTGTGTTTTGTGTGTGTTGTGTGTATATATATATGTCTATGTGTTGTGTGTGT
chr6	10148679	-	8	chr3	23044489	+	3	CTX	14	35	59	53	0.945	0	0.69375	0	28	chr3	23044522	157	chr6	10148776	AATGAGAGGTATGGAGCCTGAACTGGACATCTCCTGTAACTAGTCAAGACTTCCAATGGAGGAACTGGGGCATCAACCCTGAAAGAAACCTTAGATCCACAATATGTCCTGCCTACAGGAAACACAGGGGTAAAAAATGAAGCAGAATGAGAGAAGG
chr3	46578596	+	3	chr4	113554296	-	1	CTX	26	9	60	41	0.930089	0	0.692695	0	7	chr3	46578546	115	chr4	113554249	ATTATAACACACACACACACACACACACACACACACACACACACATATATATACTCTAGAATCTAGATTTTCAGTAATCTATGTTTATCAAATATGATCTCTATAACTGTGGATGATGTAGATACC
chr3	75860585	+	8	chrX	3398443	+	1	CTX	10	9	53	32	0.766	0	0.948889	0	1	chr3	75860489	166	chrX	3398510	ATACTTTCACTTAGATAATTGATTTAATCTTTTCCTAATGTCTATTATAGTACCTGGCCAAAAATGGCATTCAGCATCTCTGTAATAAACAAATTACGGCCGGCCACTGTCCGGACCAGAGGACAGGTGCCTGCCTGGCTCTGAAGGCCTCAGCCTCAGGAGCAGC
chr4	111466368	-	7	chr3	93033605	+	3	CTX	8	49	45	31	0.9828	0	0.804444	0	1	chr3	93033679	164	chr4	111466463	CTGGGTTCTTTCCAGCTTCTGGCTATTATAAATAAGGCTGCTATGAACATAGTGGAGCATGTGTCCTTCTTTCTTAAGTGCTGCTTAGCCATTTGTGTTTTCTCTTTTGAGAATTCTCTGTTTAGATGGTCCCCATTTTTAAATTAGGGTTTTGTTTTTGATGT
chr3	102430765	+	6	chr14	107601829	-	11	CTX	17	16	51	37	0.785419	0	0.744004	0	1	chr14	107601732	178	chr3	102430686	CATAGGCATTTCAACTTTATTTGTTGGAGAAATACATAGCAGTCTGACTCTGTTGCCTAGGAAAAAACCTCAAATCCATGCAAATGTTAGTGCTCTCTCTCTCTCTCTCTCTCTCTCTCTCTCTCTCTCTCTCTCTCTCTCTCTCTGTGTGTGTGTGTGCGTGTGCGTGTGTGTGTGT
chr4	17423372	+	3	chr3	126559830	+	29	CTX	17	32	44	55	0.938824	0	0.746801	0	1	chr4	17423296	156	chr3	126559927	TTTGGTATAGCATTGGAAATGTAAATGAGTTAAATACCTAATAAAAAATGGAAAAAAAAAGAATATCATTTGTGAAGAGTTGTGTAACATATACATATTTTTTCAGCACTTTGAGGTAAGTATATAGGTATGAAATGGTTGGCTACTATAGTCATA
chr4	23721262	+	8	chr5	152457688	+	1	CTX	29	1	53	55	0.894557	0	0.767872	0	1	chr4	23721179	137	chr5	152457740	TATAATGGAGCAGCAGGGCCAATCTATAGCAGTAGCTGTAAACTCTCCTCTTAACTCTCCAGTACCTGCAAGAAAGGAAAACTGGAGTCGCCATCTTGGTTCCGGGACTCAGCAGAACTTAGGAAATTAGTCTGAAC
chr3	147177566	+	1	chr4	27439359	+	3	CTX	19	15	32	54	0.846845	0	0.483167	0	5	chr3	147177502	126	chr4	27439412	ATATATATATATATATATATATATAATATAGATATATATGTATCACAAACACATACATGTGCACGCATGCTGGCATGCGCGCGTGCGCGCACACACACACACACACACACACACAAACACACACAC
chr4	54500885	+	7	chr7	65490033	+	9	CTX	18	30	64	65	0.832222	0	0.782144	0	1	chr4	54500796	187	chr7	65490129	AGCTTTGTTGAGTATAGCCTTTTGTAGAAGGATCTGATGGTGTTTTGGATTTCTTCAGGATCCGTTGTTATGTCTCCCCTTTCAGTTCTGGGGATGTTTTCAACATAAAACACAGTACATCTGTTTATCCGGATTACAATATTACACGATTTCCACATAGATCAAAACATTCTATAGCTAAGGATAT
chr9	101389386	-	8	chr4	69740954	+	4	CTX	12	11	45	42	0.775833	0	0.816189	0	1	chr4	69741024	164	chr9	101389480	AAGGACACATGCTCCACTATGTTCATAGCAGCCTTATTTATAATAGCCAGAAACTGGAAAGAACCCAGATGTGTTAGTTTTCTATGACAAAACAAAACAAAAAAAAAGTTGTGAGAAGACCAACTTAAGGAGGGAGGGTTTATTTTGGCTATTGTGTCCAGAGG
chr9	101389406	-	1	chr4	69740954	+	4	CTX	16	11	53	42	0.775833	0	0.850391	0	1	chr9	101389452	135	chr4	69741024	CTCCCTCCTTAAGTTGGTCTTCTCACAACTTTTTTTTTGTTTGTTTTGTCATAGAAAACTAACACATCTGGGTTCTTTCCAGTTTCTGGCTATTATAAATAAGGCTGCTATGAACATAGTGGAGCATGTGTCCTT
chr4	147189229	+	8	chr10	101882231	-	1	CTX	22	12	66	66	0.912382	0	0.945	0	1	chr4	147189131	140	chr10	101882198	ATAGATAAACTTGAGACTGGCAACACAGCTTAGAGGAAACACTGGAGCTGAAGGTTCAGGATTTTATAGGTCAAAATAAGCAACAGAAAGAGGAGAATGGGGCTGGGAGACGGCTCAGTGGTTAAGAGCTCCGACTGCTC
chr8	18738411	-	1	chr5	66477778	+	3	CTX	24	37	17	58	0.968424	0	0.950628	0	1	chr8	18738475	136	chr5	66477855	GTTTGTGTGTGTGTGTGTGTGTGTGTGTGAGTAGCACATGAATGAACAATACGGGGGAAGACCCAGGATAAGGTACAAAGTGATTGATGAAAAACATCCCCCAAGATCAACCTCTGACCCCCACATGTATATACAT
chr11	79139845	-	3	chr5	108576292	+	3	CTX	28	33	59	62	0.891683	0	0.951802	0	1	chr5	108576349	147	chr11	79139932	ACTCAGAGGTCAGGTTAACTAGGAAGGGCACACAGGAAAGATCTTTCAAGAAAGGGGAAGCTGGAGAGATGGCTCAGGGGTTAAGAGCACTGACTGTTCTTCCAAGGTCCTGAGTTCAATTCCCAACAACCCCATGGTGGCTTACAA
chr6	15505807	+	6	chr16	93470225	+	1	CTX	6	41	56	43	0.74043	0	0.713931	0	1	chr6	15505719	145	chr16	93470285	ATGAGGAAGTCAGATGCAAGTCATATGACTTAGCTGCAGTCCCTGGCGCCTTTGGGACTGCCGCCACACCCGCTCCCCACAAATGAGCATGTTAAGAGACTCATGTTCCACACCCAGAAATGTTGGGCATGCAGTTTAAGCCCAC
chr6	30138451	+	4	chr8	72530080	-	3	CTX	6	33	56	45	0.811667	0	0.86332	0	1	chr6	30138365	172	chr8	72529995	GCCACCATATGGTTGCTGGGATTTGAACTCAGGACCTTCGGAAGAGCATTTGGTACTCTTAACCACTGAGCCATCTCTCCAGCCCCTGCCTTGCATATCTTTGACATTGACATCTAGAAGGACATCCTGAGATGGCAGAGGATGGGGATAGGACAGAAGTCCTCCAAAGGCC
chr6	55953218	+	6	chr8	19152862	-	1	CTX	8	26	41	39	0.788205	0	0.985	0	1	chr6	55953121	139	chr8	19152791	AGAGCTGTCAGGTGTGCTGTCAGGCTGCTAGTGTATGCTCTCTCCAGTTTCTTTTTGGAGGCACTCAGAGCTATGAGTTTTCCTTTTAGGACTGCTTTGTGTCCCATAAGTTTGAGTAAGTTGTGGCTTCATTTTTATT
chr6	104039931	+	3	chr1	45578189	+	13	CTX	20	13	57	53	0.911424	0	0.694922	0	1	chr6	104039881	41	chr1	45578158	ATATATATATATATATGTGTGTGTGTGTGTGTGTGTGTATATATATTATATGTACACACACACACGGCCAAATTATTATACTCCTAAGAAATAATCTCTTGCTTTCATTGTTGCTTAAGAATTTGCCAATATATAATATAAAGAGACCAAG
chr7	28465435	+	5	chr16	35786942	-	2	CTX	18	7	48	66	0.768825	0	0.83	0	1	chr7	28465353	172	chr16	35786851	ATGTGGTTGCTGGGATTTGAACTCTGGACCTTTGGAAGAGCAGTCGGGTGCTCTTACTTGCTGAGCCATCTCACCAGCCCGGTAAATAATTTTTAATGCTAATAATAAAGTTTTAATTAAAAAAACTTTCTAACTCCTGTAATTTAAAATAGTGAAATTTTTGGAACGTAACACTTAT
chr7	46553799	+	3	chr18	5693477	+	1	CTX	49	15	61	20	0.97324	0	0.986111	0	1	chr7	46553721	140	chr18	5693546	ATTTGCAAGGTGGGTTAACAGGGGATTTGACACATTTGAGAACTCGTATTAAAAGTATGTTTTAAAAAAAAGAAAGTCAGTCAACAAGTGCCATTTAGAGAGAAAGGAGACAGATTGAAGTTCAGGAGATAAAAGATATG
chr7	61867428	+	9	chr11	30740166	+	4	CTX	12	38	53	51	0.789333	0	0.94641	0	1	chr7	61867339	157	chr11	30740229	AAATGAGCACACTGGAAAAGAGACTAGCTGCACCAGGACACTGAACAGCTCGTATTAATTCATTATTTCTGTTTGTTTGTTTGTTTGTTTTTGGAGTTTGGAGTTGAGATAAAAGGATGGACCATGTAGACACTACCATATCCGGGGATCCATCCCA
chr15	42475876	-	5	chr8	40279481	+	3	CTX	20	17	43	64	0.701528	0	0.926	0	1	chr8	40279564	180	chr15	42475973	AGGCTCCTGCCGGCGCCTGTGCCACAAACCTCTCAGGCCAGGCAGACCCCGTGCTCTCACCAGGAAGGTGGCCGGCTGTCTCGACAGGCAGATTCTAAGATCTCCTTGGTCACCCAGAGAGACCCAATCAATGAGCTTCAAGTTTAGTGATCCAGAAAACAAGATGAAGAGTGAATGACA
chr4	68018951	-	4	chr8	42704332	+	4	CTX	17	4	63	50	0.505	0	0.871058	0	1	chr4	68019040	141	chr8	42704388	CAATACAATGCAGTTTTTATCCCTATTGCTCTGTAATATAGCTTGAGGTCAGGGATGGTGATTCTATTATTGTTAAGAATTGTTTTCACTTGTCGAAGATCAAGTGACCATAGGTGTGTGGGTTCATTTCTGGGTCTTCAACATAAGACAAGA
chr1	36437986	-	1	chr8	58115112	+	6	CTX	15	29	54	48	0.941767	0	0.796171	0	1	chr1	36438054	143	chr8	58115206	ATATGACTTTTAGATTGTGGCACATGCATACATGCACACATGCACACACACACACACACACACACACACACACACACACACATACACACACACACAAAGGGAATGGAATGAAGAAACAGTCCAAAATTTTTAGGAAAATGGAT
chr8	60886219	+	4	chr1	65910795	-	4	CTX	8	20	45	41	0.8675	0	0.783929	0	1	chr1	65910709	160	chr8	60886138	CTTAAATTATATAGAGCCAATAAATCTTACTCAATATAAAATCTCATGACTTATTATTACATATCATTCTTTAAGATGACATGAACGCCAGCATCTGCTGTCACCTGAATTTTTGATCTTAGACATTCTGACTGGTGTGAGGTGGAATCTCAGGGTTGTT
chr8	75778252	+	3	chr5	13848090	+	11	CTX	22	11	62	43	0.924226	0	0.619402	0	1	chr8	75778226	100	chr5	13848146	GAGGGTCTCCCTTCGGGGGTCTTTCAAAAGTAATGCACTTTATGTTGATTTTAGAGAGACTGGATTGTTTACACCAGATTGTTAAAAATTGATTTTGCTTTTCAACGTTATGGTTATGATCTACTATT
chr8	101624028	+	7	chr14	51290475	-	1	CTX	55	16	49	61	0.973327	0	0.854195	0	1	chr8	101623934	152	chr14	51290437	TGAACCATATATTTGTAACTTACATATGATTGAGATTTTGCATCCTATCATTATAATATACTTGGAAACACAATAAAGTTAACAATTAATGTTTAAAAAAAAAAAAAAAGAGTACTGAGGTTTCAAGTATTTGAGCATCCTGTTAAAGCCAA
chr8	102144494	+	3	chr15	20127105	-	1	CTX	35	28	37	20	0.821721	0	0.959286	0	11	chr8	102144434	151	chr15	20127026	AAATTTTTTCACCATCCACACACATAAGTTTATGTTTTTGTTAAAATCAGATAGATAAGAGCTATCCTTAGAACAAATCTCCTAAAAGCAGAAGTTAGAAATAATAATTATAAAATAAGTAATGGCCCAGGGACAAGATAAAGATCAGGCC
chr13	77313962	-	1	chr8	130056461	+	18	CTX	19	36	26	66	0.768333	0	0.891083	0	1	chr13	77314035	171	chr8	130056556	CTGTATGACAACCAATGATTTCTATTTGCAGACTCAGTGGAATAAAGGAGTTTGCGAATTAGGGTATTAGAAAAAAAAAATATGTGTGTCCAGAAGCCCTTATCATTCTTTTATGCATAAAACTTTGAAAGTCGTCCGGCCTTTGGGGATGCAGAATACATTGCTGTTGCC
chr17	93450898	+	2	chr9	61272794	+	7	CTX	37	42	38	52	0.797863	0	0.865136	0	1	chr17	93450813	90	chr9	61272785	AAACAGGATCTGGCAAGATCCGATAGATCGATAGATAGATCGATAGATAGATGATAGATAGATAGATAGATGATAGATAGATAGATAGATAGATGATAGATAGATAGATAGATAGATAGATAGATAGATAAATTTGATGTTAAAATTCAAATTGTCTTTACAA
chr9	68708901	+	10	chr8	35689973	-	3	CTX	34	14	57	49	0.676748	0	0.736819	0	1	chr9	68708814	227	chr8	35689892	AGGTCAGAAGGAGAGTGCCGGGCTAGTGCCAGGCTTGAGTGTATCAGTGTTTGCAGATTGAACCCTGAGTGCTGTTGCTGTTGCTGTTGCTGTTGCTGTTGCTGTTGCTGTTGCTGTTGCTGTTTTGTTTTGTTTTGTTTTGTTTTGTTTTGTTTTGTTTTCTGAGACAGGGTATCAGTTTGCAGTCCACACTATCTTGGAATTCACAGCAAAGCCAACGTGGCCTTG
chr4	92597022	-	1	chr9	104508908	+	9	CTX	6	35	59	61	0.801372	0	0.901667	0	1	chr4	92597089	159	chr9	104509005	CACTTATCAGTGAGTACATATTGTGTGAGTTCCTTTGTGAACGTGTTACCTCACTCAGGATGATGCCCCTAAACATAGTTTTAAAAGAAGTCTTTGACCTTCAAGGAGAGGAAAAGTCAGCTTCTCTGCTTCAGATCTGATGTGGAGAGAGGAGCAAGA
chr10	23514126	+	3	chr13	65256633	+	1	CTX	12	8	35	26	0.943273	0	0.814753	0	1	chr10	23514031	164	chr13	65256706	CGTAACGAGATCTGACTCCCTCTTCTGGAGTGTCTGAAAACAGCTACAGTGTACTTACATATAATAAATAAATCTCTAAAAAAAAAAAAAAAGATATTTTCTCAGGATGTAGCTTGTCATTTCATTATTTTAACCATTGGAATCTAAGAGTCACCCTACAACCC
chr16	3114602	+	1	chr10	47332406	+	3	CTX	7	28	58	36	0.931309	0	0.58501	0	3	chr16	3114563	100	chr10	47332456	ATAAACAAAAATAAATTAAATAAATAAAATTTAAAAATAAAAGCCGGGCGTAAAGCACACCTTTAATCCCAGCACTTGGGAGGCAGAGGCAGGCGGATTT
chr10	109959981	+	3	chr14	118524786	-	11	CTX	34	21	52	34	0.920349	0	0.713111	0	27	chr14	118524713	143	chr10	109959936	CATACACGCCGCGCATGTCTGTAATCCCAGCACCACATACACACTGCACATGTCTATAATCCCAGCACCACACACTGCATGCCTGTAACCCCAGCACCACACACACACACACACACACACACACACACACATGCTGCGCATGCCTG
chr10	125181819	+	3	chr15	44287790	-	1	CTX	23	51	66	28	0.935385	0	0.988651	0	1	chr10	125181742	144	chr15	44287720	TCTCTCTTTGTCTCTGTCTCTCCCTCCCTCTCTCCCTCTCTCTCTCTTTCTCATTCCTTCCCTCCCTGTCTCTCTTTTACCTCATTACCTCATTCCAACGAGCCTCCTCTCCTCTTGCCCACTTTTCCTAGAAATAAACACAGT
chr11	3000078	+	6	chr12	75904898	+	1	CTX	41	364	61	49	0.578649	0	0.534183	0	11	chr12	75904987	79	chr11	3000129	CTTGCCCTAATCCAGGTCCTACAGTGTGTTTTCCTCATTTTTCACATTTTCGCTGTTTCTCGCCATATTCTAGGTCTTACAGTGTGTGAGTCTCATTTTCCACCTATTTAGTTATTTTCGCCATATTCCGGGTCATACAGTGTGCATG
chr11	3000078	+	6	chr12	75904905	+	1	CTX	41	400	61	59	0.578649	0	0.531994	0	11	chr12	75904987	79	chr11	3000129	CTTGCCCTAATCCAGGTCCTACAGTGTGTTTTCCTCATTTTTCACATTTTCGCTGTTTCTCGCCATATTCTAGGTCTTACAGTGTGTGAGTCTCATTTTCCACCTATTTAGTTATTTTCGCCATATTCCGGGTCATACAGTGTGCATG
chr11	3070207	+	68	chr6	86458789	-	1	CTX	350	9	54	51	0.833867	0	0.89755	0	1	chr11	3070113	149	chr6	86458754	GTGTTCACTCAAATGAGATTCCCTCCTTTCAGTTAACTAACCCTCGCTTGTGTCAAGTTGACATAAGATAGCCAGCTCACATCCCTACCCCCCCCTTTTTTTGTTTTTTGGTTTTTTTCGAGACAGGGTTTCTCTGTATAGCCCTGGCT
chr11	12460479	+	5	chrX	123466800	-	5	CTX	5	31	44	55	0.766	0	0.933548	0	1	chr11	12460395	129	chrX	123466772	ATGCAGGGACAAGAAACTCAAAGAATGGACAGCAAGTGAAGAGGTCTGATCAAGCAGACGAATGTTTATTGTTCCCACACAGGTTCCAATTACACAAGAATGCAAAAATCAGAATTTTCTGCAGAAAATGCACTGGCTGAGAAGCAGGGGGTGAGGCTTTAAGGCAAACCCACCAGGTGTCAT
chr11	34443979	+	7	chr10	123982171	+	20	CTX	35	226	63	65	0.514919	0	0.531499	0	4	chr10	123982126	62	chr11	34443979	TCGGTAGGGAAATTTGGTAAACATTGATAGGGAAATTTTGGTAAACAGCAGTAGGGATATTTACATAAACAGTGGTAGGAAAATCCTAGTAAACAGTAGTAGGAAAAATTTTGGTAAACAGCGGTAGGAAAATTTTGTTCAACAGAGGTAGGACAATTTTGG
chr11	38061187	+	3	chr3	19615833	+	11	CTX	41	30	36	65	0.970244	0	0.758038	0	1	chr11	38061099	184	chr3	19615927	CTCTACATGGTCCATCCTTTCATCTCAGCTCCAAACTTTGTTTCTGTAACTCCTTCCATGGGTGTTTTGTTCCCACTTCTAAGGAGGGAAAAAGTATTTTTATGAAGCATTGAATTTGATTCATCCTCTGCTTGTTTTATTTTTTTATTTTTTCTTTTTTTTTTGAATCACACCTTTGATTTGC
chr11	86317425	+	4	chr4	146883917	-	9	CTX	17	119	46	17	0.863786	0	0.921192	0	11	chr4	146883831	170	chr11	86317349	GTGTTGTAATACAGATGTGAGACACAGCTGCACATAAGACTAAGCTAGTGTTTATATTTAAACAAAGTGGACATTGTAAAATTTGAAAGCATTTTTTTTTTTCGAGACAGGGTTTCTCTATAGCCCTGGCTGTCCTGGAACTCACTTTGTAGACCAGGCTGGCCTCGAAC
chr11	86317425	+	4	chr4	146883923	-	12	CTX	17	96	46	33	0.863786	0	0.916794	0	7	chr4	146883836	161	chr11	86317349	TACAGATGTGAGACACAGCTGCACATAAGACTAAGCTAGTGTTTATATTTAAACAAAGTGGACATTGTAAAATTTGAAAGCATTTTTTTTTTTCGAGACAGGGTTTCTCTATAGCCCTGGCTGTCCTGGAACTCACTTTGTAGACCAGGCTGGCCTCGAAC
chr11	120473776	+	9	chr8	85479307	-	2	CTX	32	31	53	60	0.917223	0	0.784506	0	1	chr11	120473680	193	chr8	85479212	CTGGTGAAGGCCGCACCCACCACAACCCAGCTCAACCCTGGAGCCTTGGAGGCTATGGGTCCCACTCTGAGGCATGACTTCGGGCAGCAGAGGATACTGCAAAGGCCTCTGAGCGCTCCCAGGCAGCTGCTCTTTTCCAGACCTGCTCCTGCAGTCTCAGGCTAAACCTATTCCGGTTCCCCCAAGGTCCCGG
chr10	26985285	-	1	chr12	31578958	+	3	CTX	30	36	59	51	0.966944	0	0.887704	0	1	chr10	26985321	118	chr12	31579024	CATGTTAATGAAAGTTCCCTCCCTAATTTCTCTAATTCTTTTTTTTTTTTAAACAGTTTTAAAATTTAATGGCTGTATTTTAAACAAATGTAATTTGATTGAATGTAAAAAGTTAATT
chr2	51516292	-	1	chr12	35709903	+	10	CTX	66	12	55	34	0.598338	0	0.959146	0	6	chr2	51516264	41	chr12	35709864	GTATCATCTGTATCATCTGTATCATCTGTATCATCTGTATCTGTATCTGTACCTGTATCTGTACCTGTATCTGTATCTGTACCTGTATCTGTATCTGTATCTACTTCTATATCCAATCTATATCC
chr12	41062355	+	13	chr13	96711274	-	1	CTX	41	13	56	52	0.787948	0	0.681578	0	1	chr12	41062287	125	chr13	96711267	TGCATTATGACTTCTGATTTTGTTTCTCTAGGTTTTCTCTGTGTGTGACTCTGTGTGTGACTGTGTGTGACTGTGTGTGACTCTGTGTGTGACTGTGTGTGTGACTGTGTGTGACTGTGTGTGTG
chr19	52635968	+	7	chr12	48427907	+	3	CTX	7	39	61	54	0.911883	0	0.602333	0	2	chr19	52635873	165	chr12	48427986	CGAAAAGACAGCCAGGGGCAAGAGAGAAACCATATCAGCACAGCTAGAACGAAATAATTCCTGAGATTATACACCTTCTGTAACACTTTACTTCTTGGTTTGGTTTGGTTTGGTTTGGTTTGGTTTGGTTTGGTTTTGTTTTGTTTTGTTTTGTTTTGTTTTGTT
chr15	62003801	+	6	chr12	110307281	+	9	CTX	40	23	60	64	0.761667	0	0.892846	0	1	chr15	62003709	180	chr12	110307365	AGGGACCTGAGCATACTTGGAATTCTGCTGCAGATACCAAAGCCAAAGGGCTAAGGAGTGGGCTTCCAATCAGCCTTCTTGTCTCTTAATTCTGTGGGCCTGTGGGCTGAACGGTTGAGTGTTAATGGTTTCCGAGGGAGATAAGGGGATACTAGCAGCGACTACAGCACGTATGTTGAC
chr12	114499669	+	9	chr15	62002643	-	8	CTX	11	25	45	64	0.798182	0	0.894095	0	1	chr12	114499573	172	chr15	62002566	ATCCCATCCCATCCCATCCTAGTTCAGCTCAGTTTAGCCCATCCAGCCTAATTTGGTCCAGCCTAGACTAACTCAGCCTAGCCCAGACTAACTCAGCACAGAAACACAAACCTAAACAAGCATCTTTGCTTTATAAGTTACTAAGCCTCAAGCACTTGGAGACTTAGACACT
chr12	114662370	+	10	chr15	62002785	+	6	CTX	12	20	63	27	0.766154	0	0.961	0	2	chr12	114662277	189	chr15	62002882	GCAATCTGGCTCACTTAGCCTAATTGATTCTGGTTCTGGCCAGCCAGCTCTACTCACTCTTGCTCAGCTGACCCCAGCTCAGCTCACACAGCTCACCATGGTAAGAATTAACCCAGTTCTCTAAGAAAGCTCCTTACTAAGCAGGAGGATCAATGAGTGACAGCAGTTAGACACTGAGAATAACAAAAT
chr13	56951872	+	4	chr12	29554938	-	4	CTX	28	19	39	25	0.835419	0	0.904913	0	1	chr13	56951800	139	chr12	29554864	AGTTAAAGCTGGAGTTACAGAGCCATCCAGCATGGATGCTGGGATGCTGGGATGCTGGGATGCTGGGATGCTGGGATGCTGGGATGCTGGGATGCTGGGATGCTGGGATGCTGGGATGCTTGGATGCCTGGATGTCTAT
chr13	65098323	+	5	chr1	49158565	-	3	CTX	6	5	45	32	0.705179	0	0.896391	0	1	chr13	65098239	168	chr1	49158481	AAGGCTCCCGCCGGCGCCTGTGCCACAAACCTCTCAGGCCAGGCAGACCCCGTGCTCTCACCAGGAAGGTGGCCGGCTGTCTCTTCTGGAGAGTTTTTTATTGCTTTTAATCTAATAGAATAGTTATACCTCAAATTTTAAAAATATGCAGTGATAAAACTGAAATAT
chr13	75999809	+	8	chr14	110676843	-	7	CTX	23	29	66	64	0.841418	0	0.771549	0	1	chr13	75999713	167	chr14	110676771	GATATAGAGAAAGAAGAAATAGGACTGAATAAACGTGTGCAGAAGGATCCTGTAGCAGCGTCGTTCTTGCTGGCGAGTTGGGGGCGCGCTCGACAGTATCACTCATTCTTTTCCTGTGTCATTTTTTCATGTGATATTCAATAACTAAATATCAAAGCCCTTTATTT
chr8	91996479	+	7	chr14	41739166	+	6	CTX	20	29	17	45	0.914733	0	0.868013	0	1	chr8	91996382	142	chr14	41739228	GCTCATGTTCAGTCTCCTGACTTCAAGCATGTACAAGCATGTTCTTGGTATGGTAAATCTGAGTGATGCTCTTTGCAACCTTTCAAAATCTCTCTCTCTCTCTCTCTCTCACACACACACGCACACACACACACACACACACACACA
chr4	113177737	-	6	chr14	52094706	+	11	CTX	10	37	27	63	0.861147	0	0.65425	0	15	chr4	113177811	184	chr14	52094800	ATTATTATTTTACCTGATATACTGCCAAAACATATATCATGTTTTTCTACTTTGAGGAGTAGAGTGTTTGCATAATCAGGTTAAAATATTAGGCCTGGAGGTAAAAACGCTAAAAGCCAAATCAAGGGGAGAGGGGTCTTAAGGTCAGCTCGAATTATTTTAAGAGGTTATGGAAGTTGAGCCT
chr18	47808403	-	1	chr14	71833616	+	10	CTX	33	19	56	41	0.743247	0	0.942222	0	1	chr18	47808445	137	chr14	71833711	GTTCTTCCTGGCCGGTCGTGAGAACGCGTCGAATAACACATCCAATTCAGAATCTCAGAGTGACTCATGGGTACCGGTGTTTCCCAAAGTATTTTGCACAATTGCCCTCTGCAGGTAAGTTTAATAATCTACTTGAC
chr8	85323791	-	5	chr14	88939402	+	3	CTX	35	30	49	60	0.941935	0	0.832994	0	1	chr14	88939451	144	chr8	85323885	ATGGCAATCACTAGATGGTCCATCCTTTCGTCACAGCTCCAAATTTTTAGTTGTTTTCTGATCCCCCTTCCCCTTTACAGAGGAAGCTGGTCAATTTAAATAGCTCACATAGAAAGGGAGAGGTGAACATGGTGTGTAATTAGT
chr4	72340031	-	1	chr14	112366357	+	6	CTX	5	19	35	34	0.914299	0	0.931667	0	1	chr4	72340095	157	chr14	112366448	CCTCTGGTCCGGAAGGTGGCCGGCTGTCCCCGGCCCACACAGGGTGCTGCCTCAGCGCCTCTGTCCACTGTTGGTTTTCTTATGGGGTTACCATCTTCTTCATTTCCTTCACTCTTTCCCCTAACTCTTCCGAGGGGTCCTGACCAGAGTTCAATGG
chr2	75016701	-	3	chr14	123879648	+	3	CTX	22	41	15	64	0.965381	0	0.953167	0	1	chr14	123879679	114	chr2	75016793	CCGCCACACCCGCTCCCCACATATTTCAAACTCAGGAGAGTCTTTCCTGAAATGTCTAGAAACAGAACTGCTGTGCATAAAAAGGCAGAGGCACATGCTGGATATGATGGAGTG
chr15	23390706	+	3	chr1	90681106	-	6	CTX	14	17	54	61	0.905833	0	0.705193	0	1	chr1	90681007	132	chr15	23390660	GTGCAGGCTTTGCTGCCCTGTAGTGCCTGAGGGGCATTTGTAGAGAAGAAGATAGAAAGAAGCCCTGTGCCCTCTGATGCCTGGACTCTCTCTCTCCCTCTCTTTCCCTCTCTCTCTCCCTCTCTTTCCCTCTCCCTTCCTCCATCTTCCTCTCTTTCTCCCTCTCTTTCTCTACAAATGCCC
chr11	86444562	+	3	chr16	30410233	+	9	CTX	18	27	39	53	0.82315	0	0.952113	0	1	chr11	86444494	173	chr16	30410327	CCAAGAAGATGGCCTCGGCCATCCAATACCAGAACCTGCCCCTCCGCCATCTTCGGCAGCCGCCTGGGACTCTATTTTTATTTTTATTATTATATGTGTCGACATCCAAATGCCATGGCGTGCATGTAGAGGACAGAGGACAACTTGTGGAGTCAGCTCTTTCCTTTCTACCT
chr7	146074180	-	1	chr16	58919682	+	7	CTX	31	7	38	63	0.637318	0	0.916686	0	1	chr7	146074246	143	chr16	58919761	ATGCCTTTTTTGACAGGAAAACTAATTGACCGGCGTACATATGCAAGACAACACTTGGTCCTCCAGGGTTTTGTGCCTGCTCAAATCCATTTTAGAAAGGGGAACAAAATAATCCCATGAGGCAGAGGAGGAGAGTAACCTGG
chr16	91346104	+	18	chr8	31675052	-	1	CTX	49	5	63	50	0.638578	0	0.512206	0	13	chr16	91346029	153	chr8	31675022	ATTGTAACTTGCTGTGGTAGGTAGTATGTGTGGTGTGTGTGTGTGTGTGTGTATGTGGTGTATATGGTGTATGTGTATGGTATGTGTGGTGTGTGGTGTGTGTGTGTATGTGTGTATGTATGGTGTGTGGTGTGTGTGTAGTGTGTGTATGTGGTTGG
chr16	91346104	+	18	chr8	31675086	-	1	CTX	49	6	63	24	0.638578	0	0.674621	0	13	chr16	91346029	151	chr8	31675024	ATTGTAACTTGCTGTGGTAGGTAGTATGTGTGGTGTGTGTGTGTGTGTGTGTATGTGGTGTATATGGTGTATGTGTATGGTATGTGTGGTGTGTGGTGTGTGTGTGTATGTGTGTATGTATGGTGTGTGGTGTGTGTGTAGTGTGTGTATG
chr17	23734593	+	3	chr7	49381648	-	3	CTX	16	17	47	45	0.886602	0	0.854497	0	1	chr7	49381593	135	chr17	23734506	TGGCACTGCACAAGAAGATGCGGCTGTCTCTGGAACAGGGAGGAGCCTTATTTATTATATGTAAGTGCATTGTAGCTGTCTTTAGACACTCCAGAAGAGGGCTCCAGATCTTGTTGTGGTTGGTTGTGAGCCGCC
chr17	59590256	+	3	chr8	37045931	-	10	CTX	29	18	40	55	0.959367	0	0.804171	0	11	chr8	37045845	152	chr17	59590191	AAATTCTGCACAGCAGAGTCCCAGCACATCGGAGGTGTCTGCTCAGCCCTTAGATTCAGCAAATGTTTAATTACCGAAGAGCCTCGGAGTTCTTCCTTTTTTTTTTTTTTTTCCATTTTTTATTAGGTATTTAACTCATTTACATTTCCAAT
chr17	92360503	+	13	chr1	166282209	-	1	CTX	25	36	55	62	0.793377	0	0.970789	0	1	chr17	92360406	153	chr1	166282169	CAAAATCTCGCTTATATTAAGATCATTTGTTTTAAAATCCTTGTCTTAGAAGTATGTTCTTAGACACCTTGTGATATATTTTAAAAATGTTCTACATTTTTCTTGAGTTTCATGGAAAAATGAAGACTGAAGTGTGGACACTATGCCCCTCCT
chr18	14230543	+	3	chr14	13968653	-	1	CTX	47	125	64	47	0.934681	0	0.629519	0	8	chr18	14230509	99	chr14	13968616	ATATGTGTATATGTGCATATATATACATATATATGTGTGTGTTATGTGTGTATACATATATATGTGTGTATGTTGCATGCGTATGTCTGTGCATATATATGTATATATATACAT
chr18	14230543	+	3	chr14	13968657	-	1	CTX	47	119	64	43	0.934681	0	0.63172	0	8	chr18	14230509	99	chr14	13968616	ATATGTGTATATGTGCATATATATACATATATATGTGTGTGTTATGTGTGTATACATATATATGTGTGTATGTTGCATGCGTATGTCTGTGCATATATATGTATATATATACAT
chr18	14230543	+	3	chr14	13968659	-	1	CTX	47	114	64	41	0.934681	0	0.633201	0	8	chr18	14230509	99	chr14	13968616	ATATGTGTATATGTGCATATATATACATATATATGTGTGTGTTATGTGTGTATACATATATATGTGTGTATGTTGCATGCGTATGTCTGTGCATATATATGTATATATATACAT
chr1	77012180	+	14	chr18	44642298	+	3	CTX	36	38	40	49	0.943714	0	0.616496	0	1	chr1	77012083	118	chr18	44642315	AGAGAATTTGCCATTCAGGCTGATGACCTGAGAGTCAACCCAGATGGTAAAAGAAGAGAACCAACTCTGGTGGGTTGTCCTCTGACCTCCAAAAATGTACTGTGCTCTCTGTCTCTCTGTCTCTCTCTCTGTCTCTCTGTCGCTGTCTCTC
chr19	50779010	+	6	chr5	88395497	+	2	CTX	9	27	46	17	0.831927	0	0.98037	0	1	chr19	50778918	172	chr5	88395580	ATGGAGGCATAAACATATACATATAAACATATAAATATGTGCATATACATGTATATTATGTGCATGCATATGTTAAGTATTTATATAATGTTGCGCGCGCTCAACTGGCCAGGAAGAACGACGCTGCAACAGGATCTTTCTGCACACGTTTATTCAGTCCTATTTCTTCTTT
chrX	6056343	+	3	chr8	37980187	-	6	CTX	20	18	61	46	0.9095	0	0.796715	0	19	chr8	37980110	141	chrX	6056308	AGAAACAGGAAGATGATGAGTTTAAGGTTAGTCTGCTACATGTTAGGTTCCCTCTCAGATACATTGCCATGTCAGTCATATCATCAGCAACATCAACACCACCACCATCATCATCAACAACAACAACAACAAGAACAACAAGAACA
chrX	16602155	+	3	chr11	12777140	+	10	CTX	8	35	52	65	0.672797	0	0.680189	0	10	chrX	16602109	151	chr11	12777225	ATCTCTTTCCCCTATCTCTGTGTGTGTGTGTGTGTGTGTGTGTGTGTGTGTGTGTGCGCACACACACACAGATAGAGAAAGAGAGAGAAAACATATATATTTGTATATAAAATATACTCATTTCATTCTAAGAGAATGAACTCCTTTAAGC
chrX	73364960	+	10	chr3	20859184	-	9	CTX	15	14	64	62	0.740928	0	0.792637	0	1	chrX	73364864	181	chr3	20859098	GGAGAGGTATTGCTGGATCCTCCGGTAGTACTATGTCCAATTTTCTGAGGAACCGCCAGACTGATTTCCAGAGTGGTTGTACAAGCCTGCAATCCTATACCTATTTTCCTTAGGTTTTGTTTTCTCAATGTATTCTGGATTTCGTGGATGTTTGGAGTTAGGAGCTCTTTGCTTTTTGCAT
chr2	119285972	-	1	chrX	112950348	+	3	CTX	10	11	29	43	0.915833	0	0.775304	0	1	chr2	119286042	134	chrX	112950424	TTAAGAAAATATATAATCGCCGGGCGTGGTGGCTCACGCCTTTAATCCCAGCACTTGGGAGGCAGAGGCAGGTGGATTTCTGAGTTCGAGGCCAGCCTGGTCTACAAAGTGAGTTCCAGGACAGCCAGGGCTAT

## Sheet: 125
left_chr	left_pos	left_strand	# of left SC reads	right_chr	right_pos	right_strand	# of right SC reads	SV type	left coverage	right coverage	assembled length at left position	assembled length at right position	avg % identity at left position	% non-unique at left pos	avg % identity at right position	% non-unique at right pos	start position of consensus mapping to genome	starting chr of consensus mapping	pos of genomic mapping of consensus start position	end pos of consensus mapping to genome	ending chr of consensus mapping	pos of genomic mapping of consensus ending position	consensus sequence
chr7	39250344	+	1	chr1	16026150	+	6	CTX	53	17	55	41	0.896835	0	0.856111	0	1	chr7	39250300	137	chr1	16026230	AAGCTTTTCTGGGCCATTTCAAAAATTTTCAAAAGGTCACTGCTGTAGGATTCTTAACGTTTACCTTTTGTCATCTGGCAATCTCTGGAGTTAGTTGTTATAGTTGTCTTTGTTTAGAGATTGTTCCTCTGTTGATT
chr1	81213422	+	3	chr14	11798320	+	34	CTX	27	47	55	59	0.893843	0	0.753623	0	18	chr1	81213381	157	chr14	11798417	ATGCATAAGTTCACAGGCACATACACACACACACACACACACACATACACACAGGTTTGCAGTTTACAGAGTTAAAAGGGTCACGGTTCAAGAAGGTCTTATTGAAGGCAAGATTGAGAGCAATATATCTGTCAAGAGAGTCACTATAGGTGGTTAG
chr1	90998891	+	6	chrX	45606669	+	21	CTX	21	58	66	66	0.869048	0	0.76333	0	1	chr1	90998794	190	chrX	45606762	GGCTCCTCAGGTTCCAGCAGTGGGCGTGGCAGAACGAATGAGCAGGAAGCTCCACCCCAAGCAAGCAGGTTTCAGGCTAGGGGAGGGGAGACTACACATGAGGACCCATATGATCTCAGCTCTATCTCTCTAGTCTGTTATTACCTTATTACTCACTGTGATCCAGCCACACTGGCCTTTCTGTTTCTAA
chr1	110225131	+	3	chr18	17237580	+	8	CTX	31	31	46	55	0.846706	0	0.89523	0	1	chr1	110225066	159	chr18	17237676	CTAATTTCCTAAGTTCGGCGGGTCCCGGACCAAGATGGCGACCGCTGCTGCTGTGGCTTAGCTAGAATTTTTTAAAAAACTACTTCTAGTGAGGGTTCTCAATGTCTTTGATCTCCCTTTTTGTCCACTGTCCAAATATGGAGGAGAAAAAACTGGAAA
chr1	119313982	+	11	chr4	92861969	-	5	CTX	36	34	51	64	0.851994	0	0.777973	0	36	chr1	119313928	147	chr4	92861925	GTAAATGAGCTAAATACCTAATAAAAATGGAAAAAAAAGAACAAATGGTAAAAAACATGCAGTGCTGACTTCTGCCCTCCACATCTTTGTAAAAAAAAAAAAAGTAGATTTAAGAGGCCAGCTCCTAAGCCATCAACCAAAGAATAC
chr5	102167295	-	1	chr1	173883250	+	10	CTX	19	21	16	63	0.845033	0	0.990526	0	1	chr5	102167378	181	chr1	173883346	ATCATGTGGTTGCTGGGATTTGAACTCACGACCTTCAGAAGAGCAGTCAGCGCTCTTAACCGCTGAGCCATCTCTCCAGCCCCCGTTTCCATTCTTTATTTACAATGATAAACTATAAGTAAAACCTTTTATCTCATTTGGATTCATAGAGTGATTTTTAAACTGTAACATGCCCTTTTTT
chr2	8457238	+	9	chrX	73316994	-	2	CTX	49	34	60	60	0.925719	0	0.710191	0	1	chr2	8457141	158	chrX	73316941	CTCCTGAAGATGTAAGAAATAAAGCTTTGCCGCAGAAGATTCTGGTCTGTGGTGTTCTTCCTGGCCGGTCGTGAGAACGCGTCTAATAACAAATGTGTATGTATGTGTATATTCATGTACAACTGTTTGAGTTTGTGTGTGCATATATATATATATAT
chr2	12367235	+	3	chr7	63949300	-	1	CTX	41	33	63	20	0.954762	0	0.760376	0	1	chr2	12367170	129	chr7	63949239	TTGATTTGCATTTCCCTGATGATTAAGGATGTTGAACATTTTTTCAGGTGTTTCTCTGCCATTCAAAGACAGGTTTTAAAAAGCAGGCTCAGTATAAAATGGAATAGCAGACTTAAGTCATAAGTGACC
chr2	20379287	+	5	chr12	43615802	-	5	CTX	24	22	50	65	0.912076	0	0.798348	0	1	chr12	43615718	158	chr2	20379233	AACCACAAGCATGCATCTTCTATGCTTTCATAATGAATTTTAATGATTTAGATAACAATAATTGGTGGGGGTAGGAATTAGGATAAAATTAGAGGTTTTCAGTATTGAGAATGGAGAGAGAGAGAGAAAGAGAGAGAGAGAGAGAGAGAGAGAGAGAG
chr2	48224683	+	3	chr14	72804202	+	10	CTX	31	23	34	65	0.940626	0	0.782541	0	1	chr2	48224603	173	chr14	72804293	AGGATGTGGAGAAAGAGGAACACTCCTCCATTGTTGGTGGGATTGCAAGCTTGTACAACCACTCTGGAAATCAGTCTGGCAAAATTAAGTTTTAAAAAGTGAAGTTAAAAGTGGATATTTTAATTTCATCTCTGTTTCCATAATAACACACTCTGACTGAAAGCTGTTGAGGG
chr19	6054684	-	1	chr2	118565970	+	14	CTX	58	30	49	57	0.770514	0	0.919413	0	1	chr19	6054722	151	chr2	118566063	AAGGGCTTTGAGATAAGGCCTTGCTTTCATAAAGTACAAGTAGGAAAAAAAAAAAAAAAGAGGGGAAAAGGAAGAAAAGGGAGAAAACCCAAGTTCACGTAAGAGCATGTTCACAAGCAATTACTGGTGTTACGCTATACCAAATCACAAC
chr2	146732419	+	3	chr3	17462442	-	15	CTX	50	24	59	65	0.9256	0	0.711883	0	1	chr3	17462357	151	chr2	146732355	TCTGAGTGACAGCATTACTCTTACAGAGATGGTTTTAGAAGGATTGTAAGAGCATAAACCTTTGTGCTGTTATAAAGCAGCTGAGGAAATCAAAACAACCCTGAGATTCCACCTCACACCAGTCAGAATGGCTAAGATCAAAAATTCAGGT
chr3	29921113	+	8	chrX	94799565	+	4	CTX	40	11	63	63	0.900606	0	0.834713	0	1	chr3	29921026	151	chrX	94799629	AAAAAAAAGCATAAACATTTCTATGTATACTCTTCTATTTACTGACTCTACTCTTGAACAAAAAGAGTCATAAAGAAGCCAAAAAAAAGCCAGACAGCCGGCCACCTTCCTGGTGAGAGCACGGGGTCTGCCTGGCCTGAGAGGTTTGTGG
chr18	50302702	+	1	chr3	36894613	+	22	CTX	32	55	62	61	0.735557	0	0.931011	0	8	chr18	50302653	142	chr3	36894693	GTGTGCATGTGTGTATGTGAGTGTGTGTATGTGAGTATGTGTGTGTGCATTCATGCATGTGTGTGTGAGTGTGTATGTGAGTGAATGTGTGTATGTGTGTGTTTATGTATGTGAGTGTGTGTGCCTGCATGTGTGTGTGTGTATGTGTGTGTGTG
chr3	41736485	+	19	chr6	133257085	+	12	CTX	33	51	53	61	0.782667	0	0.931534	0	1	chr3	41736388	194	chr6	133257179	AAAGGGACAGCAAATATCTTCAACAAAATTATAGCAGAAAACTTCCCAAACCTAAAGAAAGAGATGCCCACGAACATACAAGAAGCCTACAGAACTCCGGGAAAAGCATTTATATAAGGGATTCAGAGATTGCTGGACAAGAGAAACATATATAAATAATAGTATTAAGGTTATTAACTATATTGTGTGTTTGT
chr4	91711802	-	1	chr3	56865194	+	3	CTX	28	20	21	66	0.923075	0	0.78153	0	1	chr4	91711880	135	chr3	56865249	CTGTCTTTCACTTCCTGCCCCTTAAGTGTCATCGAAGATTGAAATGCTCTCTTAAAAACAGTTTTAAGAATGCCAAATGCGCGAGCCCCGGGCTACCTTGCCAGCAGAGTCTTGCCCAACACCCGCAAGGGTCCA
chr3	69503012	+	3	chr18	11817702	+	1	CTX	25	36	35	41	0.9664	0	0.877765	0	1	chr3	69502930	118	chr18	11817735	CCATGTGGTTGCTGGGATTTGAACTCAGGATCTTTGGAAGAGCAGTCATCGCTCTTAACCACTGAGCCATCTCATCAGCCCCCAGTTGCATACATTCTTTTCTTTAAAAAATTAACTT
chr3	112217406	+	6	chr17	59707643	-	3	CTX	19	40	62	53	0.769203	0	0.953439	0	1	chr3	112217319	165	chr17	59707569	CTTCCTTCAAATAAATATTTTTAAATTGGATTTCATAATCAGATGTTTTTAATGATAATATTTTGAAAGTGTTTGTTAAAAAGTATAGACAGAGGGTCGCCATCTTGGTTCCGGGACTCAGCAGAACTTAGGAAATTAGTCTGAACAGGTTAGAGGGTGCACCAG
chr3	156204794	+	5	chr1	104502394	-	3	CTX	16	41	55	17	0.75993	0	0.975682	0	1	chr3	156204706	177	chr1	104502299	ACTGTGTGGGTGTCTGTGGGTGTTTTATTGGAGTGTCTTTAATGAGAAATCTCTAGCTCATGGCAGGAGGAATTAAGAGGAGGAAGATCGCCTTCCGCTCGACTCGAGACTCGAGCCCCGGGCTACCTTGCCAGCAGAGTCTTGCCCAATACCCGCAAGGGTCCACACGGGCCTCCC
chr18	33801591	-	7	chr4	3000030	+	3	CTX	44	131	30	62	0.466757	0	0.943964	0	1	chr4	3000069	121	chr18	33801673	GTAAATGAGCTAAATACCTAATAAAAAATGGAAAAAAAAAGAAATGACTAAAAGAACACCAATTAAAGCAGAAAATAGTCTAAAGGATAGATCCAACAGAAAACCATTTATGTTGGTTATAT
chr4	9519874	+	3	chr16	29207350	+	18	CTX	12	39	63	64	0.910432	0	0.769281	0	1	chr4	9519803	162	chr16	29207447	ATTGGAAATGTAAATGAGTTAAATACCTAATAAAAAATGGAAAAAAAAAAAGAAAAAAAAAAAAAGAATCCTTTTGTAGCTCAGTGGTGATACATGTGTTTTGTTCTGGGTGAGGCTTGGCTTAAATCCCAGAACCATTATAAGTAAGTCAGTATGAGATTT
chr4	9519874	+	3	chr16	29207352	+	2	CTX	12	42	63	60	0.910432	0	0.774774	0	1	chr4	9519809	130	chr16	29207421	AATGTAAATGAGTTAAATACCTAATAAAAAATGGAAAAAAAAAAAGAAAAAAAAAAAAAGAATCCTTTTGTAGCTCAGTGGTGATACATGTGTTTTGTTCTGGGTGAGGCTTGGCTTAAATCCCAGAACC
chrX	115409448	+	1	chr4	72122843	+	6	CTX	22	33	44	53	0.907371	0	0.967083	0	1	chrX	115409391	150	chr4	72122939	AGAAGGATCCTGTTGCAGCGTCGTTCTTCCTGGCCAGTCGAGCGCGCGCTAGACATATGTATTTTTGTGATGATTTTACTAGATTAGTGAAGAAGAACATTTTGAATTTTGAAGGGTATTTTATTGAATCTGTAAGTTCCTTTTGGTACT
chr4	90106004	+	14	chr13	69330028	-	1	CTX	46	26	43	28	0.918652	0	0.789311	0	1	chr4	90105909	174	chr13	69329964	CCTGAGATAAAATGGAAGGGGGGAGAAGTGATTCACAGAAGGTAACATGCAAAACACATGTTACAGTGTCACCAAGAATAAACAAATATTACAGAAAAAAAAAAGAAAGAAAATTCAAGACAGTTAATTCCAGTCTGTAAAAGGCTCAGAGTACTTGCCAGGAAGCCTCTGCCG
chr4	140753812	+	6	chr10	62390770	-	1	CTX	18	26	39	62	0.909899	0	0.972333	0	1	chr4	140753722	130	chr10	62390723	TGCTGTACTACCTATAGTGGCCTCTAGGGGTTTTAAGAGAGTTGTGCATTTCTGTGGTTAGCACTCTTTAAGAATGTGTCTGTTCGGGGGCTGGTGAGATGGCTCAGTGGTAAAGAGCACCAGCTGCTCT
chr6	122657618	-	1	chr4	144279160	+	20	CTX	36	44	27	54	0.801816	0	0.875831	0	1	chr6	122657690	173	chr4	144279256	AAATTATCAAGAAGTCAGAAGGAAGTGAGCCGCAGCCTTCTCACAGAAAGCGCAAGACACCAACCAAATCAGCCTGTCACCTTCTCATTTTTATTGTGTTTTCCTTTTAGTCTCTCTTATTTCCTCATTACACAAATCTTCACTTCCAATTCTTGTTTATTTAACTTATAATT
chr4	144680786	+	12	chr10	29049840	-	1	CTX	39	14	52	21	0.765798	0	0.975745	0	1	chr4	144680690	149	chr10	29049783	TAGAAGTACATTGTTTGATTCCCAAATATTTTAAGGTTATCTAGGCATCTTGCTGATGATTTAATTCAATTCTATTATGGTCAGGATATATATTCTTTTTTTTTTTTTTCTTCTCAACAGCCTTTATTGCAGGAACGCCTCGATGCTGC
chr3	60534730	-	11	chr5	9826335	+	4	CTX	20	12	65	55	0.900933	0	0.77446	0	1	chr5	9826411	168	chr3	60534825	AGGGGGACTTTTGGTATAGCATTGGAAATGTAAATGAGCTAAATACCTAATAAAAAAAAAATGAAAAAAAAAAAAATGTTTCAACTTTGACTTTACCAATAATAGTTGTATCAATATATGAGGTTCATTATGATGTTTCAAAAACATAATAATACAATGATCAGAATA
chr9	96379061	+	3	chr5	24180140	+	12	CTX	17	31	61	32	0.772887	0	0.866766	0	7	chr9	96379025	137	chr5	24180233	CGCGGACGGACGTTGGGCGCGGAGGCGGGAGGTACGGTGGCTCCTCACCTACCATCTTTGATGAGTCCATCCATGAAGATTTGAGTGAGTACAGAACCCTGCACTCTAGCCTGATTCTCTTGCAATATGTGGATGAC
chr5	30420577	+	7	chr14	19845614	+	1	CTX	39	28	40	19	0.886923	0	0.859739	0	1	chr5	30420484	134	chr14	19845706	TTTCCAGATGCCTGAGGTGCAAATGTTAATGTAAACTATTGTTTTCTAAACATTACCATCTAGCTTAATTTCTTTCTCCTAAAATGGTGTGTAGTAGTTCAGGAAAACTTTTCTGTTTTCGTTGTCTTTCTCTT
chr9	41301059	+	1	chr5	60153376	+	17	CTX	43	49	61	32	0.93998	0	0.739513	0	1	chr9	41301021	140	chr5	60153473	TGAAACTATGTTGAGTATTTCTGCATTAAAAGTGCAGATTCACATTTTTGGATGTTCTATACTATACATCATACAATGATTAATTACAAAACAATTATTTCACAAATTATGATTAATTAGAAAACTATACTAATTAAAAT
chr5	77882022	+	6	chr16	3114602	-	1	CTX	22	17	47	66	0.878185	0	0.571009	0	1	chr5	77881945	125	chr16	3114568	CACTTCATAGACCAGGCTGGCCTTGAACTCAGAAATCCGCCTGCCTCTGCCTCCCAAGTGCTGGGATTAAAGGTGTGCTTTACGCCCGGCTTTTATTTTTAAATTTTATTTATTTAATTTATTTT
chr5	102119165	+	3	chr1	152005750	+	12	CTX	12	53	31	28	0.922538	0	0.936014	0	1	chr5	102119129	125	chr1	152005845	TTTTTTTTTTTTTTTTTTTTTTTTTTTTTTGTCCAGGAAAAAATCATTTGGTCCAACGAGATTCTCACTTTATTTTTATTTTTTATTAGGTATTTTCTTTATTTACATTTCAAATGTTATCCTCT
chr5	128498671	+	4	chr16	48128818	-	1	CTX	19	15	31	29	0.963684	0	0.874237	0	1	chr5	128498575	163	chr16	48128750	CTTGTCTTTTTTGATGACTTTGGGTTGGAAGTCAATCTTATCAGATATTAGGATGGCTACTCCTGCTTGTTTCTTCATACCATTTGCTTGGAAAACATCTTGCCACTTCTTAACTGTGAGAGCGAAAACTATTAGGGTAATCGTTAGATTTCATAATCAGTAA
chr7	122284896	-	2	chr5	129781471	+	4	CTX	41	53	52	63	0.95434	0	0.927892	0	22	chr7	122284941	101	chr5	129781508	TTTTTAAAACAGGGTTTTACACTAGCCCAGTGGTTCTCAACCTGTGGGCCATGACCCCTTTGGGGGGTCACATACCAGATATTTACATTAAGATTCATAAAGACATACAAAAAGACAGT
chr7	62836191	-	5	chr6	8940307	+	3	CTX	6	16	48	39	0.926142	0	0.764504	0	1	chr6	8940381	153	chr7	62836285	TTGGTATAGCATTGGAAATGTAAATGAGTTAAATACCTAATAAAAAATGGAAAAAAAAAAAAAAAAGAATTATTGCTTTCGGGTTACAATGAATTTGTGGAGAGAAGGCTAGGTGGGAAATATTCAGTAAGTATTAATTTCAAAAGAAGAATA
chr4	73699893	-	1	chr6	15043989	+	3	CTX	19	11	27	56	0.830229	0	0.835874	0	1	chr4	73699963	165	chr6	15044083	AGGTTCTCTGGCGCCCCCTCTCACCTGTTCAGACTAATTTCCTAAGTTCGGCGGGTCCTGGACCAAGATCGGTTTTATCTCTTTCGATATCTGTGTATATTTCACACTTGCAAGCAATTAAATGACTTATCTTTCAGAATTGTAATTCATAAAACCAAGAAAGCA
chr5	148354841	+	8	chr6	46231443	+	4	CTX	18	18	21	51	0.817916	0	0.736903	0	1	chr5	148354745	132	chr6	46231492	CTGGATCGACCTCAGTCACATCATTTCTTGTCTTAACAAGGTACTTGTAAGGAAAAGAATCGTGTTTAATAGGTTCTTACTATGTCTGTGTGTGTGCACACGTGTGCGTGTGTGTGTGTGTGTGTGTGTGTG
chr6	49836770	+	14	chr16	70025302	+	1	CTX	17	57	40	40	0.807926	0	0.916475	0	1	chr6	49836676	135	chr16	70025346	TTCAGGAATTTTTCCCCTGTGCCCATATCTTCAAGGCTTTTCCCCACCTTCTCCTCTATAAGTTTCAGTGTCTCTGGTTTTTTTTTTTTGCATTTAAATATAAATGTCTTTATTTGACCCATCACTACATACAAT
chr6	58381565	+	3	chr11	66384384	+	8	CTX	26	23	66	63	0.828401	0	0.779018	0	1	chr6	58381500	158	chr11	66384478	GTGTGGACCCTTGCGGGTGTTGGGCAAGACTCTGCTGGCAAGGTAGCCCGGGGCTCGAGTCTCTTTGGTCAGCATTTTATCACAACAGAAAACAAACAAGAATAGTCACAAAAATCATCTTGTTTTTAAGGTCTTTTAATTCTTTGGAACACAGATCA
chr6	73658716	+	3	chr14	111203064	-	13	CTX	12	37	50	61	0.806154	0	0.647304	0	1	chr14	111202971	181	chr6	73658617	GGGTTAAATGATATAAAATTTGAGTTCACATATTTTAAAATCAGACTTATTCTCAAGGTATGTTTGGGGTTGAATTTCTGCATTTGAACATTCTTTTTTTTTTCCATTTTTTATTAGGTATTTAACTCATTTACATTTCCAATGCTATACCAAAAGTCCCCCATATCCACCCACCCCCACT
chr14	93328950	-	1	chr6	109731679	+	11	CTX	32	37	32	66	0.814477	0	0.990205	0	1	chr14	93329016	165	chr6	109731775	TGCGGGTGTTGGGCAAGACTCTGCTGGCAAGGTAGCCCGGGGGTCGAGTCTCGAGTCGAGCGGAAGGCTATGCATGTCCTCTTATCCTGTCTTCTTCTTGCTATGTTTTTCTTTTCCCATGCTTCCTTGGGTCTCTTTTGAGTTTTCTATTAGCTTCATTTCAAT
chr6	140164197	+	5	chr9	4825317	-	3	CTX	15	29	54	28	0.876136	0	0.928388	0	1	chr6	140164107	161	chr9	4825241	CTTTCTCTAGCTCCTCCATTGGAGGCCCTGTGATCCATCCAATAGTTGACTGTGAGCATCCACTTCTTTGTTTGCTAGGCCCCGCAGAGAACTCTTATACCTCATAAATACCTGCAGCAAAGTGACTAGATACAAAATTACCAAAAAAAAAAAAAAAAAAA
chr7	6262733	+	3	chr9	63896658	+	5	CTX	14	9	46	46	0.855173	0	0.707283	0	1	chr7	6262674	107	chr9	63896704	CTCCGGCCCTCCGGAAGAGCAGTCGGGTGCTCTTACCCACTGAGCCATCTCACCAGCCCCGACACTACAGTCTTGATGGTGTCTCTCTTAAAGTGAGGAAGAAAAAAAAAACAACAACAAAAAGAAAAACGGAGCTTAGAGGATCCCAAGCAGAG
chr7	6262733	+	3	chr9	63896659	+	1	CTX	14	10	46	18	0.855173	0	0.707283	0	1	chr7	6262674	107	chr9	63896704	CTCCGGCCCTCCGGAAGAGCAGTCGGGTGCTCTTACCCACTGAGCCATCTCACCAGCCCCGACACTACAGTCTTGATGGTGTCTCTCTTAAAGTGAGGAAGAAAAAAAAAACAACAACAAAAAGAAAAACGGAGCTTAGAGG
chr1	182268951	+	2	chr7	16404282	+	19	CTX	46	53	43	50	0.854839	0	0.766551	0	1	chr1	182268920	142	chr7	16404373	GGAAGAAAGGTGGACCCTCCAACATCACTTTTTTTTTTTTTTTTTTTTTTTTATGTTGAATAAATGGCTGTACATTTGGGATATATTGAAAATACATAATACACATTAACTGAGAAAATTTCACAAAATTTTCCTTGAAATT
chr1	182268952	+	13	chr7	16404282	+	19	CTX	43	53	33	50	0.854839	0	0.761476	0	1	chr1	182268860	202	chr7	16404373	GTCCCTTCAAAGCATTGTCTTATCAGAGATGAAGGTTTTCTTTCATTAAATGGGTAGGGAGGAAGAAAGGTGGACCCTCCAACATCACTTTTCTTTTTTTTTTTTTTTTTTTATGTTGAATAAATGGCTGTACATTTGGGATATATTGAAAATACATAATACACATTAACTGAGAAAATTTCACAAAATTTTCCTTGAAATT
chr7	18949665	+	3	chr13	81143481	-	1	CTX	18	16	55	33	0.945802	0	0.947059	0	1	chr7	18949569	174	chr13	81143416	CAGAATTGAAGACCCAGAGATGAACCCACACACCTATGGTCACTTGATTTTTGACAAGGGAGCTAAAATCATCCAGTGGAAAAAAGACTGCATTTTCTTTTTTTTTTGGTTTTTATTATTTTCTTTTATTTAATTACATATTTTCTTTATTTACATTTCAAATGTTATCCCCTT
chr7	58874448	+	9	chr1	160845413	-	1	CTX	23	33	57	24	0.803043	0	0.992941	0	6	chr7	58874356	173	chr1	160845338	GGCCATGCTTTCAGAGGGAAAGCTGTCTAATGGTGGAAGAGAGGTGATGGGTAAAATTAGATAGACTTTATTTATAGGGAAAAGGAGGTTCCCCATATGTACTGGCTAGTTTTGTGTCAACTTGACACAGCTGGGGTTATCACAGAGAAAGGAGCTTCAGTTGAGGGAATGCC
chr14	95209734	+	5	chr7	63340668	+	11	CTX	55	27	60	65	0.720012	0	0.973215	0	1	chr14	95209637	196	chr7	63340765	GAGAGATATAAACAAGAAGAAATAGGACTGAATAAACGTGTGCAGAAGGATCCTGCTGTGGCGTCGTTCTTGCTGGCGAGTTGGGGGCGCGCTCGACATCTAGACATACTGTTTTTTATTTGTGGATACTTTTTAATATATCAGCATATTTCCCCCATGGAATTAACTAGTATCTACTAAAATGTTTAAGGCTCAT
chr13	78182300	+	5	chr7	63957373	+	31	CTX	49	37	50	64	0.725305	0	0.830743	0	1	chr13	78182231	179	chr7	63957470	AGTTTCTGGTTAGAAACATATTCTTGTCCTGTTTTTAATGGCATGTTAATCAATAAATTAAATTTGTCTTAAAAAAAAGAAAAGAAAAGACAAATCCATACAGATACAAGAAACATATAGAACATCAGATAGACAAGAAGCAAAGAAAACAATACAAAGAACCATCAGATCTATACCAC
chr1	14803016	+	1	chr7	79816435	+	5	CTX	32	21	46	66	0.728909	0	0.986176	0	1	chr1	14802963	158	chr7	79816526	AAGAAGGGTGAGGAAGGGGAAGAGAATGAGGAAGGAGAGGAGCAGGAGGAAGGAAGGAAGGAAGAAAGGAAGGAAGAGCATACTTTCCCTTCCCAGCTTCGAAGCTCAGCACCTATAGTCTCTGGTTATCCAGATTTGAAAATAGATCACGCCAGTGG
chr7	126883051	+	3	chr3	79577063	+	5	CTX	22	38	52	60	0.915701	0	0.800299	0	1	chr7	126882961	67	chr3	79577063	TCTTTCTTTCTTTCTTTCTTTCTCTCTCTCTCTCTCTCTCTCTCTCTCTCTCTTTCTTTCTTTCTTTCTTTTTTACAAATTGGAAGCTTAGTTGGGTGGAATCTTGCCATGAGTTCTCTATTCTCTTTTTTTCATATAGCA
chr12	53425318	+	10	chr7	128956471	+	5	CTX	17	39	42	52	0.782901	0	0.749972	0	1	chr12	53425221	154	chr7	128956512	AAAAGAAAGCTGTTTACTGTTCAACTATTTACAATATATCATTTTATAAAATGTAAATCCAACTTATTTCTGAGTTAGCCATATGCACACAAACACACGTGTGTGTGTGTGTGAGAGAGAGAGAGACAGACAGACAGACAGACAGATACAGAGAGATAAAA
chr7	139481912	+	6	chr16	19085149	+	7	CTX	27	9	64	62	0.912855	0	0.638413	0	1	chr7	139481818	182	chr16	19085232	CTGTGCTGTCGGACACCCACAACGTCTGCCAGCCAACTCTGACCTTCATTTCCATCACTGCCCCATCACCATGTCTATAGTTGGTGTTTAGGAACCAACTCATCCTCAGTCTGTGCCCCTGTGATGGTGAGGGCAGCCTTGTCTCCAATCAGGGAGCCTGAGAATCTGGCAGGAACACCTGG
chr8	24380080	+	11	chr19	52658346	-	7	CTX	53	36	58	50	0.95279	0	0.93701	0	1	chr8	24379984	188	chr19	52658251	GATATAAACAAGAAGAAACAGGACTGAATAAATGTGTGCAGAAGGATCCTGTAGCAGCGTCGTTCTTCCTGGCCAGTTGAGCGCGCGCAACAAAGACAGGCTTTGTCTTCTTCTCATAGTGTCTTCTTTGAGTGAAAGAAGAAGCAATATGAATTTTTTACTCCAGTATCTATGTACTTATCTTTCTA
chr8	34844381	+	9	chr15	73393161	-	1	CTX	19	9	65	19	0.85272	0	0.857106	0	1	chr8	34844286	171	chr15	73393086	GTCGATATCACAAAGGCACAGTTGATATGCTGTTGTGTACCAGGTTGCTAGGCATTTATGTTCAGTACAAAAGATGGATTGAATGCATTTTTTTTCTTTTTCTTTTTTTTTTTTTTTTTAAGAATTTAGACTGACCAATTCAGAGTCTGCCATTTATTTATTTTTTTTTTTTTTTT
chr8	43994028	+	15	chr9	85519841	+	1	CTX	24	20	65	32	0.726944	0	0.967645	0	1	chr8	43993938	160	chr9	85519908	GTGTATATTAACCTCATTTTTATTACTCAATTATCTGTTGGCAGGCATCTAATCTTGTTTGATTACCTTGCTCATATGAATAGAACAACCCGAGCAGCTGTCGCCATCTTGGTTCCAGGACTCCGAGGGACCTAGGAAATTAGTCTGAACAGGTCAGAGG
chr15	12891340	+	1	chr8	53494875	+	4	CTX	29	21	21	37	0.795823	0	0.977754	0	8	chr15	12891269	78	chr8	53494844	ACCACAAGAGGCTTTAATGGCACACGAACACACAAACAACAAAGGAGCGCTCAAGCCAGCATGCTGGGGTCGAAACTCACCCCGGCCCAAACTTTTCACAGGCTTATAAAGGCAAAAACCACAAACCAAAAGTGGGGAGCCTTTTGGCGTGGTTACACAT
chr10	42015335	-	1	chr8	60107676	+	10	CTX	39	65	58	66	0.909198	0	0.543489	0	18	chr10	42015312	102	chr8	60107711	CACACACCCATACATGCATAATATATACATACAGGCAGACATATACACATATACATAATATATACACACATACACACACACATATATATGCATAATACATATATAC
chr18	9157513	-	5	chr8	91891922	+	5	CTX	33	13	49	58	0.874423	0	0.92	0	1	chr18	9157607	177	chr8	91892003	ATAGAAGAGAGCTAAGATTTCAACTTAAAGGGCCAGTAAATATCTTCAAGGAAAGTATGGAAGACTTCCCTAACATAAAGAAAGAGATGGACATATCTTGCACGCGCTCGACTCGACCAGCAAGAACGACGCTGCAACAGGATCCTTCTGCACACGTTTATTGGGAGAGCTTGATTG
chr1	161828146	-	10	chr8	131487723	+	4	CTX	18	35	57	41	0.961707	0	0.701075	0	1	chr8	131487820	186	chr1	161828235	TTACAGCTGGATCTTATGGAGGCATTTCCTCAACTGAAGCTCCTTTCTCTGTGATAATTCCAGCTGTGTCAAGTTGACACAAAACTAGCCAGTACACCATCCAAGATCCTATACCCTTTAAGTTAGAAAGTTGAGAGTTGATCCCAGATAGTCCCTAGAATCTGAACTGTTAATAGTCCTTTCTGC
chr6	18588828	-	1	chr9	17124782	+	7	CTX	7	32	57	49	0.663276	0	0.84601	0	1	chr6	18588876	141	chr9	17124873	ACCACGCAGGGGTAGAGGACGGTGGCGCCCCGAGTAGCTGGGTAAAGGGTTCAAGAGTATATTTCATTCAGCCATGGTAGGTATAACTGCAAATCACAGACTTGTTTGAGCATGGAGCAGAGCTATGTTAGACAGTCTTTA
chr16	40470228	-	6	chr9	19554278	+	3	CTX	14	9	37	41	0.751352	0	0.738223	0	1	chr9	19554334	127	chr16	40470313	CTCTCTCTCTCTCTCTCTCTCTCTCCCTCCTCCTCCTCCTCCTCCTCCTTCTCCTCCCTTTTTGCATGTGTGTACTGTGAATATGTATCTATGCATACTTTTGCAATGTGGGACTTGTACCTCTGTG
chr1	133009518	-	1	chr9	29313374	+	9	CTX	39	32	66	66	0.896405	0	0.913791	0	1	chr1	133009575	153	chr9	29313460	CCTTTAAATTATTACATTAACTTGATAATGAGACTTCTTGCTTCCACCTCCCAACACACTACTGTGTTACTGAAGCTAGGGGAGGAATATCAGGGAGAAATGTCCTGTGCAAGAGAAGAGTGAAACTACAACCCTATAGGTGGAACAACAATA
chr2	181663841	+	52	chr9	38264417	+	4	CTX	391	48	29	65	0.860416	0	0.691579	0	34	chr2	181663750	114	chr9	38264453	GTATATATATTTTTTTTCTTTTTTTCTTTCTGAGCTGAGCCATTTCTCTCACCAACCTGGGTCCCTCTTTCTTTCTTTCTTTCTTTCTTTCTTTCTTTCTTTCTTTCTTTCTTTCTTCCTTCCTTCCTTCCTTCCTTTCTTTCTTTCTTTCTTT
chr14	118788132	-	21	chr9	75710010	+	4	CTX	31	37	65	56	0.919709	0	0.705162	0	1	chr9	75710081	162	chr14	118788228	AAGAAAGAAAGAAAGGAAGGAAGGAAGGAAGGAAGGAAGGAAGGAAGGAAGGAAGGAAGGAAGGAAGAAAGGAAAACTGTCTCTACAGTTTTTCCTGCAGTGTGTTTAGTCATTTTACACATTTAATTTCTAATATTCATCATGATTCCCCAACTAAGATTT
chr12	120293560	-	10	chr9	91513629	+	5	CTX	24	21	65	65	0.88	0	0.807072	0	1	chr9	91513696	156	chr12	120293650	CTGTGCTTCTGCCTGTTCCAGAAGCTGTCAGGTTCTCTGGCGCACCCTCTCACCTGTTCAGACTCGCATTACAACTTCTTAATTATGGCCTAAATAATTCAGAGTGGACTTCAATGATATTATGAATAATTATGAATACAATATTTTTCATTTATC
chr9	106326754	+	12	chr8	72729326	-	2	CTX	12	29	58	60	0.701429	0	0.787665	0	1	chr9	106326659	154	chr8	72729277	AGAGAATAAAAGAATAAACTGTTGTACTGTTGCTAGAAAGAAAACTATTCTTAGCTGGGCAGTGGTGGTGCACGCCTTTAATACCAGCACTTGGGAAAAGGAAAGAAAAGGAAAGAAAAGGAAAGAAAAGGAAAGAAAAGAAAAGAAAAGAAAA
chr3	60534740	+	5	chr9	114192562	+	4	CTX	19	35	54	47	0.928545	0	0.77446	0	1	chr3	60534648	195	chr9	114192646	CTGGAGGTTAAGCATGACCCACCATACTTTGTTTTGTCGTAATTGTTAGCACTAGTAACTAATAGCAAACTATTTCATTCTTAAAATGTTTCAGGTTCAGAAAGCTTATGGCCGCGGCTGGGAAGGCGACCTAAGCCACAGCAGCAGCGGTCGCCATCTTGGTCCGGGACCCGCCGAACTTAGGAAATTAGTCTG
chr9	121912263	+	9	chr11	34443979	-	4	CTX	86	54	61	66	0.591971	0	0.526213	0	62	chr9	121912244	114	chr11	34443949	CTGTTGAACAAAATTTTCCTACCGCTGTTTACCAAAATTTTTCCTACTACTGTTTACTAGGATTTTCCTACCACTGTTTATGTAAATATCCCTACTGCTGTTTACCAAAATTTCCCTATCAAT
chr10	86736856	+	6	chr5	14884430	+	1	CTX	38	79	63	35	0.836727	0	0.812181	0	1	chr10	86736760	171	chr5	14884494	ACAATTTATTTGCTTGATGCCTAGACATTTAAGGGAAAAAAAAGATTGATTGCTTTGAAGAGAAAATAATTCCTCATAAATTCTTTTCAAAAGAAAAAAAAAAAAGAAACCCCGACTAAGACACCCACATTCCAAGATATAGGTTTTAAACATATAATTAGTTTATGCTGA
chr6	131297538	-	1	chr11	9725237	+	6	CTX	19	36	51	46	0.940291	0	0.870245	0	1	chr6	131297596	141	chr11	9725331	CATGCAGACACATACACACCTACACACACAGACACACACAGACACACACACACACACACACACACACACACACACACACACACACACACACCTCTGTCTCTTTTTGTGTGTGTGTCTCTCTCAGACTTCTTCCCTCTTTAT
chr11	51259515	+	3	chr14	111801809	-	20	CTX	24	44	34	49	0.975042	0	0.765445	0	10	chr14	111801721	173	chr11	51259429	ACATCTTTTTTCATTTTATAAATTCACATAATTATCAGCAGAATAGAAGAAAATATTACTGGGCATATTAATTTCAGTGAATAACTTCTGTACTTTTTTTTTTCTTTTTTTTTTCCATTTTTTATTAGGTATTTAACTCATTTACATTTCCAATGCTATACCAAAAGTCCCCC
chr11	76744208	+	4	chr8	94869849	-	9	CTX	29	11	57	35	0.93156	0	0.78293	0	1	chr8	94869757	141	chr11	76744165	CAGGACTATACAGAAAAGCAAAAGAAAACAAAAACAACAACTAGAACAACACACACATACACAGAGAGATAGAGTAGGGGGAAGGAGGGGAGACGGAAGAAGAGAGAGGGGAGAGAGAGAGAGAGAGAGAGAGAGAGAGAG
chr11	86800216	+	3	chr16	3114602	-	1	CTX	20	17	45	66	0.944874	0	0.571009	0	1	chr11	86800164	100	chr16	3114569	GATCTCAGAAATCCGCCTGCCTCTGCCTCCCAAGTGCTGGGATTAAAGGTGTGCTTTACGCCCGGCTTTTATTTTTAAATTTTATTTATTTAATTTATTT
chr11	102163326	+	4	chr10	126289847	-	20	CTX	14	22	53	21	0.76633	0	0.798672	0	21	chr10	126289774	134	chr11	102163292	CTGAGGGTCTGAATTCCATTCCCTGGACCCACAGCCTGAGAAAAGAAAACCAATTCCCACAACTTCTGTATATCCACTCACAAACACACACAAATAAAACGCTTTTTTTTTTTTTTTTTTTTTTTTTTTTTTTT
chr1	72743044	+	1	chr11	107060316	+	5	CTX	362	194	58	64	0.589111	0	0.66483	0	1	chr1	72743044	113	chr11	107060364	ACCATGTTCTACAGTGTGATTTTCTCATTTTCAGTGTTTTTCATTTTACCACGCTCATATATCATGTTCTACAATATACATTTCTCATTTTCCATGTTTTTCAGTGCAACTCA
chr1	72743106	+	1	chr11	107060316	+	5	CTX	269	194	64	64	0.589111	0	0.650393	0	1	chr1	72743044	113	chr11	107060364	ACCATGTTCTACAGTGTGATTTTCTCATTTTCAGTGTTTTTCATTTTACCACGCTCATATATCATGTTCTACAATATACATTTCTCATTTTCCATGTTTTTCAGTGCAACTCA
chr12	41062355	+	6	chr13	96711310	-	1	CTX	55	17	57	47	0.778851	0	0.720947	0	1	chr12	41062289	123	chr13	96711267	CATTATGACTTCTGATTTTGTTTCTCTAGGTTTTCTCTGTGTGTGACTCTGTGTGTGACTGTGTGTGACTGTGTGTGACTCTGTGTGTGACTGTGTGTGTGACTGTGTGTGACTGTGTGTGTGA
chr5	18975204	+	1	chr12	58916768	+	4	CTX	22	14	43	52	0.882395	0	0.780845	0	1	chr5	18975141	127	chr12	58916842	CCAACTCCTCTTAGATTTACTCACTCTCTCTCTTACATACTCACACAAGTTGTGCCTTTATTTTATTTATTTTTTTTTCCATTTTTTATTAGGTATTTAACTCATTTACATTTCCAATGCTATACCA
chr3	86431028	+	13	chr12	61163099	+	3	CTX	26	19	64	64	0.760898	0	0.790722	0	1	chr3	86430935	158	chr12	61163177	AGTTTAAAATTTAAAAATTTATGTCACTTAATAACCTGAAATTCTCACATAAATGTTCAAGAGGAATATGAAAGCATAATGGGAAATCATTTCTTTTTTTTTTTTCCATTTTTTATTAGGTATTTAACTCATTTACATTTCCAATGCTATACCAAAAG
chr12	74065181	+	3	chr1	137203725	-	7	CTX	21	17	54	48	0.911714	0	0.583618	0	23	chr1	137203662	146	chr12	74065120	CGGGCTTCTGATGGAGAAAAGGAGAGGAACTAAGAGTATTGATTGATAAGGGTACGTTTTCCAGGTGGGAGATAGTAATGCCCAGCTGTGCCAAGAAGACAAGTTGAAAATGAGCGTGTGTGTGTGTGTGTGTGTGTGTGTGTGTG
chr6	57296048	+	2	chr12	102434592	+	12	CTX	14	30	61	62	0.782577	0	0.9	0	1	chr6	57295984	160	chr12	102434689	ATGCTGACACCATTGAATACACTAGCAAGATTTCACTGAAAGGACCCAGTTATAGCTTTCTCTTGGATAGTATTCTTAAGGAACCCCAAAAAATCCACCAGAGAATCCTACGCCTGATAAACAACTTCAATGAAGTAGCTGGATATAAAGTTAATTTCAA
chr12	114658536	+	9	chr15	61810202	+	11	CTX	9	39	34	63	0.71	0	0.90225	0	1	chr12	114658457	178	chr15	61810297	AGTTTATTTGTGTATATTTGCCTATAGTCTGTTTCTGTGTACACAGGACCATGCATATTGGTATCTGTTTCTGTGAGTGGCCGGTCTCACGGTCACCGGTTGTGGGGAAGATAGCTTGAGTGCCTTTAGGGAGGTTCATTCAATGATAAAGTCCACATACAGTAGTCAGGAGGGAAAT
chr15	61815797	+	3	chr12	114663535	+	5	CTX	8	17	60	54	0.832404	0	0.898315	0	1	chr15	61815710	177	chr12	114663629	CCAGTAATAAAAGGGGAAAGCTTGGGTTTGTCCTGGGAGGAAGGGGTTAACGGTTTTCTTTATTCTAGGGTCTCTGCAGGCTCCCCAGCTCAGTCCAGCTCACCCTAGCTCAGTCAAGCTCAGCTCAGCTCACCCCAGCTTAGCTCAGCTCACCCAGCTCAGCTCACCCTAGCTCAG
chr12	116782866	+	5	chr7	28541120	+	1	CTX	36	33	45	40	0.883074	0	0.981176	0	2	chr12	116782770	98	chr7	28541117	CCCGACACGAAAACGTTCTGGATTGCATCAAGACCCCACTGTATTGAGAAAGGCCCAAGGCTTAAATGCACAAGCAAAAGGGGAAGTACAGATACTTAGTGGGAGCGGTGGAGCAATACAAGCAAAAGGAGAAGTACTTATCAGTGGGAGAGGGGGC
chr13	17537922	+	4	chr7	120415680	-	1	CTX	15	5	58	57	0.885804	0	0.605668	0	1	chr13	17537839	142	chr7	120415610	GACTTTTGGTATAGCATTGGAAATGTAAATGAGTTAAATACCTAATAAAAAATGGAAAAAAAAAAAAAAAGAAATGTAAGTACTAACTGCTAACTTAGATGCTGCTGTTATCTACATAAAACAAAACTGCAAAGGGGTTTCT
chr5	17930242	+	17	chr13	25628469	+	3	CTX	31	5	56	58	0.697939	0	0.769526	0	1	chr5	17930145	168	chr13	25628545	TTCCCAATAGAAGGCAATCTGTCAGACTGAGGCTGTTATGCAAACTCAGTAATAAACACAGAGTTGAGTAAGCTCCACCCTGTGATATAACAATTTCTTTTTTTTTTTTCCATTTTTTATTAGGTATTTAACTCATTTACATTTCCAATGCTATACCAAAAGTCCCCC
chr13	26763706	+	3	chr7	60202402	-	3	CTX	22	3	63	34	0.964683	0	0.662753	0	1	chr7	60202319	174	chr13	26763612	CACAGAAGACATAGACAACAAGGAAGAGGAGTGAACTTTCTGAGTAGAGCAGGGACCAGATACAAGTCATTTCATCACTTTTATCCAGAACATGCCCCAATTGGTAAGAAGGACACATGCTCCACTATGTTCATAGCAGCCTTATTTATAATAGCCAGAAGCTGGAAAGAACCC
chr3	8245421	+	41	chr13	37520218	+	3	CTX	336	18	65	52	0.914885	0	0.786957	0	1	chr3	8245333	135	chr13	37520254	TTATGGCCACGTGGAGAGAGGGAGGAAGGATGCCTAGGGTTTTAAGATGCTCAATTTCTCCACAAGTTTTATTTTGAGAGATGGCTCAGCACTGACCTCTCTTCCAGAGGTCCTGAGTTCAATTGCCAACAACCATCTGCCGTGGGATCCCATG
chr4	132915523	-	1	chr13	88354841	+	3	CTX	4	9	45	63	0.732635	0	0.585796	0	1	chr4	132915593	96	chr13	88354873	GGTATGATACAGTGTGTATTACCAGCACTTAAAGGACTACCAGTTCCCTCACACACACACACACACACACACACACACACACACACACACACACACAAAAGAAAAGAAAAGAAAAGAAAAGAAAAGAAAAGAAAAGAAAAGAGAAGAGAAGAGAAGAGAAG
chr4	132915525	-	3	chr13	88354841	+	3	CTX	11	9	20	63	0.732635	0	0.602365	0	1	chr4	132915605	108	chr13	88354873	AGTTTAGCATCAGGTATGATACAGTGTGTATTACCAGCACTTAAAGGACTACCAGTTCCCTCACACACACACACACACACACACACACACACACACACACACACACACAAAAGAAAAGAAAAGAAAAGAAAAGAAAAGAAAAGAAAAGAAAAGAGAAGAGAAGAGAAGAGAAG
chr13	114482916	+	6	chr10	127345068	-	9	CTX	76	23	50	30	0.909172	0	0.736388	0	13	chr10	127344984	137	chr13	114482860	AGACAATATAGAACTCACAGAAGAAAAATTAACAGCAATAACTAGGCATCCCACTAGCCAATAGTTTCACTTAGTTTTAATGTGTGTGTGTGTGTGTATATATGTGTATATGTGTATGTATGAGTGTGTGTATGTGT
chr13	116740343	+	4	chr15	90773513	-	6	CTX	20	13	40	41	0.841566	0	0.789522	0	3	chr15	90773428	153	chr13	116740269	AAAGCCATTTTTAAATATATACATATGAGCATTTGACTGTTACTAGTACCTTTTCTTAATTTCATTTTTAAATCATGTATGCGCGCGCGCATGTGCGAGTGTGTGTGTGTGTGTGTATGTGTGTGTATGTGTGTGTGTGTGTGTGTGTGTGTG
chr13	119983750	+	3	chr1	111480215	+	6	CTX	15	26	50	63	0.89625	0	0.870769	0	1	chr13	119983677	158	chr1	111480309	ATATGGGGGACTTTTGGTATAGCATTGGAAATGTAAATGAGTTAAATACCTAATAAAAAATGGAAAAAAAAAAGTTTGTCAATTTGGACTCTGAGAGAAGATGAGGCGCAAGAATTTTTAATTTAGTTCCTAAGTAACTTCATGTTTTTATAGACAGA
chr14	9583309	+	4	chr8	34814704	+	9	CTX	6	18	62	56	0.667326	0	0.792381	0	1	chr14	9583212	190	chr8	34814797	GGCTCCTCAGGTTCCAGCAGTGGGCGTGGCAGAACAAATGAGCAGGAAGCTCCACCCCGAGCAAGCAGGTTTCAGGCTAGGGGAGGGGAGACTACATGAAGTCTTTCCCCTTTTCCCAGGAGAAGGTACCCTGGTACAAGAGAATTCTCTTTAAGAAAATATGTGTGTGTGTGGCAGGGAGGGAATGTAG
chr14	15688743	+	4	chr16	82135541	-	1	CTX	24	41	38	35	0.899428	0	0.991463	0	1	chr14	15688646	169	chr16	82135477	AACCACCTGCCTTGGGGTGGCACTGCCCACACTGTGCTGGACCCTCCTAAATCAATTAACAATCAAGAACATGTACCACACACACACACACACTCACAGGCTAGGCAGAGGATGGCTTAGTGTCACTTGCCTTAAAGGCAAGGTGATATCCTTATTCCACTTATGTCTA
chr9	45624260	+	1	chr14	36726031	+	3	CTX	161	294	28	32	0.867136	0	0.846662	0	1	chr9	45624211	118	chr14	36726088	TACACTACACTACACTACACTACACTACACTATACTACATTACACTACACTACACTACTCTACACTACACTACACTACACTACACTACACTACACTACACTACTCTACACTACACTAC
chr14	49035355	+	13	chr18	65424198	+	2	CTX	83	75	47	48	0.905659	0	0.980244	0	1	chr14	49035263	90	chr18	65424145	TTTCATGACCTAATCCCAATCTATACACACATGACAGGTAGATGATAGATAGATAGATAGATAGATAGATAGATAGATAGATAGATAGATAGATAGATGGATGGATAGATAGATAGATAGATAGATAGATGATAGATAGA
chr14	71014036	+	10	chr3	66065028	-	2	CTX	19	10	56	28	0.803597	0	0.965925	0	1	chr14	71013943	186	chr3	66064936	TGGTGGCTCACAACCATCTGTAATGGGATCCGATGCCCTCTTCTGGGGTGTCTGAAGAGTACACCAGTGTACTCACATACATAAAATAAATAAATCTTTTTTTTGGGGGGGGGGTTTCGAGACAGGGTTTCTCTGTATAGCTTTGGCTGTCCTGGAACTCACTTTGTAGACTAGGCTGGCCTCGAA
chr14	73340452	+	21	chr1	154626409	+	1	CTX	32	61	64	51	0.792013	0	0.897923	0	1	chr14	73340359	158	chr1	154626470	GTATTAAAAGACACACAGACAGGCAGATAGACAGACAGCCCAAGGAATGACCTAATCCCAAATCCATAAGCCACAACACAGAAATACAAACCAGGAGGGGCAGGCTCCTGGTCCAGCCTCCTTCCTACTTGTTTCCTTGTTCCACGAAAGTTTAGTAT
chr10	40224911	-	1	chr16	9369826	+	4	CTX	42	11	31	44	0.705044	0	0.98119	0	1	chr10	40224923	47	chr16	9369781	GAGTACATATCATGTGAGTTCTTTTGTGATTGAGTTACCTCACTCAGGATGATGCCCTCCAGGTCCATCCATTTGCGTAGGAACTTATAGAGGAGAAAGTGGGGAAAAGCCTGGAAGATATGGGCACA
chr16	12294768	+	3	chr12	54337563	-	6	CTX	43	6	57	34	0.836449	0	0.746426	0	13	chr12	54337488	116	chr16	12294727	CCATGGCAGAGGTAGAAAACTGATTCCTGCTGGTTCTTCTCTGATTTCCACACATGTTCTGTGGCATTTGAGTGCACGCATGTGCGCGCGTGCACACACACACACACACACACACATGCATA
chr2	158817167	-	2	chr16	50512857	+	3	CTX	41	42	15	52	0.919339	0	0.742551	0	52	chr2	158817188	167	chr16	50512941	TATACAAAGGTGTTTTTGAATTATTGATACCTATGTACATACATATATGTCTGTATATGCATATACATCATACACACACACACACACACACACACACACACACACACACACACACACACGAACACACACGTATTTTAAATAGTCTCTACCTTCACATGAAAAGTTTT
chr16	50870818	+	5	chr18	9574962	-	1	CTX	58	35	56	57	0.972471	0	0.880627	0	1	chr16	50870748	123	chr18	9574926	TTTGGAAACTATTGGGTTATTTTTTTGTTACCAGTTTCTTATTTAATTCCATTACAATTAGAGGGAAAAAAAAAAAAAAAGAAAAGAAAATGGATACAGAAAATGAGAAGGTGAGTGACTTAAGACT
chr16	62125473	-	1	chr17	12203148	+	4	CTX	24	28	15	48	0.810357	0	0.78409	0	1	chr16	62125557	137	chr17	12203211	ATATATTTTCAAGCTCAGATACGTTGTAGATAAAAGCAGTCGAGTAAAAAGAGCATGACTCATCCATTAGATGCAAATTTTTTTTTCCATTTTTTATTAGGTATTTAACTCATTTACATTTCCAATGCTATACCAAA
chr17	13173031	+	4	chr13	120245923	-	1	CTX	31	13	41	60	0.924447	0	0.799942	0	1	chr17	13172947	126	chr13	120245883	ATAGTGGCTTATAACCATCAGTAACTCCTTTTACAGAGGATTCAATGCCTACTTCTGGCATCCACAGGCACCAGGCAAACATGTAAAAAAAAAAAAAAACTGGTATCCTCAAATTTAACTTTACTG
chr7	59669140	+	2	chr17	15402171	+	3	CTX	23	24	26	37	0.960639	0	0.855035	0	1	chr7	59669063	128	chr17	15402237	CTGTTAATCTAACTATATCATGCAAACTGAGTTATTGTCATGACAAGATAATGGAGAAGGGGTGTGTGTGTGTGTGTGAGAGAGAGAGAGAGAGAGAGAGAGAGAGAGAGAGAGAGAGAGAGAAACTTGTCATGTACAATAACTCAGTT
chr17	59707643	+	3	chr3	112217409	-	8	CTX	40	12	53	40	0.953439	0	0.757582	0	1	chr3	112217314	170	chr17	59707569	CTAGTCTTCCTTCAAATAAATATTTTTAAATTGGATTTCATAATCAGATGTTTTTAATGATAATATTTTGAAAGTGTTTGTTAAAAAGTATAGACAGAGGGTCGCCATCTTGGTTCCGGGACTCAGCAGAACTTAGGAAATTAGTCTGAACAGGTTAGAGGGTGCACCAG
chr1	54925893	-	1	chr17	69465915	+	10	CTX	30	22	31	66	0.695755	0	0.986584	0	1	chr1	54925961	69	chr17	69465912	TGTCTTCTCTCACTGAGGCCAGACCAGGCAGTCCTCTGCTGTATATGTGTTGGGGACCTCATACCAGCTTGTATACTGCCTGATTGGTGACTTGGTGTCTGAGAGATCTCAGGAGTCTGGGTTAGTTGAGAATGCTGGTCTTCATATGGAATTGC
chr18	14230543	+	7	chr14	13968661	-	1	CTX	43	107	62	37	0.892174	0	0.624949	0	6	chr18	14230509	97	chr14	13968616	GTGTGTATATGTGCATATATATACATATATATGTGTGTGTTATGTGTGTATACATATATATGTGTGTATGTTGCATGCGTATGTCTGTGCATATATATGTATATATATACATAT
chr18	49557502	+	3	chr3	111910394	-	1	CTX	23	23	46	40	0.788463	0	0.837949	0	1	chr18	49557438	111	chr3	111910340	ATTGGAAATGTAAATGAGTTAAATACCTAATAAAAAATGGAAAAAAAAAAAAAAAGAAAATAGTTGTTTAACTTCTTAATAGTAGTGACACTACTTTTTTATTTTCTCAGT
chr18	49557502	+	3	chr3	111910397	-	3	CTX	23	20	46	58	0.788463	0	0.830903	0	1	chr18	49557433	147	chr3	111910309	ATAGCATTGGAAATGTAAATGAGTTAAATACCTAATAAAAAATGGAAAAAAAAAAAAAAAGAAAATAGTTGTTTAACTTCTTAATAGTAGTGACACTACTTTTTTATTTTCTCAGTGTGTTGATATTATAGCTTACCGATTCCAAAGCTATGTAA
chr18	49557502	+	3	chr3	111910406	-	10	CTX	23	20	46	37	0.788463	0	0.826399	0	6	chr3	111910316	140	chr18	49557438	TTGGAATCGGTAAGCTATAATATCAACACACTGAGAAAATAAAAAAGTAGTGTCACTACTATTAAGAAGTTAAACAACTATTTTCTTTTTTTTTTTTTTTCCATTTTTTATTAGGTATTTAACTCATTTACATTTCCAAT
chr13	103022900	+	1	chr18	52323242	+	3	CTX	3	64	32	36	0.801844	0	0.520382	0	1	chr13	103022803	114	chr18	52323263	TTAGGGAAAGGCATATGTATTTCCATATGTATGTATGTATGTATGTATGTATGTATGTGTGTGTATGTATGTGTGTTTGTGTGTGTGTGTATATATATATGTATGTATGTGTGTCTGTATAT
chr12	117054332	+	2	chr18	70277322	+	3	CTX	63	33	55	63	0.950833	0	0.872389	0	1	chr12	117054278	116	chr18	70277363	GGGTTGCAAACACCTGCAACTTGTTCATTCCTTTCTGTAACTCTTCATTGGGGAACCAGTGCTCAGGAAAATAGTTGACTGTGAAAATCTGCCTCTGTATTTGTCCGGCTCTGGCAG
chr4	98273483	+	4	chr18	77979106	+	3	CTX	39	15	20	55	0.877827	0	0.65501	0	1	chr4	98273404	118	chr18	77979160	AAGTACTCTTACCCACTAAGCTGTTTTTCCAGCCATTTCCAGCCATACTATATGTGTGTGTGTATAATATATATATATGTGTGTGTATATATGTATATATACACACACATATATATAT
chr14	107156646	-	21	chr19	20824265	+	4	CTX	44	11	60	42	0.949091	0	0.816139	0	1	chr19	20824360	190	chr14	107156743	CATGCTCCACTATGTTCATAGCAGCCTTATTTATAATAGCCAGAAACTGGAAAGAACCCAGATGCCCCTCAACAGAGGAATGGATACAGAAATTGTTTTCTATTTTTATTCAGCAAATATATGAATAGATAAAAATAGGCAAATTGAGAAAAGACAGAGAATGAAAGTGAGTTTAAATTGGCCACAGTGA
chr15	59502041	+	1	chrX	45394245	+	3	CTX	19	48	43	66	0.869991	0	0.979524	0	1	chr15	59501970	164	chrX	45394340	ATTTGAACTTCCGACCTTTGGAAGAGCAGTCGGGTGCTCTTACCCACTGAGCCATCTCACCAGCCCTTATTTGATTGTTTTGCTTTGTTTTTTTTTTAAAGTCCTTTAAGAAGAGCCTCAAATCTTATGCTTTCTGTAGAGCTGCTTAACAGAAACCTGGTGGG
chrX	68225389	+	33	chr2	114583225	+	3	CTX	66	87	59	42	0.794281	0	0.884948	0	1	chrX	68225293	183	chr2	114583288	TTCTATTAGCATATACCATTTCTACGTGCTTTTTTTTTTTGGTCATTTTGTGAGTTTTACACATGTGCTGCATTGGGTTATATTCAACCCTACATTCTTTTTTTTTTTTTCTTTTTTTGTCCTCAGAAGTTTATTTGGTCATATTTTGGTTTCTGCCATTTGGGAATGAAAGCTCATTTTCCC
chrX	73812849	+	10	chr3	112607523	-	23	CTX	36	61	46	33	0.818404	0	0.913398	0	1	chr3	112607426	202	chrX	73812759	ACCATAAATTATTTTGGAAAAGCTGCCTCCCACAATGAGAATGAATTTGTAAAGTTCAATTTCCATAAAGAAAAATAAAGATGCACTATATAAGCAGAAAAAAAAAAAAAAAAAAGAAAATAGCCCAAGAATTGATCTTCTATATTCATTACATATGGGTAATGGATCATCTTTCTAGATTACTTTTCTATTTCTGTGACCA
chrX	81140615	+	4	chr8	83990161	-	1	CTX	69	33	55	50	0.979189	0	0.818086	0	1	chrX	81140524	147	chr8	83990103	AGGCTGTCAGGTTCTCTGGCGCACCCTCTCACCTGTTCAGACTAATTTCCTAAGTTCGGCGGGTCCCGGACCAAGATGGCGACCGCCAAATAAAATCATTTTAATTAATTTATTTTTAAGACATTATGAAGTGCATTTAAAATCAAG
chrX	95805269	+	3	chr7	57390358	+	19	CTX	16	19	61	59	0.87125	0	0.803533	0	1	chrX	95805216	156	chr7	57390454	AACATTGTAAAAATGGCTATCTTGCCAAAAGCAATCTACAGATTCAATGCAATCTGATAGATGATAGATATCTTACTGCATATATCTTTCAGGAAGCTCTTCCTATTGGCTTTGTGTGGGACACTTAGCCTTGGTGCATGAGCTGGTGTTCTAGAA
chrX	153849586	+	5	chr8	125454605	+	2	CTX	17	28	55	62	0.867733	0	0.891986	0	1	chrX	153849514	159	chr8	125454694	GGAACTCAAGAGATCCACCTGCCTCTGCCTCCCGAGTGCTGGGATTAAAGGCAAGCGCCACCACGCCCGGCTTTCGACCTTATTTTGAAGACACCTTTCAATGAACCTACTCAGCTACACTGCCCAGTCAGTGAGACTGTTTTGACTTACCACCATGCC

## Sheet: 196
left_chr	left_pos	left_strand	# of left SC reads	right_chr	right_pos	right_strand	# of right SC reads	SV type	left coverage	right coverage	assembled length at left position	assembled length at right position	avg % identity at left position	% non-unique at left pos	avg % identity at right position	% non-unique at right pos	start position of consensus mapping to genome	starting chr of consensus mapping	pos of genomic mapping of consensus start position	end pos of consensus mapping to genome	ending chr of consensus mapping	pos of genomic mapping of consensus ending position	consensus sequence
chr1	17225113	+	3	chr16	3114602	-	6	CTX	50	82	63	65	0.957382	0	0.580008	0	11	chr16	3114563	115	chr1	17225062	ATCTTGAAATAAACAAAAATAAATTAAATAAATAAAATTTAAAAATAAAAGCCGGGCGTAAAGCACACCTTTAATCCCAGCACTTGGGAGGCAGAGGCAGGCGGATTTCTGAGTT
chr1	20369952	+	3	chr8	31736588	+	1	CTX	33	24	39	23	0.967019	0	0.8305	0	1	chr1	20369869	151	chr8	31736664	TAGGTATGGCAGACTTTTGGGATAGCATTGAAAATGTAAACGAGGAAAATACCTAATAAAAAAATTTAAAAAAAAAAGAATTTGTACAGTTAAAATAATTTGATCAATTTTTCTACCTTAGTCAATAGCAGAGCTGCTCTCAACTCAGCAC
chr1	44534675	+	4	chrX	104797092	-	1	CTX	22	21	59	29	0.936439	0	0.753069	0	1	chr1	44534579	168	chrX	104797022	ATGAACATAGTGGAGCATGTGTCCTTCTTACCAGTTGGGGCTTCTTCTGGATATATGCCCAGGAGAGGTATTGCTGGATCCTCCGGTAGTACTATTTGTAAGCATAGGGAGTAGCATTAATGGTTGAGACATCTTTTCAACACTATATGCAGAATTTTTGTGGTTTTT
chr1	66657053	+	13	chr11	115526127	-	1	CTX	47	39	59	26	0.773803	0	0.99335	0	1	chr1	66656957	156	chr11	115526068	TTGTTAGTCTAACTCACACTCAATGGGAGGAGCTTTCACAGAGCATAAATACTAGATTGTATAGATCACTAGGCATCATCTTAGAAATATAACTAGTGCCGGGCGTGATGGCGCACGCCTTTAATCCCAGCACTCGGGAGGCAGAGGCAGGCGGAT
chr1	68397319	+	3	chr8	40140495	-	2	CTX	8	3	56	17	0.629765	0	0.84309	0	1	chr1	68397289	84	chr8	40140435	AAAAAAAAAAAAAAAAAAAAAAGCAATCTACTGGTTAATGTCATTCCTATAAAATTTCAATAACAAAATCCATTGTAAAAAAAAAAAATCTTAAAACCCATGACAACAAAAA
chr10	82027827	+	4	chr1	73830798	+	3	CTX	25	68	55	47	0.954382	0	0.854293	0	1	chr10	82027743	148	chr1	73830856	TTTTCATGCAAGAAACCTTGCATTATAATATTTTAAAACTTTTATTTAGTTACACATTTGCTTTGAAACTGTTCCTCTCTCTCTCTCACACACACATACATACATACATACATACATACATACATACATACATAGAGAGAGAGAGAGA
chr14	111848779	+	11	chr1	81066266	+	7	CTX	12	53	19	51	0.923915	0	0.879808	0	1	chr14	111848685	118	chr1	81066305	TGTGTCTATATATGTATAATATGCATATATATTTATATATTTATTTACATATGAAGGCTTCAGTGATAACAATACTGATATTATTATTATTAGTAGTAGTAGTAGTAGTATTGTTATTTTGTTTTTTTGAGACAGGG
chr1	90464264	+	5	chr12	52445113	+	3	CTX	25	24	44	63	0.965926	0	0.701699	0	1	chr1	90464170	142	chr12	52445164	AAGATCTGACACTGTCTTCTGGTGTGTCTTAAGATACCTACCATGTACTTACATATAATAATAAATAAATCTTTAAAAATAAAATAAAAAAAGAAGAGACCAGCATTGCTGAGGTCAAATCTTCTGGGAAGTGTTTTCTGTG
chr1	101084177	+	6	chr2	137004968	+	1	CTX	35	39	35	26	0.9531	0	0.794894	0	1	chr1	101084087	157	chr2	137005038	AACATTGTAAAAATGGCTATCTTGCCAAAAGCAATCTACAGATTCAATGCAATCCCCATCAAAATTCCAACTCAATTCTTCAACGGATTGGTCCTCTCTTAACCACCTGTGCCAAGCCACCCAGCTGATATCCCAGACATGATGTCATGACAATGGT
chr16	35558410	-	31	chr1	107961930	+	5	CTX	144	37	63	61	0.936614	0	0.624419	0	12	chr1	107961974	156	chr16	35558502	CCTCTGTATGTACACACACACACACACACACACACACACACACGCACATGCACATTTGAAAAAGATTGCCTACCATCCCATGTCCATAGTAAGTAGGCTCGAGGCCAGGTCACAGTGAACCTAAGCTGGTTTTGTCCTCTGATGTGGGGTCTCTCCAGGG
chr1	137571657	+	14	chr5	78240670	-	1	CTX	64	69	66	42	0.605085	0	0.977002	0	1	chr1	137571561	149	chr5	78240605	GGAGAGACATACATGTAAATAAAAGAGTTTTAAAAAATCAAAACTATTCAGTTATTTTATGTGTATGACTGTTTTTCTGCATGCATGTATGTATGTAGTATGTATGTATGTAGTATGTATGTATGTAGTATGTATGTAGTATGTATGTATGTAGTATGTATGT
chrX	147483808	-	2	chr1	150590778	+	3	CTX	66	32	21	51	0.95914	0	0.99276	0	1	chrX	147483886	197	chr1	150590875	TGTATGTATGTATGTATGTATGTATGTATGAGTAGCATGTGTCCAGGGGAGTTTGGGAAGCCAGCAGAAGCAACAAGCAAGACAGACTTGAAAAGAGAACCCCCCCAATCTAAGCTCAACTGAAAAACAGAGTTCAAAAAGGGTGCATAGACATTGGTTAATCTTTAGAACACATCCCCACACACACAAATACACAC
chr1	151690568	+	3	chr16	74667291	+	14	CTX	44	38	52	57	0.958304	0	0.649383	0	1	chr1	151690498	161	chr16	74667389	CTTTTGGTATAGCATTGGAAATGTAAATGAGTTAAATACCTAATAAAAAATGGAAAAAAAAAAAAGAACTTGACTAAGGGTAGAACTTTAGACCAGTTTTGAACTTTTTTTTATTAGATATTTTCTTTATATACATTTCAAATGCTATTCCAAAAGTTCTC
chr1	151690568	+	3	chr16	74667333	+	1	CTX	44	26	52	49	0.958304	0	0.67894	0	1	chr1	151690498	155	chr16	74667383	CTTTTGGTATAGCATTGGAAATGTAAATGAGTTAAATACCTAATAAAAAATGGAAAAAAAAAAAAGAACTTGACTAAGGGTAGAACTTTAGACCAGTTTTGAACTTTTTTTTATTAGATATTTTCTTTATATACATTTCAAATGCTATTCCAAAA
chr1	173603599	+	22	chr10	126504344	-	1	CTX	49	43	57	22	0.804961	0	0.936987	0	1	chr1	173603502	178	chr10	126504267	ATTTGGTGAGCTGAATACTGTTAGACCGCCTCAACTCGCCAGCTCCCAATAATGACTTTTTACTAGTTATAAAAGCTGAGGCCTTTTATCTGTTTTTTTTTTCTCTTTGTCTTGTCTTGTTTTCCTGTATAAAAAAGATCCCAGTATAAATCAGGGAGGGAAGAAGACAGATACACCT
chr15	74589146	-	3	chr1	177315350	+	9	CTX	25	11	59	30	0.715952	0	0.863048	0	1	chr15	74589186	114	chr1	177315424	CCCCCCCCCCACCAGCCTGCCCTTCCCACTGTGTTTTCAGATAAAGGATTAAAAGTCTTCATGAGTCTCCAGCCTCTCACAAAATCCATGTCCAGGACACTAAAGCAAGCTTGTGTCTCTCTCTCTCTCTGTGTGTG
chr1	183848189	+	4	chr14	107544868	+	14	CTX	54	31	37	66	0.966308	0	0.770302	0	1	chr1	183848116	170	chr14	107544959	GTAACAAGATCTGACGCCCTGAAGACAGCTACAATGTACTTACATATAATAAATAAATAAACCTTTAAAAAAAAAAAGAGAGAAATAACTATTAATAGATAGACAAGAGAGTGGGTGGTAATTTGTACCAGCTACATCTCAAATAAAAGACTGATGTCCAGAATTTACCAA
chr1	186938206	+	19	chr16	68328457	-	1	CTX	52	31	65	54	0.671547	0	0.879252	0	1	chr1	186938109	162	chr16	68328419	TAACATGACTGATGGTATACATGAATATTTAACGAAGAAGGACCAAGACATAGTCTGTATCAATAACTGCTCTTGTTTCAGGTCAACTGAGCCAGGCTTTGAAAGATATCAGTTCTATATGTGTATATGTGTATATGTATATATGTGTATATGTATATATGTG
chr1	190510871	+	26	chr14	47407981	-	1	CTX	49	49	62	24	0.821445	0	0.905132	0	1	chr1	190510774	176	chr14	47407906	GCTCTCCTCATCATTTAGGTGGTATTTAATTAAGTTATAATATGACACTGAGGAGCACAGCTAACATTAACACATTTGGTAAAATAAGACTGCCTCACGCTTTCTCCGCTGGCCCCGGCGCGCCCGGCAGCTCCTCCCCGGCCATGGCGTTCACTTTCGCGGCCTTCTGCTATATG
chr1	196370702	+	4	chrX	109142358	-	1	CTX	43	340	46	64	0.512726	0	0.46135	0	7	chr1	196370654	98	chrX	109142316	TGCCAGTAGATATATGTCTCTGTGTGTGTGTGTGTGTGTGTGTGTGTGTGTGTGTGTGTGTGAAATACAATACAATAAAATAAAATTAAAATGCTCAATTT
chr9	78387637	-	1	chr2	3198428	+	4	CTX	55	24	61	30	0.964258	0	0.790334	0	1	chr9	78387675	128	chr2	3198519	TTGCACGCACACACACTCGCAAACAGAAGTGCAGTATAAGCCGGGCGTGGTGGCGCATGCCTTTAATCCCAGCACTCGGGAGGCAGAGGCAGGTGAATTTCTGAGTTCGAGGCCAGCCTGGTCTACAG
chr2	82271539	+	3	chr7	61289856	-	1	CTX	35	25	43	65	0.974206	0	0.720442	0	1	chr2	82271455	128	chr7	61289816	GGGAGTCCCGTGCGGACCCTTGCGGGTGTTGGGCAAGACTCTGCTGGCAAGGTAGCCCGGGGCTCGAGTCTCGAGTCGAGCGGCTCTACATATTTCTATAATAGTTTTATATAGACACTATGATATGT
chr2	93948183	+	3	chr12	51770404	-	8	CTX	18	41	38	33	0.945995	0	0.840744	0	1	chr12	51770311	148	chr2	93948110	TGGAAGCTGCACTCCAGATATAGTCACTCTGGATTTTTTTTTATTGATAATTTTATGACACACACACAGCCATAAGTTTTGTTTCTAATTTTTCTTTTTTTTTTCCATTTTTTATTAGGTATTTAACTCATTTACATTTCCAATGCTA
chr2	108813049	+	3	chr3	124255837	+	13	CTX	17	15	48	56	0.885141	0	0.714195	0	1	chr2	108812965	170	chr3	124255934	GGGGACTTTTGGTATAGCATTGGAAATGTAAATGAGTTAAATACCTAATAAAAAATGGAAAAAAAAAAAAAGAAGAAGAACATAGGTTGTGTTTTCCCTAAATTAATTCCTAACTGAATTCTAAATGTTTATTTCTCCACCCACAGGTAAGTACAGATCTCACCCATCAA
chr2	115867292	+	3	chr8	37661214	+	11	CTX	6	18	51	54	0.848333	0	0.798986	0	1	chr2	115867212	173	chr8	37661310	CTCTCTTTCCAGTGATGGCCGACTAGGCCATCTTTTGATATATATGCAGCTAGAGTCAAGAGCTCCGGGGTACTGGCCAGCCCTAATCTTGGTGATGGCCTAGAAACTGTAAGATGAAATGAACGTTTGTCTCTGCCAGTTGTTTTTGGTCATATTGTTTATCACAGTGACGA
chr2	152513687	+	16	chr15	101450916	+	1	CTX	65	53	61	45	0.903986	0	0.762199	0	2	chr2	152513593	172	chr15	101450970	TGTTGTATCTCTGTGTGTGTCTGTATGTGTTATCATGAAGACAATACCTCTATGGTTATGCTGAATAAATTCAACAAATACCTTTAAAAAACAAAACAAAAAACAAAAAAAAAAAAAGAAAATTATATTCTTTTGTGTTTGGATGAAGTTTTCTGTAAATATCAGTTAGGTT
chr2	181665564	+	102	chr19	61340300	+	1	CTX	282	36	61	26	0.598903	0	0.661501	0	1	chr2	181665465	91	chr19	61340285	GGGAGCAGGATAAGTATACAACAAGGACATGTTCCTAAGGAATTCCCCTATCCCTAATCCAGATTGGTGGAATAACTTGGTATAGATGTTTGTGCATTAAAAACCCTGTAGGATCTTCACTCTAGGTCACTGTTCAGCACTGGAACCTGAATTGTGGCCCTTAGTGATAG
chr5	5826926	-	14	chr3	17875682	+	3	CTX	25	81	61	57	0.986296	0	0.712916	0	1	chr3	17875755	164	chr5	5827021	ACAACCACTCTGGAAATCAGTCTGGCGGTTCCTCAGAAAATTGGACATAGTACTACCGGAGGATCCAGAACTACTTAACTTTCAAGTCTCTCTTGATAATCAGAGAATTGTTTTTTTTGTTTACATGAAGTGTGCAGATGAAAGTAATTGTAGGTAGCTGTTTT
chr3	58820372	+	4	chr9	123690607	-	2	CTX	43	33	52	53	0.94958	0	0.888534	0	10	chr3	58820333	114	chr9	123690574	TTGTTGGGGTTGTTTTGTTTTGTTTTGTTTTTTGTTTTGTGTTTTGTTTTTTGTTTTTTTGTTTTTTGTTTTTTGATGTTTCTCTGCAACCAGCTCTGACTGTCCTGGACTCAATTTGTAGACTAGGCTGACCTT
chr1	64529026	+	3	chr3	78354246	+	3	CTX	49	20	29	62	0.842934	0	0.973089	0	28	chr1	64528985	98	chr3	78354281	AAATACCTAATAAATAATGGAAAAAAAAAAGAAAATCCTAATAAAGGACTCTCTCATGAGTAAAGTCCAAAAAAAAAAAAAAAAAAAAAAAAAAAAAA
chr8	41350920	-	23	chr3	82426770	+	3	CTX	59	43	65	63	0.961477	0	0.609014	0	3	chr3	82426863	180	chr8	41351016	AATATATATACATATACATATACATATACATATACATATACATATACATATACATATACATATACATATACATATACATATACATATATATGTTGAGACCTATCCAAGAGCTCTCATCAGAGAACAGACATTAAATAATCAAGTATACAAAATGGCTTAGCAGACTGATATCAACCAGTC
chr3	109422509	+	3	chr11	66384384	+	11	CTX	44	25	55	62	0.875553	0	0.75085	0	1	chr3	109422413	189	chr11	66384478	CCAGAGGTCTTAGGGTCCCGTGGGGAGTCCCGTGTGGACCCTTGCGGGTGTTGGGCAAGACTCTGCTGGCAAGGTAGCCCGGGGCTCGAGTCTCTTTGGTCAGCATTTTATCACAACAGAAAACAAACAAGAATAGTCACAAAAATCATCTTGTTTTTAAGGTCTTTTAATTCTTTGGAACACAGATCA
chr3	112217406	+	8	chr8	28429707	+	1	CTX	24	20	66	27	0.809642	0	0.915338	0	1	chr3	112217310	174	chr8	28429779	ACCTCTAGTCTTCCTTCAAATAAATATTTTTAAATTGGATTTCATAATCAGATGTTTTTAATGATAATATTTTGAAAGTGTTTGTTAAAAAGTATAGACAGAGGGTCGCCATCTTGGTTCCGGGACTCAGCAGAACTTAGGAAATTAGTCTGAACAGGTTAGAGGGTGCACCAG
chr3	112217409	+	8	chr8	28429707	+	1	CTX	16	20	48	27	0.809642	0	0.915338	0	1	chr3	112217315	169	chr8	28429779	TAGTCTTCCTTCAAATAAATATTTTTAAATTGGATTTCATAATCAGATGTTTTTAATGATAATATTTTGAAAGTGTTTGTTAAAAAGTATAGACAGAGGGTCGCCATCTTGGTTCCGGGACTCAGCAGAACTTAGGAAATTAGTCTGAACAGGTTAGAGGGTGCACCAG
chr10	6158569	+	7	chr3	138009603	+	3	CTX	34	40	32	32	0.825214	0	0.885903	0	1	chr10	6158471	94	chr3	138009656	GAGCTATCTCTTCAGCCCCAAAGTAAATAAACTCTTTTTTTGTTTGTTTTTGTTTGTTTGTTTGTTTGTTTAAGACAGGGTTTCTCTGTGTAGCCCTCCTGGCTGTCCTGGAACTCACTCTGTAGACCA
chr19	50460213	+	16	chr4	3000027	+	3	CTX	76	64	46	59	0.469471	0	0.919669	0	1	chr19	50460118	142	chr4	3000078	TACATTAAATATTTCCTTGTTCTTTTCTCCTGCTTGCATGAATTAGAGAATTATCATCATTTTCTTTAGCTAAGATAGCCTTCTTCACTACTTTTTTTTTTTCCATTTTTTATTAGGTATTTAGCTCATTTACATTTCCAAT
chr5	43189607	+	10	chr4	3000029	+	3	CTX	45	149	39	62	0.469471	0	0.964949	0	1	chr5	43189511	136	chr4	3000072	AAATGTTATCTCCTTTCCCAGTTTCTCCTCTGGAAATGCCCTATCCCACAGTCCCTCCCCCTGCTTCTATGGGACTACCCACTATCTCCAAATTTTTTTTTTCCATTTTTTATTAGGTATTTAGCTCATTTACATT
chr17	3025445	-	1	chr4	3009405	+	29	CTX	93	266	40	66	0.645653	0	0.780678	0	18	chr17	3025473	104	chr4	3009442	AGTGGAGAACTGTAACAGCACAGTGTAGCACTGTGACACCAAAGTGGAGCACTAAGGCATCGCAATGCAGTGTGACACAACAGTGGAGCAGTTTGACACCACAGCAGAGCACTTTGACAAAACATTGGAACACTGTGGCACAGAGTGTAGCAATTTGACAGCC
chr4	3011264	+	5	chr16	3239033	-	1	CTX	268	141	57	50	0.842988	0	0.74947	0	20	chr4	3011232	109	chr16	3239006	TGACACCAGTGTGGAAAACTGTGAGACCGAAGTGGAGCAGTGAGACACCAGATAGGAGCACTGTGACAACAGATTGGAGCACTGTAACACCACAGTGTAGCACTGTGAC
chr4	3011264	+	5	chr16	3239034	-	1	CTX	268	139	57	48	0.842988	0	0.74947	0	20	chr4	3011232	109	chr16	3239006	TGACACCAGTGTGGAAAACTGTGAGACCGAAGTGGAGCAGTGAGACACCAGATAGGAGCACTGTGACAACAGATTGGAGCACTGTAACACCACAGTGTAGCACTGTGAC
chr4	3011264	+	5	chr16	3239040	-	1	CTX	268	120	57	55	0.842988	0	0.748014	0	20	chr4	3011232	109	chr16	3239006	TGACACCAGTGTGGAAAACTGTGAGACCGAAGTGGAGCAGTGAGACACCAGATAGGAGCACTGTGACAACAGATTGGAGCACTGTAACACCACAGTGTAGCACTGTGAC
chr4	10855460	+	18	chr17	80600114	-	1	CTX	36	18	51	20	0.840382	0	0.85223	0	1	chr4	10855363	170	chr17	80600035	AAGGGAGCTGTGAACCTGTTTAGAATAGTTCCTTAAGGCAATTCTTCTCTTCATTGTCAGGATACCAGTAGTCCAGTTCAAGAACAAACACTGAGCAAAATTATCCAGCCCCAGTCCTCTGTTCTTTTGAATGGATTGCCTTATCCTGTGCAAAAACCTGTTAATATCTG
chr4	13854576	+	3	chrX	108333270	+	3	CTX	11	7	36	29	0.949491	0	0.69524	0	1	chr4	13854483	50	chrX	108333263	ACTGGTTAGCTCATAATGTTGTTCCACCTATAGGGTTGCAGATCCCTTTAGCTCCTTGGCTACTTTCTCTAGCTCCTCCATTGGGAGCCATGTATGCGGCTTTTTAAGCAGCTATGGTAATGATCTTCTGATGTTTT
chr4	33501615	+	20	chr10	45639073	-	2	CTX	41	32	64	31	0.624389	0	0.944444	0	1	chr4	33501519	178	chr10	45639001	AAAAATTAAAAGTTTGCTTTAGTTTATTATTAAGATCTGTCCCAGTGTATTATTTTAGTTATTATATACTCCAAGTTCAAATTCTTGTTTCTTTCTTTTTTTTTTATATCAGCAGATTTTCTTTTTTTTTATTAGATATTTTCTTTATATACATTTCAAATGCTATACCAAAAGTTCC
chr16	50077939	+	5	chr4	38222968	+	4	CTX	11	43	64	59	0.903088	0	0.779081	0	1	chr16	50077844	142	chr4	38222992	TGTGTATACAAATATATACACATATATAGGGATACACACACACATATATACACATATATTTATATATACATATCCCTAAAGAAAACTAAACACACATAAAATATATGTGTGTGTGTGTGTTTGTATGTATATATATATATATATGTGTGTGTGTGTGTGTGTGTGTGTGTG
chr4	54407955	+	3	chr8	117109353	-	1	CTX	29	31	38	27	0.974423	0	0.930508	0	1	chr4	54407888	137	chr8	117109281	AAATGAAAATTTGAGGCCACACTGTAGTTTGGTATACACACACACACACACACACACACACACACACACACACACACACACACACATCTTGCTCTGCCATCAGTCCCACACGGAGGATATAAACACACAGCCCAGGT
chr6	131471157	+	2	chr4	70288530	+	14	CTX	26	36	53	64	0.589147	0	0.980269	0	1	chr6	131471071	137	chr4	70288581	ATAAACAAGAAGAATCAGGACTGAATAAACTGCTGTTAGAAGGACTGGTGGTGGTGTCGTTCTTGCTGGTCGAGAGCAGGCGCGACAGAGGATGGTTCATCTCTGTGAGTTCGAGGCCAGTCTAGGCTACATAGCAAGTTCCAAGATGGCCAGCACTGTATAGAAAGACCAT
chr4	72145855	+	5	chrX	79611721	-	1	CTX	20	38	47	37	0.807676	0	0.990263	0	1	chr4	72145763	140	chrX	79611684	TCTTGAGTTTCATATGTTTTGAAAATTGTATCTTGGATAGTCTAAGTTTCTGGGATAATATCCACTTATCAGTGAGTGCATATCACGTGTGTTAAAGAATGTGATTGGGTTACCTCACTCAGAATGATATCCTCCAGATC
chr4	72324752	+	18	chr6	141533001	-	1	CTX	26	24	62	59	0.750731	0	0.976923	0	1	chr4	72324655	160	chr6	141532940	ATTGATTGTTGCCTCATAAGAAAGCTGTATGGGCAGTGCTGAGCTTATTTTAGAGGCACAGCACACTTCTAAGAACAGCATTTAAAAAGCAGAGAGCCGGGTCGCCATCTTGGTTCCAGGATTCAGCAGAACTTAGGAAATTAGTCTGAACAGGTTAGAG
chr4	110503183	+	8	chr17	42095544	-	1	CTX	13	19	57	25	0.688841	0	0.971731	0	1	chr4	110503092	171	chr17	42095475	GCACTCAAATGGTTCAGCTCATTATTGCTTGTAACTCTTCAGGGGATATGCTGCCTTCTTCTGGTCTCTGCCAATACCAGGCACGCACGCGCGCGCATGCGCGCACGCACGCGCGCGCATGCGCGCGCGCGCGCACACACACACACACACGCACACACACACACACACACA
chr3	32431970	-	9	chr4	149627596	+	3	CTX	35	16	63	53	0.894212	0	0.773295	0	1	chr4	149627648	155	chr3	32432046	GTGTACTTACATATAATAAATAAATGAATCTTTAAAAATATTTAAAAAAAAAACCTCAGTGGGGGGACGTCAGGGAGAGGGGAGGCTAGGAAATAGGAGTATAAATCACGAAGCATCAAATGGGAAACAGCTAGGACTGCGCACTTGAGGTAAGA
chr4	154608902	+	5	chr15	81657191	-	1	CTX	54	50	35	32	0.908882	0	0.993358	0	1	chr4	154608805	133	chr15	81657145	TCCTTCAACCCCACTGCTGCATTTCTGTGGCCTGGGACTTGAGGGGACCTGTAAGGACACACAGCAGACACACACACACATACACACACACACACACATGTAAGGCCAAAGGGCTGCTGTCTGCTTCCACCTC
chr18	56239655	-	1	chr5	4330045	+	11	CTX	23	40	22	56	0.831591	0	0.987606	0	1	chr18	56239710	154	chr5	4330142	CCTTTGCACTCACCAGGAAGGTGGCCGGTTGTCTGGAGTCGAAGATGGCGCCGCCTTGTGAATGTATTTTCTAATCTAATGGTATGTTTAAGTTTTAGTATGTAAGCTATAGGTGTGCACTTTGTATTCAGCAAAGATTTCTGTTCATAAATTT
chr13	85976635	+	1	chr5	7602455	+	9	CTX	19	16	62	54	0.716297	0	0.9425	0	4	chr13	85976599	152	chr5	7602552	TAAATCACTATTGCTCTATAGTAAAGCTTGAGGTGAGGGACTGTTCTTATATTGTAAGAACTGCTTTCACTACACTGGGTTCTTTGTTTTCCCAGATGAATTTGCGAATTGCTCTTTCCATGTCTTTGAAGAATTGTGTTGGAATTTTTGGG
chr2	181317529	-	1	chr5	22428740	+	25	CTX	62	25	24	63	0.74354	0	0.883057	0	1	chr2	181317590	157	chr5	22428834	AGCTGCAGTTGGATAGGTACCAGCCTGTGGTGACTGGTAAGTAGTGGCAAACTAGACTGTAAACTACTCTGTTTGCAGCCACACTATTTTTTCAGGATTTCCCCAAGGGTTGCATCCAGGCATATCACAGAGGGATCATGATGCAGTAAGTTACACA
chr10	53784425	-	1	chr5	23533430	+	5	CTX	6	41	56	57	0.731568	0	0.732983	0	1	chr10	53784486	134	chr5	23533506	AGGACAGCTACAGTGTACTTACAATAAATAAATAAATAAATCGTTAAAAAAAAAAAAAAAAAGAAGCAACAAACTGCTAATTCCCGTCCAACACAACCCCGCCCCCCAAAAAACCCCTGACAAAGCCTTCCACA
chr5	28269994	+	4	chr16	70717638	+	1	CTX	10	16	66	64	0.65756	0	0.709783	0	1	chr5	28269921	140	chr16	70717698	TTTGGTATAGCATTGGAAATGTAAATGAGTTAAATACCTAATAAAAAATGGAAAAAAAAAAAAAGAAAACACTTGATAGAACTGTAAAGCTACATCTAGTGTTGAAAATACCTTTTGTTGAGTTTAGATATATAAACTCC
chrX	138555149	+	30	chr5	70980673	+	3	CTX	63	26	63	42	0.946538	0	0.886471	0	1	chrX	138555053	170	chr5	70980737	ACATTGAAGGAGGATCACCTGCCAATCACAAATAATCATCCTTTGTTATTGTTTGAGAATTAAAGTTTTGCAGTGTTTAGAACAGTAAATGGTCCCAAAAAAAATAATAAATAAATAAATAAGGTTGCTATGAACATAGTGGAGCATGTGTCCTTCTTACTGGTTGGGAC
chr5	91041851	+	5	chr14	119528585	-	3	CTX	43	33	41	25	0.899761	0	0.876471	0	2	chr5	91041792	115	chr14	119528509	AGTGTATGTGTGTGCATGTGTGTATGTGTGTGTGTATTTGTGTGTGTGTGTGTATGTATGTATGTATGTATGTATGTATCAAAATAACCGTCACCTTCTTTACAAGTATGTTACT
chr1	138886361	+	1	chr5	100544189	+	7	CTX	12	29	33	46	0.907669	0	0.828201	0	1	chr1	138886287	141	chr5	100544283	ATTGAGATGAAATAAACACCAGATGTTTTGGTTTCAGATAACACACACACACACACACACACACACACACACACACACACACACACACACGTAATATATATAAATAATTCTTTAAGAAGTCTCTTGGAGATCATTTTATGC
chr15	82156618	+	2	chr5	145477937	+	6	CTX	37	43	25	48	0.924377	0	0.713003	0	1	chr15	82156539	106	chr5	145477994	CTATGTAAAGTAGCCTAGGGATAGACAGGGACACATGAACAGGGATGGGTGTGTGTGTGTGTGTATATATATATATGTATGTATATATATATGTATGTATATATATA
chr7	24725680	-	4	chr6	18013112	+	3	CTX	38	52	48	66	0.972964	0	0.931842	0	1	chr6	18013181	152	chr7	24725764	ACGGCTGGCCTCTGTATTCCACACGGTCTCCCGTGCAGCCTGCCCTCCGCGGAGTCCCGGAGCCAAGTGTATTGTCTTCTGTTTCCATCAAATCCATTCCTTTTCAGAGTATGACCTTCTCCACAATGTGGGTAACCTGCCAGTTATCAAAT
chr3	100997604	-	4	chr6	53488975	+	3	CTX	50	27	21	43	0.889938	0	0.992308	0	1	chr6	53489013	128	chr3	100997698	TTTTTTTTTTTTTTTTTTTTTTTTTTTTTTTTTTACCTCCACCCCTGTGTTTATTTAAAGCCCACTCACAACAACCAAGACTTGGAACAAACTGAGGTGTCCATTAGCAAATAAATGGGCCTGGAGAA
chr19	27764973	-	1	chr6	70148134	+	11	CTX	15	17	24	52	0.817821	0	0.730295	0	1	chr19	27765048	173	chr6	70148222	GTTGTCTGGAGGAGCAAAATCAATGGAATGAATGTATATAAGAATTTAAGTTAGCTTTGAAAATAATAGCAACAACTATATGGGAAAATTGGAGTACAGAGCTAAACAAAAAATTTTCAACTGAGTAATTCCAAATGGCTGAGAAGCACATCTTTAGTCTTCAGGGAAATGAA
chr7	68064531	-	1	chr6	74188681	+	3	CTX	31	20	57	64	0.902941	0	0.774455	0	5	chr7	68064592	138	chr6	74188754	GTGCACATGGTATACCATGTTTGTTAACTCTATGGGTCTTATTGTGGTGTCATTATCCCCATGTCTTGCTCATTTCTTTTTTTTTTTCCATTTTTTATTAGGTATTTAACTCATTTACATTTCCAATGCTATACCAAA
chr7	68064535	-	14	chr6	74188681	+	3	CTX	45	20	64	64	0.902941	0	0.778578	0	1	chr6	74188757	162	chr7	68064632	ACTTTTGGTATAGCATTGGAAATGTAAATGAGTTAAATACCTAATAAAAAATGGAAAAAAAAAAAGAAATGAGCAAGACATGGGGATAATGACACCACAATAAGACCCATAGAGTTAACAAACATGGTATACCATGTGCACTCACAGATCCTGGGCTACTAG
chr9	54806251	+	1	chr6	85923790	+	3	CTX	45	21	22	42	0.898637	0	0.97944	0	1	chr9	54806174	160	chr6	85923886	ATATGCTGTGGCTTATACTTGAAATACCCCAATTTCACAGAATTGGGGGTGTGCGTGCACTGTGTGTGTGTGTGTGTGTGTGTGTGTGTGTGTGTGTGTGTGTGTGTTTACACTCAGGGTGCAGTGGGGGAGTGAAATGATAGGTGGGGTAAAATAATGT
chr6	99015119	+	4	chr3	8245238	+	2	CTX	50	39	66	26	0.566249	0	0.515607	0	4	chr6	99015089	84	chr3	8245291	AATATAGACACATAAACAAACAAACAAACAAACACAGATGGCTAGGGGTTGTTGTTGCTGTTGTTTTGTGGTTTTACAGCTTTAAGGCAGAGGGAAAGAGAGAAGG
chr4	75162225	+	11	chr6	104132001	+	4	CTX	35	8	20	33	0.786471	0	0.749957	0	1	chr4	75162129	123	chr6	104132069	GGGCAATACTCATTCCAGGAATAGGTATCCAACACAAAATGAGCTCTATGCTACTCTATATATCTGTCTGTCTGTCTGTCTGTCTGTCTGTCTGTCTATCTATCTACCTGTCTGTCTGTCTGT
chr9	54999068	-	1	chr6	144258498	+	3	CTX	28	16	17	58	0.95654	0	0.897664	0	1	chr9	54999150	206	chr6	144258595	TCTGCCTCTCTGCCTCCCTCTCTGCCTGCCTCTCTGCCTCCCTCTCTGCCTCTCTGCCTATGCAGTGCTGATTAAAAAGCCCACCAAACATATTCCTCCTCTTCTTATTTTTTTTATAAAACACACTTCCAGTTGTCAACTTGACTACCTCTAGAATGAACTATAATCCATATCCATATCTATATCATTTGTATCTATATTTATCT
chr1	153114790	-	13	chr7	5104744	+	3	CTX	19	27	62	47	0.972667	0	0.685118	0	1	chr7	5104826	166	chr1	153114886	TAAGGGGGACTTTTGGTATAGCATTGGAAATGTAAATGAGCTAAATACCTAATAAAAAAAAAAGAAAAAAAAAAATAGCATAGCAAAAAGACCACAGGGCTGAATCAAATATCCCAACGTCTGAAAAAAAACAAAGATCAAAAGCGTGTGACAATAATAGTGAAGA
chr7	5511516	+	4	chr14	37622876	+	13	CTX	31	38	47	45	0.970294	0	0.768893	0	1	chr7	5511430	178	chr14	37622970	CCATGGGGAGTCCCGTGTGGGCCCTTGCGGGTGTTGGGCAAGACTCTGCTGGCAAGGTAGCCCGGGGCTCGAGTCTCGAGTCCGAATTAAGTTTTAATATCCAGAAAAGACCTGGAAATTACTAAATCCTACCTAGGTGGGAAAAGAAATCCAACAAGCCAGGAATAAAAGCTATAGT
chr12	117210092	-	5	chr7	20527633	+	5	CTX	11	34	54	47	0.868893	0	0.726275	0	1	chr12	117210188	177	chr7	20527713	GCGCTCCTGCTCCTGAAGATGTAAGCAATAAAGTTTTGCCGCAGAAGATTCTGGTTTGTTGTGTCTTTCCTGGCCGGTCGTGAGAAAGCGTGCAAGATTCACCCTCTGTCATTCATGCATTCATTAGTACAGCCCTACTGGGGCTCACAAGCTCCTATGTTCCATTGCATGTGGCCATC
chr7	59545246	+	6	chr6	85027115	+	1	CTX	22	8	53	43	0.716713	0	0.915062	0	1	chr7	59545156	144	chr6	85027149	CCAGATACATCCATTTGTCCAAGAATTTCATAAATCCATTGTTTTTAATAGGTGATGGCCTACACACACTGTGAGCTTCTCTTTGACTTTCTTTCTTTTTTTTTTTTTTTGAAGGCAATCTCTTTTTTTATTGGATATTTTCTT
chr2	122663240	+	11	chr7	64206916	+	5	CTX	27	18	66	57	0.720579	0	0.740387	0	1	chr2	122663151	156	chr7	64206981	TAATAAAATTAGAACTGAAAAGGGAAACATTGCAACAGAGAGCATGGAAATTCAGAGAATAATAAGGATGTGCTTAAAGAAAAATCTATAGAGAGTCTTGCCCAACACCCGCAAGGGTCCACACGGGACTCCCCACGGGACCCTAAGACCTCTGGT
chr10	74136353	-	1	chr7	68637497	+	4	CTX	42	5	44	37	0.588746	0	0.988215	0	1	chr10	74136348	44	chr7	68637479	ATTATCTTTCCACGAATCCAGCCCTTCAAAGGATAAGAACAGAAAAACAAACAAACAAAAAACAATACAAGCAGCGAAACCAGGCCCTAGAAAAAGCAAGAA
chr7	75251469	+	7	chr10	78129455	+	1	CTX	30	57	52	17	0.804842	0	0.893651	0	1	chr7	75251387	128	chr10	78129501	GAATAATAGGGGAGATGAAATGGGCTCAGAAAGATTGAGGCTTCTTCACCTCTCCTCTCACGTGCCCATAAGCTTCATGGTGGGAAGCCACAAACGCCATTACAAGATGGCGCAGGTTCCAGTAAGCCCACACCCATG
chr2	3145770	-	6	chr7	82100218	+	3	CTX	19	28	43	66	0.873611	0	0.851294	0	1	chr7	82100267	140	chr2	3145866	AAGACTCTGCTGGCAAGGTAGCCCGGGGCTCGAGTCTCGAGACTCTTTTTAATATTTTACTTTAAAAGGAGAAAATAGTTGAGACAGTCCTGACCGTTGGACAGCTAAGTGGATGGGAGACAATGCTTTAACCAGCAAGG
chr7	111706383	+	15	chr12	120311363	-	7	CTX	47	22	49	36	0.769593	0	0.945942	0	1	chr7	111706286	213	chr12	120311266	GATATTGGTGATAATTGTTATCACACATAATACTTGGAATTTCTCTCTATGTTTAATATTTGTTTATTTATTTTGTGCAGTCTTTGAGACAGAGTCTTTTTTTTTTTTTTTTTTTTAGAAAGCAGAAAAGAGATTTATTCAATACAGTCACATCAAGAAGAGGAACAATGAGATCCTGATGTGAGATTGAAGTTTAAATAGAGGGCCAAGTAT
chr14	18614868	+	9	chr8	16719111	+	5	CTX	61	22	66	40	0.87411	0	0.764151	0	1	chr14	18614772	175	chr8	16719193	TGCAATCTAGTTGTATTTCAGAGAGAGTCCCATGGAGTAGCTAGTCTGCCTGGTACAAGAGAGGCTTTTCAGAGTGTATTGCAGGCACTGTACTCTTTTTTTTTTCTTTTTTTTTTCCATTTTTTATTAGGTATTTAGCTCATTTACATTTCCAATGCTATACCAAAAGTCCCCC
chr14	18614871	+	10	chr8	16719111	+	5	CTX	52	22	43	40	0.87411	0	0.767876	0	1	chr14	18614777	170	chr8	16719193	TCTAGTTGTATTTCAGAGAGAGTCCCATGGAGTAGCTAGTCTGCCTGGTACAAGAGAGGCTTTTCAGAGTGTATTGCAGGCACTGTACTCTTTTTTTTTTCTTTTTTTTTTCCATTTTTTATTAGGTATTTAGCTCATTTACATTTCCAATGCTATACCAAAAGTCCCCC
chr8	27130679	+	4	chr9	110676324	-	1	CTX	32	45	65	30	0.615026	0	0.993069	0	1	chr8	27130586	161	chr9	110676256	TTTCTCTGCAGTAGTGCCTTCCGCCATTGATTCCTTCTATTCCCCTGTAATAAGCCCTGTCGCATCTGCATTTTTGAAAAAGAAAATTGTTACTTTTTTTTTTTAAGATTTATTTATTTATTTTATGTATGTGAGTACACTGCAGCTGTCTTCAGACACACA
chr8	33308913	+	3	chr3	132865023	+	19	CTX	35	26	37	45	0.978286	0	0.831361	0	1	chr8	33308824	183	chr3	132865118	ATGGCGACCGCTGCTGCTGAGGCTGAGGTCGCCTCCCAAGCCAGGCGGACACCTGTCCTCTGGTCCGGATGGTGGCCGGTTGTCTGCCTAGGAAACATATTTCAAGGGCAAAGCACATAATTAAACTACCCGTAAGCAAAGGCAAGGGAAATACACATATTCTTGGAAGGGTGGAAAACAAAA
chr1	29760266	-	1	chr8	40316091	+	7	CTX	15	15	41	37	0.903777	0	0.683149	0	1	chr1	29760324	151	chr8	40316186	CCCCCTCACCTGTTCAGACTAATTTCCTAAGTTCGGCGGGTCCCGGACCAAGATCCCAGGCCATCTTCTGATACATATGCAGCCAGAGTCACGAGCTCTGTGGGGGGCGAGAGGGGTACTGGTTAGTTCATATTGTTGTTCCACCTATAGG
chr9	72480754	-	1	chr8	40445922	+	5	CTX	30	37	62	56	0.771316	0	0.98	0	1	chr9	72480810	139	chr8	40446004	GGACCTTTGGAACAGCAGTCAGTGCTCTTACCTGCTGAGCCATCTCACTAGCCCCAAGCTTGTATCTTTAACATGTATCTCTGGCATACATACTTTTACTTTTTGTAATGGATTATGAAATACTAAACTGAATTCAATT
chr8	42033117	+	11	chr7	88924717	-	1	CTX	30	21	52	19	0.733716	0	0.976459	0	1	chr8	42033020	160	chr7	88924651	TTTGTCATATCTTGTTAAGAATGCATTTGTGCAGACATTTGTGTTTTCTTTCCTCCATTTCTTTATCATGTAATGTAACATCACCTAAGAGAACACCAGGCGTGGTGGCGCACGCCTTTGATCCCAGCGCTTGGGAGCCAGAGGCAGGTGGGTTTCTGAG
chr4	15615255	-	7	chr8	54199136	+	4	CTX	15	27	29	44	0.943793	0	0.885258	0	1	chr8	54199233	194	chr4	15615348	CTCTGTGCTTCTGCCTGTTCCAGAAGCTGTCAGGTTCTCTGGCGCACCCTCTCACCTGTTCAGACTAATTTCCTAAGTTCGGCGGGTCCCGGACCCTTTCTTCTTTTCTAAATGAGGTAAATGCAATTTTTTTTTATCTACGAAAGGCCTTGGATCTATAAAAAGGAAAGTTTCCGATGAGATTAAATTTCATT
chr8	68454064	+	4	chr16	62125490	-	10	CTX	25	28	66	61	0.900158	0	0.753556	0	9	chr16	62125401	167	chr8	68453989	CCTACGTGTTAAAAGCTGTTTGATTTATAAGCAAGAAAACCTCAAATTGTCAAATATTCAGAAACTGAAATTTTTCAGCTAATAAAATTTTGCATCTATTAAAAAGAATGAATTTATGAAATTCCTAGCCAAATGGATGGACCTGGAGGGCATCATCCTGAGTGAGG
chr8	82874742	+	5	chr16	70505560	+	13	CTX	58	34	64	64	0.951486	0	0.859534	0	1	chr8	82874674	162	chr16	70505657	TGGATCAAGGAACTTCACATAAAACCAGAGACACTGAAACTTATAGAGGAGAAAGTGGGGAAAATCCTTTGGATCTTTCAGCTGCCATTGTAACTGGATATGCATGTCACTCACAGAACAGCAGAATTTGAGACAAATAGAAATTGTATTGGGAGCTCTTCT
chr8	85826393	+	18	chr4	20453512	+	1	CTX	23	35	60	43	0.726357	0	0.879143	0	1	chr8	85826303	151	chr4	20453553	GGCAAATGGTTTCTGTCTGATGCTTCATTATTTAACAAGGAAAGGTTCCAAGTCTCTTGCTTAGAAATCACATTAGCTTGCTTTTCTTTTCTTTTTTTTTTTTTGTCTCAAGAATGATGTTTTTTATTTTATTTTTCCAGAGACCTCCATG
chr8	90092015	+	5	chr2	101088932	-	20	CTX	42	23	47	61	0.936247	0	0.739233	0	1	chr2	101088839	113	chr8	90091972	GACTCCCTAAAATATGCAGAAGAAAGTATTTCCTTATTGAGATGAAGATGCATCCATTTGTGTGTGTGTGTGTGCGTGTGTGTGTGTGTGTGTGTGTGTGTGTGTGCGCGCGCATGTCTGTGTTCCAATGCCTGTGTCTGTGTATGATTGATATT
chr9	37837722	+	16	chr5	13106545	-	1	CTX	49	29	55	23	0.890108	0	0.821971	0	1	chr9	37837626	152	chr5	13106492	CTTTACTATAATACCCAAGCAACCATTATAATTTGAAAAATAACATTAAAGAGGAAATGATAATCAATGATGTAAATAAAAGACTTTAATAACTTTAAAAAAAAAAAAAAAAGAAAGATATGCATTTCCAACATAAAGTATATATTTTGCCT
chr9	38057155	+	5	chr7	59919534	-	1	CTX	39	20	46	23	0.938817	0	0.764412	0	1	chr9	38057063	175	chr7	59919458	TTATTAATCTCATTGGTATTGTTTATTGTGGCACAGAGATTGTATCTATACTTTCATTAAATAAAAATAATATACCACTGGGACACTACCTAAAAAAAAAAAAGCTGACATTACAAACTGTTTAGGATAATTAAGAAATGCAAATTAGCAGTCAGACAACTAAACGCAAGGTCTT
chr9	41578845	+	4	chr16	58825408	-	7	CTX	57	29	46	65	0.768692	0	0.762431	0	28	chr16	58825339	168	chr9	41578801	ATTACCTTAGAATGAAGAATGAAATGTTCCTAGGTTATCATTCTTGTTTCCTCTAAATAACAATCATGCTTCTGACTTTATTCTCATTGAGATTTTTTTCCCCCAGATATCTATTTCTCTCTGTCTCTCTGTCTCTCTGTCTGTCTGTCTCTCTGTCTCTCTGTCTCTGTCT
chr9	42594859	+	13	chr17	82613437	-	3	CTX	39	23	65	57	0.655641	0	0.953333	0	1	chr9	42594773	171	chr17	82613353	CCAGAGAGCAGAGGTGATAGAAGAAAGAAAAATTTAATGTGGCCATTCTGTTCAAAAAAAAAAAAAACTCCAAGAAAATATGCAAACTAAAGAGATCTGCAACCCTATTGGTGGAACAACAATATGAACTAACCAGTACCCCAGAACTCTTGACTCTAGCTGCATATGTAT
chr14	120756109	-	1	chr9	63958389	+	5	CTX	12	53	52	38	0.91517	0	0.85139	0	1	chr14	120756187	92	chr9	63958427	CTGCAAAGACTGAGCGACTGGGCCTGGGGAGAGCTGCAATGGGTGTGTGTGTGTCTGTGTGTGTGTGTGTGTGTGTGTGCGCGCGCGCGCACGTGCGAGCG
chr9	80244363	+	3	chr1	81411858	+	14	CTX	9	34	34	52	0.671158	0	0.825046	0	1	chr9	80244291	149	chr1	81411954	CATTGGAAATGTAAATGAGTTAAATACCTAATAAAAAATGGAAAAAAAAAAAAAGAAAATGCTTTTCAGACTTCCCTGCTGTTCCATCTTATGAAGCCATTTTCTCATCTGTCTTCTCCAGTGGTTTTGGCTGAGTCATGGCTGGGTCG
chr11	53953856	-	1	chr9	102718663	+	10	CTX	108	125	49	66	0.620881	0	0.522742	0	16	chr11	53953901	102	chr9	102718698	TTCAAACGGGAGCCGCTTTGGACTGACTGGCTGCCTTCCTCCTCCTCCCCCTCCTCCCCCTTCTGCTTCAGATTTATTTATTATATGTAAGTACACTGTAGCAGTTGTAG
chr12	40908082	-	1	chr10	7184686	+	11	CTX	43	40	54	39	0.822239	0	0.987442	0	1	chr12	40908127	134	chr10	7184775	TCAGCACCATCTTATAATGGCAAATGTGAGGGCAGCTCCCAACAAACATCCATGCAGGAACATCCCTGACACATGCCTGGCCTCAGCATTGTTAGCTGAGAAGGGGAAGTTTACAATCCCTTCCTTGTATCCCT
chr5	77771351	+	1	chr10	20077652	+	9	CTX	71	54	44	41	0.841238	0	0.98841	0	78	chr5	77771126	165	chr10	20077738	CACAGATACACACACACACACACACATACACACACACACACACACACACACACACACACACATACACACACAGATAAACACACACATACACACACACACACACACACACACACAGATACACACATACACACACAGATAAACACACACATACACACACACACACAC
chr4	74291025	-	9	chr10	51602828	+	4	CTX	25	43	41	56	0.963465	0	0.843961	0	1	chr10	51602919	184	chr4	74291120	GCATATGCGCAGATTATTTGTTTACCACTTAGAACACAGCTGTCAGCGCCATCTTGTAACGGCGAATGTGGGCGCGGCTCCCAACATCTGCTGATTGATAGTATATATAAAATATAGTCAATATTGTTGTGTATATATGTTATATTTTATGACATTGTATAATATATGTAATATGAGCCAAATT
chr10	55224633	+	4	chr7	121024624	+	13	CTX	40	24	46	64	0.835496	0	0.827959	0	1	chr10	55224564	159	chr7	121024718	CCGTCAGGTTCTCTGGCGCACCCTCTCACCTGTTCAGACTAATTTCCTAAGTTCGGCGGGTCTCCCCTTTCTAACTTCTTGGTGTGCATCTCTACGCATGGGATGAGGTCTTCTCTCTAAGCCATTTAGCAGATAAATGGTTCTGTTAGATTTTTTCCA
chr15	91360957	+	22	chr10	95156621	+	5	CTX	41	51	55	56	0.953571	0	0.700552	0	1	chr15	91360861	130	chr10	95156654	CACATTTAATAAATCTCTTCTTTCTCCATCGCTGATTTCGAACTACATATTAAAACTGAGAGGCCAAGTGTTCTGGCTGGTTTTGTGTGTCAAATTGCTGGAGTTATCACAGAGAAAGGAGTCTCCCTTATGAAAACACCTCCATGAGAACC
chr11	17207583	+	33	chr14	7391318	-	11	CTX	57	36	66	35	0.820282	0	0.830743	0	1	chr11	17207487	190	chr14	7391226	TGATAGCACATAAAAAAATTCTTTGCACTATTTTTGGGACTGATTGTGAATCTTAAGAATTATTTCAAACTAAAAATTAAAAATAAGCTATAAAACAAAAAAAAATGTATAAATGCATATATATATGCGTGTGTGTTTATATGTGTGTATATATACATACATATATATATATATATATATATATATATATT
chr11	39251462	+	3	chr5	152040541	+	22	CTX	41	24	50	60	0.964545	0	0.753071	0	1	chr11	39251380	180	chr5	152040638	GGCTGCTATGAACATAGTGGAGCATGTGTCCTTCTTACCAGTTGGGGCATCTTCTGGATATATGCCCAGGAGAGGTATGTATTATGTATCCAAAGCTCACTTTGAACTTCTGAGTCTCCTGCCTCTGCCACCCATGTGCCTAGATTACACATATGCAGTAGCACACCTGGCTGATGCAGT
chr11	66451717	+	8	chr9	25315591	+	1	CTX	39	43	58	64	0.761816	0	0.986087	0	11	chr11	66451638	148	chr9	25315651	GCAAAGTCAAGTTCCCACAAAGTCCTTCTTGCCTTCTGATACCTTGTGACCCATTCACCATTGGTCCAAGCTTCTATAAGAATGGCTCATGAAGACTGCCATATCTGGGGATCCATCCCATAATCAGCTTCCAAACGCTGACACCATT
chr14	18698676	+	1	chr11	67491113	+	4	CTX	22	47	36	34	0.862754	0	0.711688	0	1	chr14	18698624	117	chr11	67491197	GTGTGTGTGTGTGTCAGATCAGAAGCATGTGTGTGTGTGTGTGTGTGTGTGTGTGTGTGTGTGTGTGTGTGTGTAAAAGAGAGAGTCTGTGTGTGTCTGTGTGAGAGTGTGTGTGAGTGATTCA
chr15	93089824	-	6	chr11	73332959	+	7	CTX	31	38	43	47	0.920418	0	0.821808	0	1	chr15	93089898	117	chr11	73332990	CTGGGCTGATCAATCTCAGTGGTCTGAACACTGACTTTAAAATCCACTTCCCCGGAGGCCGTGATGGAAAGGTTTTAAGTGTATCGTCATGATTCTTTTTTTTTTTTTTTTTTTTTTT
chr11	74571302	+	9	chr4	145113751	-	15	CTX	38	93	47	56	0.934874	0	0.89933	0	1	chr4	145113659	184	chr11	74571217	ATAATACATGAAAATGTTGTTATCCAGCATCCCATCAACCAAGAAATCTGCTGGAGAAGGAAAATGAATTGTATCAGATTCCACCATTTTCTTTTCTTTTTTTTTTTTTAAGATTTATTTATTATTACATCTAATCACACTGTAGCTGTCTTCAGACACACCAGAAGAGGGTGTCAGATCTCACAAAGTATGGTT
chr11	82799381	+	8	chr3	17899751	+	3	CTX	55	44	65	58	0.900245	0	0.965089	0	1	chr11	82799314	134	chr3	17899791	AGTCTCCCCTTCTCCCTCTCTATCAACTGGCTCTCCTCATCAACCCACCCTGGCTCCCTGGATCTTCTTCTAGCTGAAATGCCTCTCCCTCCAATGTGAGGAGTGGGTGCGGCCGCCGCCCCAAGATGGTGCCCTAGTC
chr11	86445016	+	3	chr14	37764890	+	20	CTX	37	49	47	55	0.968018	0	0.738889	0	1	chr11	86444949	153	chr14	37764987	GAAGACAGCTACAGTGTACTTACATATAATAAATAAATAAATCTTTAAAAAAAAAAAGAATGCATTTCTATGGAGTCACTCAATCAAGACAGTCTGGGAGCACTACACTGCATTGCAAAGTTCAGAAGTCTTTCTCACGGGCATCACAACCAG
chr12	8667760	+	3	chr15	58993246	-	8	CTX	41	13	52	62	0.921055	0	0.797143	0	1	chr15	58993150	149	chr12	8667712	ATGTTAGGAAATAATGCCTTTGGGTAGTGAGAAGGAGTTAGGTTCATGAAGGAGCTAGTGTCTGCTCCGGTGTGAGTATAAAATGTCTACCAGCTCACTGTTTATGTATTTGTGTGTGTGTGTGTGTGTGTGTGTGTGTGTGTGTGTGTATACCCATAG
chr12	21072619	+	3	chr14	15964601	+	16	CTX	28	50	64	60	0.958677	0	0.726625	0	2	chr12	21072549	156	chr14	15964689	GGGGGTGGGGGACTTTTGGGATAGCATTGGAAATGTAATTGAAGAAAATACGTAATTAAAAAATAAAGAAAGTATGTTCTTTTAAGTCACTGAGTTTTGGGTAGCTCATTACACACCCATACTTGACATGGCTGGTCTTCTTATGAATCAAACCCA
chr12	47175470	+	3	chr13	111479162	+	10	CTX	37	15	61	45	0.953732	0	0.841075	0	1	chr12	47175401	165	chr13	111479259	AAGGATAAAAGAACCTCTGGTGGAATCACCATGCCTGACCTAAAGCTTTACTACAGGGCAATTGTGATTCTGTTTTCTTGTGATGGCTCATTTTGGCTATGACAGGGAGCTGTGGCAATAACCACACCCCCTGATGGTGAGGGACTGCTCAGTTCTGAATGGTTT
chr12	51968762	+	4	chr17	17918803	-	9	CTX	6	23	62	60	0.691429	0	0.868078	0	16	chr17	17918721	158	chr12	51968699	ATGCTACGAGAAATGTTCATAGCACTAAGTCCATATATATTTTAAAAATGGAGATATTCCATATCAATTTAACAGCACAGTCAAAACCTGTAGATAAATCAAAACAACCCTGAGATTCCACCTCACACCAGTCAGAATGGCTAAGATCAAAAATTCAG
chr1	175332410	-	15	chr12	52269051	+	5	CTX	31	22	57	63	0.72829	0	0.82198	0	1	chr12	52269136	179	chr1	175332507	CAGACTAATTTCCTAAGTTCGGCGGGTCCCGGACCAAGATGGCGACCGCTGCTGCTGTGGCTTAGGCCGCCTCCCCAGCCCCAGAAATTTATTTCTCATAGTCCTGGAGGCTGGGAAGTTCAAAGCCAGTGATTTAGTGTCTAGTGGGGTCTTGCTTTCAGGAGTATTGCTGGACCTTC
chr9	5711058	+	8	chr12	57848830	+	3	CTX	30	12	22	63	0.709803	0	0.791455	0	1	chr9	5710967	119	chr12	57848870	AATTATATAAATTATAATTAAGAAGCATATATCAAATAGTATTTTATACCTTATCCTCTCAATAACTGGATCAGTTGTGCAGTGCTTACTTGTTATTAGACGCGTTCTCACGACCGGCC
chr12	83741480	+	4	chr18	18508548	-	3	CTX	38	10	47	53	0.974	0	0.9	0	1	chr12	83741394	168	chr18	18508467	TGCTTCTGCCTGTTCCAGAGGCTGTCAGGTTCTCTGGCGCACCCTCTCACCTGTTCAGACTAATTTCCTAAGTTCGGCGGGTCTCCTACTTACTTCTTATTATTGGTGTTTTATTCATTTATGTGTACTTCCTAAGCTCTTTTTAAACATGTCCCATTGCAGCTATTT
chr12	100425833	+	24	chr9	40441148	+	1	CTX	29	19	64	33	0.689751	0	0.93671	0	1	chr12	100425736	168	chr9	40441214	GCAGTTGTTGCAGCACATGCCTTTAATGCAAGCACTTGGGAGGCAGATTTCTGAGTTCAAGGCCAACCTGATCTACAGAGCGAGTTCCAAGACAGACAGTGGGAGATCTGACGCCCTCTTCTGGTGTGTCTGAAGACAGCTACAATGTACTTATATATAATAAATAAA
chr18	81297691	+	1	chr12	100985363	+	12	CTX	44	51	63	49	0.908588	0	0.68942	0	1	chr18	81297601	95	chr12	100985400	TGGCAGATGAGAGAGAAGCCAGGCCACTCCCAGTTCCCACACCCCTGCAACCCTGGATTCCTGCATCCCCGCATCCCTGCATCCCTGCATCCCTGGATCCCTGCATCCCTGCATCCCTGC
chr12	102213541	+	3	chr1	171554654	+	16	CTX	35	45	37	47	0.864022	0	0.856854	0	1	chr12	102213453	205	chr1	171554748	CAGGCTACAGGTTTGACTAGTTTCAGGGAACACAGAAGGACTGACTCTCTTGGTCCCTGCAGCAGGCAGCAGGCAGCAGGCAGCAGGCAGCAGGCAGCAGGCAGCAGGCAGCAGGCAGCAGGCAGCAGGCAGCAGGCAGCAGGCAGCAGGCAGCAGGCTGCCTGGGAACAGCTAAGAACTTACATTTTGAACTGTAAGTAGAAAG
chr12	114662359	+	12	chr15	61816960	+	13	CTX	18	20	63	58	0.76455	0	0.787148	0	1	chr12	114662269	180	chr15	61817055	TCCCAGCGCAATCTGGCTCACTTAGCCTAATTGATTCTGGTTCTGGCCAGCCAGCTCTACTCACTCTTGCTCAGCTGACCCCAGCTCAGCTGCCGGGTCCGACACGCCTCACTCAGCTCCCCTCCTGCCTCCTGAAGGGCAGGGCTTCGCCGACGCTTGGCGGGGAAAAGAAGGGAGGGG
chr13	3373408	+	13	chr6	30205049	-	1	CTX	188	32	65	40	0.682887	0	0.941883	0	1	chr13	3373373	108	chr6	30205063	GAAGGAAGGAAGGAAGGAAGGAAGGAAGAAAGGAAGGTAGGAAGAAAGGTATTTTCCAAAAAAAAAAAAATTAGTCAGGGCAGTGGTGGCAGATGCTTTTAATCCCAGC
chr3	31804492	+	9	chr13	4550489	+	3	CTX	10	13	16	58	0.845077	0	0.75967	0	8	chr3	31804400	115	chr13	4550519	GTGCAATATAGCTCAACTTGCAATTATAGATATACAATGTAACTCTGGGTTTTTGTTTGTTTGTTTGCTTGCTTGCTTGCTTTTAAGAACACATGTGCAAAAAAAAAAAAAAAAA
chr11	3070230	+	20	chr13	41348080	+	3	CTX	422	18	30	60	0.928865	0	0.832248	0	1	chr11	3070131	152	chr13	41348154	TTCCCTCCTTTCAGTTAACTAACCCTCGCTTGTGTCAAGTTGACATAAGATAGCCAGCTCACATCCCTACCCCCCCCCCTTTTTTTGTTTTTTGGTTTTTTTCGAGACAGGGTTTCTCTGTATAGCCCTGGCTGTCCTGGAACTCACTCTGTCGAT
chr13	54716499	+	5	chr9	44579552	-	15	CTX	39	38	47	60	0.908563	0	0.752108	0	3	chr9	44579458	176	chr13	54716414	GCTAGGACTTGAATATTTTGTAATGTACACATGTATAGAAACAACACAAAATGCCCCATAACTCTGTACAATTTTTAGGTATCGGTTTTCTTTTTTATTTTTATTTTTTTGTTTTTTTTTTGTTTTTTGTCTTTCAAGACAGGGTTTCTCTGTATAGCCCTGGCTGTCCTGGAACT
chr13	71566104	+	3	chr12	119097856	-	4	CTX	49	9	47	22	0.841264	0	0.755404	0	1	chr12	119097762	167	chr13	71566034	GCTCACAACCATCTGTAATGGGATCCGATGCCCTCTTCTGGTGCTGTCTGAAGACAGTGACAGTACACTTAAATATAAGAAAATAAACAAATCTTTTTTTTTTTTTTTCCATTTTTTATTAGGTATTTAACTCATTTACATTTCCAATGCTATACCAAAAGTCCCCC
chr3	43110434	+	1	chr13	77289239	+	5	CTX	26	12	22	61	0.788113	0	0.92699	0	1	chr3	43110357	166	chr13	77289336	GACCCTTGCGGGTGTTGGGCAAGACTCTGCTGGCAAGGTAGCCCGGGGCTCGAGTCTCGAGTCCCAGATTTTTTTTAATTATTATTATTCTTTTCCTCCTTAAGGTTTTCATTGCCACGTTATTTTTAAATTGATTTCCCTAAATAAATATATTGTGATATATATA
chr1	145141711	-	6	chr13	80328559	+	3	CTX	31	20	29	37	0.872433	0	0.922971	0	1	chr13	80328639	149	chr1	145141802	AGAGTAAGTTATGTTTATATTACAGATGATATATAGATATAGATATAGATATAGATATAGATATAGATATAGATATAGATATAGATATAGATATAGATATAGATATAGATATAGATATATACATACATATGCATACACATATATGGGAT
chr4	9169812	-	1	chr14	10517619	+	15	CTX	17	54	64	55	0.77572	0	0.936471	0	22	chr4	9169847	153	chr14	10517716	AGCCAGGGACAGACAGGGTTTCTGTCTCAAAAACCAAAAACCAAAAACCAAAACAAAGAATAAACTCAGTAAAGAGAATAGAATTTCTGGCCTGGGTAGAGACGTAACATTTCAGTTGAGCTAGGTCAATCACTGAGCCAAGGGTCCACCCTA
chrX	97285229	+	18	chr14	15970408	+	20	CTX	48	50	63	51	0.723896	0	0.8056	0	1	chrX	97285134	190	chr14	15970503	GTCCATATCATGTTTGAGATTTGTTGAGTTTCTTAAGCCTTTAACCAAGTTTTAGAAATCTTCAATTGTAATAGTTTAGGTATAAAAAATAAAAAAGAGTCAGACGGTATGGAGGACACCAGGAAAACAAGTCTTTCTAAATCAACTGGGCAAAGCTCATATGATCTCACAGAGATTGAAGCAGTGAGCT
chr1	82962797	+	2	chr14	36659704	+	8	CTX	32	12	17	59	0.885965	0	0.930852	0	1	chr1	82962694	156	chr14	36659800	GAAGATCTACATATGAAAATTGTCCCTTGACCTGTACATGAATCCATCTTCACACACACACACACACACACACACACTCTGCTTTTGTCTGGTGAAAGCTATAATGAAAATTTTACTACATTGAAGGGTTCAGGATGATTTGGCTGGAGACTTACT
chr7	59500613	+	8	chr14	55624012	+	3	CTX	11	26	39	56	0.947909	0	0.699699	0	1	chr7	59500523	143	chr14	55624061	ACTATTGAGAAAACTCTCCTGCCTGTGACTGGAAATACTTTAAGAATAGAGGCAAACTTATAGCAAATAGGTCATTGAAAGAAAGTGTTAAACAATGTCTGGAGGGAGGGAGGGAGAGAGAGAGAGAGAGAGAGAGAGAGAGA
chr14	65883188	+	3	chr1	75324114	+	31	CTX	59	34	33	52	0.990328	0	0.702266	0	1	chr14	65883093	74	chr1	75324091	AGCCTGGTCTACAGAGTGAGTTCCAGGACAGCCAGGGCTACACAGAGAAACCCTGTCTTGAAAAACAAAAACAAACAAACAAACAAAAAAAGGAGTAGTTCTTTAAAACTATCTACATTTAAAATTTTTTCTCCCTTATTTTTCATGTGTATGGGTGTTTTGCCTGCAGTGCCCA
chr5	144857613	+	8	chr14	78028047	+	3	CTX	39	21	27	37	0.896531	0	0.867079	0	1	chr5	144857516	126	chr14	78028085	AGTGGTTAGCCCCGACTCAAGTCATTTTAGACATAACAGCTCATATTGACCTCTAATTTGATGGGTCCCACATGACGCTTACAGTTGTGAGATTTCTTTTTTTTTTTTTTTTTTTTTTTTTTTTTT
chr1	30917197	-	5	chr14	78028048	+	3	CTX	34	25	23	57	0.896531	0	0.745255	0	1	chr14	78028089	129	chr1	30917293	AAAAAAAAAAAAAAAAAAAAAAAAAAAAAAAAAAGAAATCTCTAAAGAGCCACAGAGACAACCAGGTTCAGTAGAGCAGAGAAAAAGATATTCCACTTTCTCCACTTGCTATTTTTACAGCACTTAAAA
chr14	84560549	+	3	chr16	56379204	-	14	CTX	25	56	38	57	0.957308	0	0.789002	0	9	chr16	56379116	164	chr14	84560476	TTTCCTCTTAATCCAGGTAGTCCCCAAATAATTGAGAGTAGACTTTCATTTAAAAAGCTTGAGGAGTGTAACCTCTCAGCAGTATTACTCTATTTTATTTTTTATTTTTTTTTCCATTTTTTATTAGGTATTTAACTCATTTACATTTCCAATGCTATACCAAA
chr14	110521994	+	23	chr3	79575149	-	2	CTX	36	34	63	53	0.43265	0	0.956944	0	1	chr14	110521902	167	chr3	79575100	TGCATGAGAATGAAAAACATCAAATTGTGAAAATGATCATTTTTTAAAATTATTTTTGGTCTTACTAGATTTTGATTTAGATATAACAGAAAAACATACTTTAAAAAAAATAATCTTTTTTTTTAACTGCAGATTTTATCCCCCTCCCAGTACACCCTCTGACTGTTG
chr1	130605943	+	6	chr14	122021982	+	4	CTX	39	93	19	50	0.917049	0	0.619045	0	1	chr1	130605852	40	chr14	122021949	CATCCATCCATTTGTCCATCTGTCCATCCATTCACTCATCCATCTGTTCATCCATCCATCCATCTGTTCATCCATCCATCCATCCATCCATCTGTCTGTCCATCCATCCATCCATTCATC
chr15	3921293	+	6	chr7	59321066	-	1	CTX	17	28	39	36	0.901911	0	0.900675	0	1	chr15	3921247	79	chr7	59321029	TTTTTTTTTTTTTTTTTTTTTTTTTTTTTTTTTTTTTTTTGGCCAGGGCTCAGCTATTGTCTCCTCCTGTTCTTTTCTTTTTTTTT
chr15	61816078	+	3	chr12	114666491	+	6	CTX	6	9	57	32	0.86	0	0.866808	0	1	chr15	61815994	178	chr12	114666585	GTGTGGAGGTGTATGGGGTGTAGACCGGCAGAGACTCCTCCCGGAGGAGCCGGGTAGAGCGCACCCGCCGCCACTTTACTGGACTCCAAAGTCCCTATCCCATCATCCAGGGACTCCACCAACACCATCACACAGATTCTTAGTTTTTCAAAGATGTGGAGATAATCTGTCCTAAAGG
chr15	62602426	+	3	chr12	46565235	+	14	CTX	33	35	57	64	0.954857	0	0.796768	0	1	chr15	62602361	162	chr12	46565332	ACCCTCTCACCTGTTCAGACTAATTTCCTAAGTTCGGCGGGTCCCGGACCAAGATGGCGACCGCCTAGTATTTTCTAAATCTGTTCTTGTGTTGACTCTTTCTGTATGCTGATAGGTTTGCATGAATTTCTATGGGTGTATTTATTCTCACAGACTGCTGGC
chr14	37682660	-	1	chr15	64507700	+	4	CTX	44	48	56	50	0.971154	0	0.744086	0	1	chr14	37682709	127	chr15	64507776	ATTTATGGGTGTTTGGTGGCAGGTCTAGCGACATCTTTGTGTTTTTTCTTTTTCTTTTTTTATTTTTTTCAGTTTTTTTATTAGGTATTTTCCTCATTTACATTTTCAATGCTATCCCAAAGGTCCC
chr15	75681222	+	4	chr6	136331041	+	7	CTX	31	27	46	57	0.974417	0	0.824924	0	1	chr15	75681129	184	chr6	136331136	AAGATCTGATTCCCTCTTCTGGTGTGTCTGAAGACAGCTACAGTGTACTTACATATAATAAATAAATAAATCTTTAAAAAAAAAAAAAAATAGTGCCACTCCCTGGGCCAAGCATGTACAAACCACCACAGACTGTGATAGACTATGGGGACTTTGGAAATTGGATCTACAAGCCTATAGAGGC
chr15	79876788	+	4	chr2	14001118	+	1	CTX	29	62	54	15	0.881121	0	0.95998	0	1	chr15	79876726	89	chr2	14001160	CCCTCCTCCTCCTTCTCTTTCTTCTTCTTCTTCTTCTTCTTCTTCTTCTTCTTCTTCTTCTTCTTCTTCTTCTTCTTCTTCTTCTTCTTCTTCTTCTTCCTTCTTCTTC
chr17	28643483	-	21	chr15	88617127	+	9	CTX	53	63	66	51	0.955033	0	0.718705	0	1	chr15	88617220	181	chr17	28643575	GGCTCACAACCATCCATAACGAGATCTGACTCCCTCTTCTGGAGTGTCTGAGGACAGCTACAGTGTACTTTAAATAAATAAATAAATCTTTAAAGTGGGTTCTGGGGATCCTACTCACTGAGCCATCTGCCCAGCACTTGGGAGGGACAGGGTTTCAAGTAGCTCAGGCTGGCCTCAACCT
chr15	97409785	+	21	chr12	75411817	-	4	CTX	52	26	62	24	0.729926	0	0.975924	0	1	chr15	97409689	179	chr12	75411735	TCTAGAGTGGGTGGGGAGATTTAGTTGACTAGCTGTGCAGTCTTGGGCAGGCTACTTGTCATTCCTGCACTTAGTGAGAGACATGTATCTTCAGGTTTGTGGGAAGCCGTTGAAGAGTGGCAGTTACAGAGTGGCAGTTACAGAGTGGCAGTTACAGAGTGGCAGTTGTAGAGTGGCAG
chr9	76671016	+	9	chr16	10067063	+	9	CTX	43	39	37	45	0.742929	0	0.914209	0	1	chr9	76670921	172	chr16	10067141	TCCAAAGGAACTACTCCTAGTACTGGAGATTTTCTGTTACCATGAGGTCTATAACTATAACTATAACTATAACTATAACTATAACTATAACTATAACTATAACTATAACTATAACTATAACTATAACTATACAGAGAGAAGAAGAAGTAGTACATGGAAAGGTGAGGGGAAT
chr1	162653991	+	1	chr16	39873665	+	22	CTX	55	37	32	63	0.756169	0	0.89642	0	1	chr1	162653924	176	chr16	39873761	CAGTTTTTATGATTTTAGAATGTTCTATATCATCAGATTCTTTTAATCATTACAATTATTTGACCATCTGAAAAAAAAAAAGACTTGTGTTGATATGTCTAGAATTCATGTAAGGCCATATACAATATCCATGTTGGGTTTAGCATTCTATGTTTATATCCCATCTCTCCCATGGC
chr1	145141772	+	3	chr16	40297742	+	8	CTX	28	32	26	50	0.821396	0	0.912701	0	1	chr1	145141681	177	chr16	40297829	GCAGTATACACACACACAGAGATTTTATTTTAGATATAGATATAGATATAGATATAGATATAGATATAGATATAGATATAGATATAGATATAGATATAGATATAGATATATAGTTATAGATATAGATAGATATAGATATCTTTATTAGAAATGAAGTTTGTAGGAATATGGCATAAA
chr7	120257631	+	6	chr16	57024576	+	3	CTX	18	31	56	66	0.958198	0	0.691512	0	1	chr7	120257542	146	chr16	57024646	AGAAGAGGGCATCAGATCCCATTACAGAGCCACCAAGTGGTTGCTGGAAATTGAACTCAGGACCTCTCTGAGAGAACAGTCAGTACTTTTTTTTTTTTTTTCCATTTTTTATTAGGTATTTAACTCATTTACATTTCCAATGCTAT
chr16	58968189	+	5	chr2	11996914	-	1	CTX	5	17	46	57	0.685925	0	0.918729	0	1	chr16	58968100	136	chr2	11996858	CTGTTCAGGAAAATTTTCCCCGTGTCAATGAGTTCAAGGCTTTTCCCTACTTTCTCTTCTATTAGATTCAGTGTATGTGTTTTTTTTTTTAATTTATTTTTTTTATTAGGTATTTTCCTCGTTTACATTTCCAATG
chr16	90495882	+	3	chr9	41901614	-	7	CTX	23	26	34	23	0.848319	0	0.731354	0	1	chr9	41901518	134	chr16	90495846	AGATGGAGGGTAAGTGAGCGGTGACACAGATGGACCACTGTGAGAACCTGTCCAGCCCCAAGTATCAGAGGCTACAATGTAGAAGAGGTAGTCTCTGTTGCCATGGTAAAAAAAAAAAAAAAAAAAAAAAAAAAAAAA
chr17	20892721	+	3	chr18	56331763	+	11	CTX	41	54	50	64	0.975113	0	0.854376	0	1	chr17	20892632	187	chr18	56331860	CTTCAACATTTTGAGTTCGGTCTCAGTGTCTTCTTGGGTCCGCAGCTGTCCCGAGGCTTGAGTGAGGGTCTCCCTTCGGGGGTCTTTCACATGATAATCAGAAATAGCATGATTCCAGGAACGGAGAATGTGTCTCGTGTTCATCAGCAAAATGGTAATGCTGTGACCTTGACGACAGTGTTTAAGG
chr16	52925412	-	1	chr17	26737270	+	4	CTX	41	62	45	64	0.790525	0	0.946035	0	1	chr16	52925467	154	chr17	26737359	TATCTATCATCTCTCTCTCTCTCTCACTCTGTGTGTATGTGTGTGTGTGTGTGTGTGTGTGTGTGTGTGTGTGTGTGTGTGTGGTGTATTTTTCCATTCTGTGTGTTGTATGTGTTCTTTTAAAACACATCTCTTCTTCAGAGAGGAGAAGTTT
chr17	59707389	+	10	chr14	10807038	-	1	CTX	50	38	37	32	0.976507	0	0.787209	0	1	chr17	59707294	167	chr14	10806971	CGCCCAGGCTGCTGCCTCAGTGGCTCTGTGCTTCTGCCCATCCCAGAAGCTGTCCGGTTCTCTGGCGCACCCTCTAACCTGTTCAGACTAATTTCCCGTGAAATATTTTACAATGTAAAATCTAGACTCTGCCGAATGCCTATCTGTTTGCTATTTGTTGTAAAGTT
chr5	148836497	+	15	chr17	86611284	+	4	CTX	40	39	54	57	0.935163	0	0.691181	0	1	chr5	148836400	140	chr17	86611336	TACTACACTGTTTTGGCGGCTGTTGCTTTGCAACAAATTTTGAAAGTAGGACTTGTAAGAATTTAAAATTTGTTCTGTTTGGAAGACCTTGAGAGACTCTCTCTCTCTCTCTCTCTGTGTGTGTGTGTGTGTGTGTGTGTATGTATGTATGT
chr3	98265304	-	1	chr18	8962848	+	5	CTX	48	37	61	55	0.927632	0	0.9498	0	3	chr3	98265341	47	chr18	8962820	AAGCAGCAGCTTCATGGCCCCATAAGCTGCTTGCTGTGGGCTGGCTCCTCGTCTTGTTTCCTGACATGGGACCACCCTGAATATCTGTCGTAGATTTACAGCCTCTGGCCCAG
chr18	19076394	+	3	chr3	80794844	-	12	CTX	33	13	50	51	0.962	0	0.775	0	1	chr3	80794755	171	chr18	19076333	AGGGAGGAAAGTTGTTGAGGCCTTAAACATGAGAGACTTGAGAACTGTTCCTCATCAGTAACTACTCCTTTATACCAAGGAGAAAATTATGCTATCTTTTTATACATTAAAATTAGGCCATCTTTTGATACATATGCAGCTAGAGTCAAGAGCTCCGGGGAACTGGTTAGT
chr18	39600449	+	4	chr4	23726060	+	1	CTX	37	25	44	33	0.957965	0	0.834308	0	1	chr18	39600359	172	chr4	23726126	CCATGTAGTTTTACTTTTGTAAATTTCAAAATAGAAAACAAGTTTTGTTTTTGTTTCAGAGTAAATAAAGTGTAGATTACTATAGTTCAAAAAAAAAAAAAAAAGAAACAGTGTTATATATTTTAATGTCTAAAAATACAATATACCTAATAACTATAAATTTGTGATCACT
chr18	47342388	+	3	chr8	44090128	-	10	CTX	21	13	49	63	0.956522	0	0.64784	0	7	chr8	44090037	177	chr18	47342306	GTGAGAGTGGGTGAGTTAGTGAGCAGGGTGAGAGGGGATGGAATGGGCGATTTCCAGAGGGGAAATAAAGAAAGGGGATAACATTTGAAATGTACATAGGGCTCCCAATGGAGGAGCTAGAGAAAGTACCCAAGGAGCTAAAGGGATCTGCAACCCTATAGGTGGAACAACATTATG
chr5	21045283	-	19	chr19	7790867	+	4	CTX	29	12	66	46	0.809778	0	0.695857	0	1	chr19	7790923	72	chr5	21045278	ATGTAAATGAGTTAAATACCTAATAAAAAATGGAAAAAAAATAAAAATAAAAATAAAATGATAATTTAAATGGCAAGGCAAGGCAAGGCTAGAAACTTGCCCAGGCTAGTCACAGGAGCAGCAGTCTCTGCATGATCGGGCACTGGCTGT
chr19	11273002	+	3	chr5	14111058	+	16	CTX	18	55	36	27	0.917044	0	0.943872	0	1	chr19	11272969	125	chr5	14111155	TTTTTTTTTTTTTTTTTTTTTTTTTTTTCATCATGGAGATCAGTTTTATGTGCGATTTCAGAGAATGCTGAAACAGGAAAATAAATAACAAGAGAACTATTGAGTCAGGAAGGACTGAAAGGAAC
chr12	72216260	+	5	chr19	12012326	+	4	CTX	8	22	64	42	0.960455	0	0.566296	0	1	chr12	72216175	182	chr19	12012421	CTCTCCATAGACCAGGCTGGCCTTGAACTCACAGAGATCAGCCTGCTTTTGCCTCCCTAGTGCTGGGATTAAAGATGTGTGCTACAGGGCTGGTGAGATGGCTCAGCTGGTAAGAGCACTGACTGCTCTTCCAAAGGTCCTGAGTTCAATTCCCAGCAACCACATGGTGGCTCAAAACCATC
chr16	50560490	+	12	chr19	43166818	+	7	CTX	35	37	38	46	0.974312	0	0.709256	0	1	chr16	50560395	205	chr19	43166911	GAGGAGTTGAGGGTCAGAGAAAGCGAACAGGGAAGTGAATGTTTATCACCTCGTTTTCCTCAACAGCCTCCTATGTTGATACTGAGACAGGATCTTTTTTTTTTTTTTTTTTGTTATTTTAACATCATTTTAATGCTTATAATAATGTCAGCCCATCACTTAGACAATAGTGAAACTTGCACTGAAAATTACACTCAAGAAAACT
chr19	50570043	+	6	chr13	37529813	+	1	CTX	35	29	56	44	0.963953	0	0.810463	0	1	chr19	50569948	145	chr13	37529865	CACTATGTTCATAGCAGCCTTATTTATAATAGCCAGAAGCTGGAAAGAACCTAGATGCCCCTCAACAGAGGAATGGATACAGAAAATGTGGGAGGTCTCTGCTTTAACGCCATTTCCCAGAAACTGGAGGCTCTCTGCATCCTGC
chr17	19217363	-	1	chrX	18511689	+	3	CTX	22	34	33	49	0.933335	0	0.810079	0	1	chr17	19217410	129	chrX	18511768	AAGCAGTTGCTCTTCTCTTTATTTGCATAATGTCTCTCAGGACATTTCACACACTCTTTTTTTTTTTTTTCCATTTTTTATTAGGTATTTAACTCATTTACATTTCCAATGCTATACCAAAAGTCCCCC
chrX	30750792	+	3	chr12	42969158	+	25	CTX	20	80	57	68	0.806477	0	0.908198	0	1	chrX	30750714	168	chr12	42969255	GTAAGGGGGACTTTTGGTATAGCATTGGAAATGTAAATGAGCTAAATACCTAATAAAAAATGGAAAAAAAAAAACCTTAGGGGAGACGGATAAATGCACTGTGAGTTTTATAAAGCGGAACCAGTTTAATCCAATACCAAGATTAAAAGAATTAACAAAGTTAGGTTT
chrX	64686792	+	3	chr1	31158044	+	13	CTX	28	35	63	62	0.914229	0	0.74183	0	1	chrX	64686721	159	chr1	31158140	TGGTATAGCATTGGAAATGTAAATGAGTTAAATACCTAATAAAAAATGGAAAAAAAAAAAAAAAGAAACCATGTTGAGCAAGCCAGCACTCCTCCATGGTCTGTGTGCATCAGCTTCTGGGTTCCCGCCCTGCTTTTGTTCCTGTCTTAGCTTCTCTCA
chrX	64686792	+	3	chr1	31158047	+	1	CTX	28	38	63	32	0.914229	0	0.761193	0	2	chrX	64686761	95	chr1	31158115	AAAAAAATGGAAAAAAAAAAAAAAAGAAACCATGTTGAGCAAGCCAGCACTCCTCCATGGTCTGTGTGCATCAGCTTCTGGGTTCCCGCCCTGCT
chr1	176169915	+	6	chrX	67531543	+	4	CTX	9	36	57	43	0.883908	0	0.650375	0	1	chr1	176169826	111	chrX	67531610	GCCATGTAGAACTTCAGTACAAACTTCAGAATAAGAAATAATGTGCTGGGTGGTGGTGGCGCATGCCTTTAATCCCAGCACTTAGGAAGCAGAGGCAGGTGGATTTCTGAGTTGGAGGCCAGCCTGGTCTACAGAGTGAGTTCCAGG
chr11	53953856	-	1	chrX	71202204	+	10	CTX	108	59	49	66	0.890063	0	0.522742	0	17	chr11	53953901	103	chrX	71202240	ATTCAAACGGGAGCCGCTTTGGACTGACTGGCTGCCTTCCTCCTCCTCCCCCTCCTCCCCCTTCTGCTTCAGATTTATTTATTATATGTAAGTACACTGTAGCAGTTGTAG
chr1	179867064	+	6	chrX	76854928	+	3	CTX	48	27	46	54	0.942593	0	0.831975	0	1	chr1	179866998	125	chrX	76854976	CAAGTATCATTTAGACTCAAATCTCATATCTGTTCCTTCTGATTTAAGATAGACAAATAAGAGTGTTAAGCACTCAGGAGGCAGAGGCAGGCAGATTTCTGAGTTCAAGGCCAGCCTTGTCTACAA
chrX	125136937	+	3	chr1	105924104	-	7	CTX	37	31	65	55	0.96	0	0.944839	0	17	chr1	105924024	167	chrX	125136870	AAATACACATAAAACAGGAACAAATTTTCAGAAGAATTAACATCCAATTTAATACTGAGGAGACTGGTTAACAGATCCTGTGCTTATGAAAATTCAGGACACAGGTGAGAGGGTGCGCCAGAGAACCTGACAGCTTCTGGAACAGGCAGAAGCACAGAGGCGCTGAG

## Sheet: 202
left_chr	left_pos	left_strand	# of left SC reads	right_chr	right_pos	right_strand	# of right SC reads	SV type	left coverage	right coverage	assembled length at left position	assembled length at right position	avg % identity at left position	% non-unique at left pos	avg % identity at right position	% non-unique at right pos	start position of consensus mapping to genome	starting chr of consensus mapping	pos of genomic mapping of consensus start position	end pos of consensus mapping to genome	ending chr of consensus mapping	pos of genomic mapping of consensus ending position	consensus sequence
chr16	55563225	-	8	chr1	4069359	+	3	CTX	19	34	39	49	0.885818	0	0.820321	0	1	chr1	4069427	155	chr16	55563316	CTTTTGGTATAGCATTGGAAATGTAAATGAGTTAAATACCTAATAAAAAATGGAAAAAAAAAAAAAAGACAGGAAACTCAAGAAGAACGAAGATCAAAGTGTAGAATTGGGAACAAAACACCCAAGGAAGGAGTTACAGAGACAAAGTTTGGAGC
chr1	13793552	+	24	chr2	63733563	-	1	CTX	38	39	63	22	0.689613	0	0.967073	0	1	chr1	13793455	181	chr2	63733486	ACATTGTTTACTGCTAGCCACATGCCTCTCTTGTGGGGGTTGTGGGGGTGAAAACTTTGACAGGAGCCAGGGGTCCAGGAGACATGATCAAACACCTTGTGTTCCCATGTAGGTGGAAATTACCACCCACCAGGTCCCACCAGGGTTCAAGACCTCAGCTCGACTGGAGACCAGGCTGCCT
chr14	14824756	+	22	chr1	23626598	+	3	CTX	25	41	66	54	0.963571	0	0.680575	0	1	chr14	14824659	164	chr1	23626654	AGCACTGTCTTTTCTTGGTAGGTTTTCCTCTTCTACATCTAACAAACCTTCATATAAAAGAATCACTAAGGGCTGGAGAGATGGTTCAGTGGTTAAGACTGACTGCTTTTCCTAGCCAAATGGATGGACCTGGAGGGCATCATCCTGAGTGAGGTAACACATTC
chr3	155540779	+	2	chr1	33961577	+	20	CTX	43	22	29	66	0.699209	0	0.913483	0	10	chr3	155540716	164	chr1	33961670	CACAATGCCTGTGCTTGCTTGCTTTCTTTCTTTCTTTCTTTCTTTCTTTCTTTCTTTCTTTCTTTCTTTCTTTTATTTTTTATTCCTCTTTTATGCTATCTGGTCCGCTAGGCTATGGGATGTGGCTGCTCACACCCAGGGTGAGTCTCCCCACCAACCCGCCT
chr17	31838445	+	5	chr1	37851739	+	4	CTX	39	30	20	66	0.755961	0	0.949444	0	1	chr17	31838349	130	chr1	37851777	ATAGAGACAGCATTAGCCTGTCTGTACCCAGTTAAACTATCAATTGAGAATGCTCCCCCAAATAGACATCTCTAAGCCCAGATACCTATCTAGTAACTACTTCTTCTTCTTCTTCTTCTTCTTCTTCTTC
chr15	72387558	+	1	chr1	37876908	+	3	CTX	33	34	17	42	0.906173	0	0.887655	0	1	chr15	72387476	162	chr1	37877004	ATACCCAAGAAAACACAAAAAATAAATAATCCCAGACCAGCAAATCAAAATAAGGGGAAACACACACACACACACACACACACACACACACACACACACACAGACACAATTTTTGCTTTGCTGTGTTTTGCTATGCACATTTTAGCATTATCATATTATAAA
chr4	79705079	-	2	chr1	58482594	+	4	CTX	30	40	41	58	0.866386	0	0.886019	0	1	chr4	79705130	126	chr1	58482661	ATTAAGGGAATAGCCAGACAATGATTGGTCCAATTTGAGACCCCACAAACACACACACACACACACACACACACACACACACACACACACACACACAAAGTGCTGTGAATTCATACCCAGGTGCAG
chr1	119273212	+	7	chr3	10508516	-	5	CTX	20	24	58	55	0.812113	0	0.921095	0	1	chr1	119273147	140	chr3	10508437	GGCGCACCCTCTCACCTGTTCAGACTAATTTCCTAAGTTCGGCGGGTCCCGGACCAAGATGTAGTAACATCTTTGTATGAATGAAGATTTAGGACATTTTTGGTTTTTGTTTATTTTGGGTTTTTTTTTTTACATTTTATTTATTCTT
chr19	61235960	-	5	chr1	119385556	+	4	CTX	31	71	43	66	0.958401	0	0.87411	0	1	chr1	119385598	136	chr19	61236046	AAAGACGAAGAGAAAGAGACGAAGAGGCGAAGTGACGAAGAGTACTTTATTTTTTTTACACTCCATATTTTCACTCACCCAAGATGATATTTTTACACTCCTGTGTGATGGTCACCATCTACAAAAAAAACAGAAT
chr13	60873027	-	1	chr1	142664408	+	3	CTX	29	19	48	65	0.9075	0	0.979577	0	10	chr13	60873069	111	chr1	142664447	ACATATACCGGGTACCTCTCCTCTTTCCCTTTGCGTTCATCATTTTGGAGAGCTACTGGAAGATGGTTGCCTATTTACATTTCAAATGTTATCTCTTTTCCTAGCTTCCCCT
chr18	79064691	+	4	chr1	144015985	+	6	CTX	19	19	25	44	0.739935	0	0.851489	0	1	chr18	79064624	139	chr1	144016060	AAAAACCACCTCTTTGTATGCTAAGTTTTAAATAAATTAATATGAAGATCAAAAAAAAAAAAAAAAAAGAAATATAAACCCTAAGGAAGTTTACACAATCATTAAAATTTTCTCAACCACATAAAACTCAGGACCAGAT
chr1	145939993	+	4	chr8	6352417	-	16	CTX	31	42	66	63	0.945937	0	0.746405	0	1	chr8	6352320	172	chr1	145939906	AGCACTTCTTGGTATCAGCAATAGAGTTGGGTTTGGTGTCTGTGGATAGGATGAATCCCATGGTGGAGCAGTCTCTGGATGGACTATCTTCAATCTTTTTTTTTCTTTCCATTTTTTATTAGGTATTTAGCTCATTTACATTTCCAATGCTATACCAAAAGTCCCCCATACC
chr1	154452300	+	10	chr5	113237738	-	1	CTX	49	107	54	60	0.787493	0	0.964898	0	1	chr1	154452205	150	chr5	113237702	GTTGTTGCGATGAGTCAACCTCTAAACCCACTCTTCTCAAATCTGCTCCTTCAGGAATGAATGAACACACACACAAACACACACACACACACACACACACACACACACACACACACACACACATGCATATGCATCTCTCCCAATACACTT
chr11	80444233	-	1	chr1	173503189	+	20	CTX	55	29	32	56	0.639214	0	0.976984	0	2	chr11	80444299	169	chr1	173503287	AGGTGCTGGGAATTGAATCCAGGTCCTTTGGAAGAGCAGCCAGTGCTCTTAACCACTGAGTCATCTCTCTAGCCACTACTTATTTTCTAACTCAATTCCCTACTTATAAAAATGAGAATGATCTCATTTTAAATGAGATTATAAAAATGAAGTTAAGTACGGGCAACAC
chr1	176710323	+	3	chr7	127152758	+	1	CTX	30	27	44	39	0.957885	0	0.962333	0	1	chr1	176710228	169	chr7	127152818	AAGCCAGGCCTGAATTCTTACCATTCTTTCCAGAAGGTAGTATCTCGTCTGCCATTTTGTTGTTGTGGAACCCAATTCCTGCAAATTTCTCATGAAATTTTCCCTTGAAGTTTTACTTTGTTTTATTTTTCCCTTCATGTTCAAGCATGTGCACCCATATGAACACAGG
chr5	70152870	+	3	chr1	182201367	+	4	CTX	16	50	61	45	0.965455	0	0.753333	0	1	chr5	70152770	124	chr1	182201445	AAACTCTCATTCTTTTTTGTTGAGTACTAAATGGGTTGACTGTATAGCATGTGGCTACTTCATTCCTCTTTAGAATAGGGAACAAAATACCCATGAAAGGAGTTACAGAGACAAAGTTTGGAGCGGAGATGAAAGAATGGACAATCCAGAGACTACCCTACC
chr1	183848194	+	3	chr14	107544868	+	12	CTX	32	22	43	63	0.949245	0	0.792675	0	1	chr1	183848117	172	chr14	107544962	TAACAAGATCTGACGCCCTGAAGACAGCTACAATGTACTTACATATAATAAATAAATAAACCTTTAAAAAAAAAAAGAGAGAAATAACTATTAATAGATAGACAAGAGAGTGGGTGGTAATTTGTACCAGCTACATCTCAAATAAAAGACTGATGTCCAGAATTTACCAAAA
chr10	90074649	-	1	chr1	190510854	+	7	CTX	24	21	54	61	0.819975	0	0.977559	0	13	chr10	90074696	159	chr1	190510951	TGTAAGCACCCCGCTGTTCCTTCAGTGCAACACAATAAAACTCTGAAATGAAAAAAAAAAAAAAAAAAGACTGCCTCACCATGAATGTGGCCTTCTATTGGTGTGAGTGGAGTTTTACCTCTGAGCTCAAAGATAATTAAATATCCCTCTTCATGCATT
chr2	3953730	+	7	chr1	170503954	-	26	CTX	21	33	56	65	0.831166	0	0.550303	0	1	chr1	170503857	169	chr2	3953685	GGTCTTCTTGTTCTATGCATTGTTGAAATAGGAACACTGGTAATCACTTAAAGATTCTAAATTTATGTGTGTGGACATGTTGTGGGGGCATGGCATCTGTGTGTGTGTATGTGTGCATACAATACACACACACACACACACACACACACACACACACACGATGTCTGTGTATGG
chr3	151977903	+	1	chr2	161849211	+	4	CTX	197	42	41	47	0.863331	0	0.819634	0	1	chr3	151977872	145	chr2	161849308	ACACAAGCACACACATACACACGCACCCACATACACACGCACCCAATACACACACACACACACACACACACACACACAAACACACACTTTCCCACATGCATACCACATACACACATACAAATTTTCTTTCACATGCAGACACATG
chr1	150049411	+	2	chr3	6621346	+	3	CTX	24	15	43	59	0.868421	0	0.773915	0	1	chr1	150049338	125	chr3	6621409	GATAACAAAAAATTAATGATGTCTACATTTTCAATACCTATCCTCATATTTTAGATAGCATTCAGATAGTCTTTTTTTTTTCCATTTTTTATTAGGTATTTAACTCATTTACATTTCCAATGCTA
chr15	14574028	-	1	chr3	12415395	+	4	CTX	42	42	25	42	0.840884	0	0.979262	0	1	chr15	14574094	149	chr3	12415490	CTGTTCAGCCTGTAAGAAAATTTGACTGTAATTTTCTTCTTCTTCTTCTTCTTCTTCTTCTTCTTCTTCTTCTTCTTCTTCTTCTTCTTCTTCTTCTTCTTCTTCTGCTATTCCTTTTACTCTTAGATTTGTTTGGCCTTCCCATAGTG
chr3	24989332	+	3	chr5	47734440	-	1	CTX	4	26	59	63	0.699192	0	0.963214	0	29	chr3	24989292	100	chr5	47734404	GGAGTTCAGACGTGTGCTCTTCCGATCTGGAATCTTTTATTCTACATAGTCCAAACTGCTGAACCAATAAAGCTGAAAAATTCAACAACAACAAAAATATAGATCGGAAGAGCGTCGTGTAGGGAAAG
chr3	64877440	+	3	chr2	78894997	+	9	CTX	15	9	65	64	0.856111	0	0.642941	0	1	chr3	64877376	155	chr2	78895087	CTATAGGATTGCAGATCCCTTTAGCTCCTTGGGTACTTTCTCTAGCTCCTCCATTGGGAGCCCTTGTGAGCACTCAGAGCCAGCACACTGTGACCTATGAAACAAGGCAGAGCACTCTATGCTTCATTAGCAGTATCACTCTCATTTAATCTTGA
chr3	83789298	+	4	chr1	89142364	+	1	CTX	34	7	54	47	0.924636	0	0.742495	0	1	chr3	83789213	140	chr1	89142423	GCTCCAGGGACTAAACTCGGGTCACCAGGCTTGCAGGACAAGTGCCCTTACCCAGACTCATCTCCCTAGCCTTCAGTCAGATTTTTTTTTTTTTTTAGATTTATTTATTTATTATATGTCAGTACACTGTAGCTGTCTTC
chr19	55410408	+	1	chr3	102080568	+	17	CTX	45	114	59	56	0.705363	0	0.915495	0	24	chr19	55410334	135	chr3	102080646	ATATGCATGCATAGGTATGTATGTGTGTGTGTGTTCATGTGTGTGTGTGTGTTCATGTGTGTGTGCATGCATAGGTATGTATGTGTGTGTTCATGTGTGTGTATTGATGTGTGTGTGTGTTCATGTGTGTGTGTGACGTTCAAGGTAATTCC
chr3	104163208	+	4	chr10	19777204	-	2	CTX	46	46	61	16	0.847417	0	0.912014	0	1	chr3	104163129	148	chr10	19777126	TTTCAGTCCCCCATCTCCCAGCAGTCTCTTCCTACCTGTTGACACCAGGTGTGTGTGTGTGTGTGTGTGTGTGTGTGTGTGTGTGTGTGTGTGTGTGTGTGTGTGTGAACTAGGCAATGAAGACCTGAACATGAAGTCCTGTAAGAGG
chr10	68905863	-	1	chr3	127149788	+	11	CTX	14	22	49	59	0.725417	0	0.965	0	1	chr10	68905915	145	chr3	127149873	AGGATAGCTACAGTGTACTTACATATAAATAAATAAATCTTTAAAAAAACAAAAACAAAAACTTGCTGATCTTGCAGCTGCCTCAGGCTCAGTTCCCAGCATCCCCAAGCAGGCTCACAACTCCAGTTGTAACTCCAGTTCCCTT
chr3	132075849	+	5	chr7	62719083	-	2	CTX	58	33	51	31	0.856527	0	0.918143	0	1	chr3	132075761	159	chr7	62719012	GCCGGCGCCTGTGCCACAAACCTCTCAGGCCAGGCAGACCCCCGTGCTCTCACCAGGAAGGTGGCCGGCTGTCTAGAGCTGAAGATCAATAGCCAGTCTTTTAAGCAGGTTTTCCAAGGACAGTTGTCTTAGAAATGCATAATGACTCTTACCCATGAG
chr3	146234617	+	6	chr13	9254755	+	1	CTX	26	39	56	44	0.826346	0	0.696085	0	1	chr3	146234530	132	chr13	9254819	GGCTTCTAAAAACATTTCTAAAGAGAAGTGACAGGAAGGGTGGGAGGAAGAGAGGAAGGGATAGGATCTTAAAGTGTGTGTGTGTGTGTGTGTGTGTGTGTGGTGTGTGTGTGGTGTGTGTGTGTGTGTGTGTGTGTGTGTGTG
chr13	35432790	-	19	chr4	3000028	+	3	CTX	61	105	60	61	0.483626	0	0.919711	0	1	chr4	3000086	157	chr13	35432886	GGTATAGCATTGGAAATGTAAATGAGCTAAATACCTAATAAAAAATGGAAAAAAAAAAAAGAAAGGTCACATCGGACTATATATCAGAGTTAGCAGTTCTACCCATCGCAGATCCACTGTTCTCAGCTCTTCTGTGTGGAGCTTCTTACTGGATCCT
chr13	35432791	-	1	chr4	3000028	+	3	CTX	62	105	44	61	0.483626	0	0.924504	0	1	chr13	35432849	112	chr4	3000078	ACAGTGGATCTGCGATGGGTAGAACTGCTAACTCTGATATATAGTCCGATGTGACCTTTCTTTTTTTTTTTTCCATTTTTTATTAGGTATTTAGCTCATTTACATTTCCAAT
chr6	62607731	+	9	chr4	3000032	+	3	CTX	25	198	63	64	0.481872	0	0.903462	0	1	chr6	62607641	154	chr4	3000096	ATACATAGCATCTCGCCTTTTAGAAAAAATGGACTAAGACTGTATCTTGTTTACTGACATTACATTAACAATATGTATCACAGTGTATCTTTTTTTCCATTTTTTATTAGGTATTTAGCTCATTTACATTTCCAATGCTATACCAAAAGTCCCC
chr17	3025501	-	2	chr4	3009405	+	38	CTX	78	341	59	60	0.64088	0	0.830153	0	12	chr17	3025473	98	chr4	3009442	GAACTGTAACAGCACAGTGTAGCACTGTGACACCAAAGTGGAGCACTAAGGCATCGCAATGCAGTGTGACACAACAGTGGAGCAGTTTGACACCACAGCAGAGCACTTTGACAAAACATTGGAGCACTGTGGCACAGAGTGTAGCAATTTGACAGCC
chr6	3127255	+	1	chr4	3148297	+	3	CTX	15	22	20	65	0.879318	0	0.848977	0	1	chr6	3127176	57	chr4	3148257	CCACTGCAGATAAAGTAAGGCTGAGTCAGGTTTTTTAGATTATTCTTGATGTTATTGTTGTTGGTGGGGGATTTTTTTTTGAGAAATACTAATTGCTGGCTTTCAGTCTCACGGTTTCTGGTTTTCATTACT
chr1	5022044	-	10	chr4	12882973	+	4	CTX	26	9	48	43	0.876	0	0.881538	0	1	chr4	12883048	168	chr1	5022138	ACCCTAAAAATTCCAACAGAGAACTCCTAAACCTGATAAACAGCTTCGGTGAAGTAGCTGGATATAAAATTAATTCTGCAGGACTCTTAATGAAATCACTGCAGCCTCCCTTCTTGCTCCTGTTTCTGGCCTAACAGCATTGCTGTCCACCCTCACCATTCCCATTCC
chr4	32443849	+	4	chr15	37472111	-	1	CTX	168	22	45	18	0.775808	0	0.699601	0	1	chr4	32443754	144	chr15	37472029	GTGTGTGTGTATGTGCCTATGTGTGTGTGTGTGCCTGTGTGTGTGTATGTGCATGTGTATGTGTGCCTGTGTGTATGTATGTGCCTGTGTGTGTGTATGTGCCTGTGTGTGTGTGCCTGTGTGTGTGTATGTGCCTGTGTGTGTATATGT
chr4	75577427	+	12	chr14	112366358	+	1	CTX	28	34	58	48	0.872806	0	0.82747	0	1	chr4	75577333	153	chr14	112366420	CTCCCCAGCCGGGCGGGCACCTGTCCTCTGGTCCGGAAGGTGGCCGGCTGTCCCCGGCCCACACAGGGTGCTGCCTCAGCGCCTCTGTCCACTGTTGGTTTTCTTATGGGGTTACCATCTTCTTCATTTCCTTCACTCTTTCCCCTAACTCTT
chr4	93744695	+	4	chr8	84172380	-	1	CTX	16	30	66	25	0.794982	0	0.889722	0	1	chr4	93744613	157	chr8	84172307	CATCACCTAGAAGTCCTGACTCAATATGGGCTTTTATTTTTGTTGGCTCTATACATAAGTGAAGGTTAAAGATACTTTACTGCCATGGCTGGTGATATAGAAGGAACTGAAACGGCTAAACCTCTATACAGTTGCAGAATCTGTATATTTGTACCACC
chr4	94389776	+	3	chr8	4418285	-	2	CTX	57	36	31	22	0.912308	0	0.727287	0	23	chr4	94389696	122	chr8	4418202	ACAGAGAGAGAGAGAGAGAGACAGAGAGAGAGAGAGACAGAGAGAGACAGAGAGAGACAGAGAGAGACAGAGAGAGACAGAGAGAGAGAGATTGTGAGATGGCAGTAGTTTGCTGCCAAACC
chr4	111603521	+	6	chr8	72003227	+	1	CTX	15	37	64	16	0.827291	0	0.821092	0	1	chr4	111603447	158	chr8	72003310	AATTTTTGATCTTAGCCATTCTCACTGGTGTGAGGTGGAATCTCAGGGTTGTTTTGATTTGCATTTCCCTGATTAATCTGCCCCTTTCTTAATGGTGAATTTAGAGGCATTACATTAAGATAATTAGTTAGCTGTTAACAGTAGGCAGTGGAGGAAGT
chr4	115852653	+	3	chr5	21065229	-	7	CTX	46	21	55	66	0.957576	0	0.694467	0	16	chr5	21065198	115	chr4	115852610	GAGGACGTGGCCACTCCTAGGTAGGGTTGAGGAGAAGTGGGGGGGGGAGACAGAGAGAGAGAGACAGAGAGAGAAAGAGAGGCAGAGAGAGAGGCAGAGAGAGAGGCAGAAAGAGAGAG
chr5	5843561	+	5	chr1	16367825	-	1	CTX	25	9	61	41	0.816455	0	0.943883	0	1	chr5	5843464	159	chr1	16367777	CTTACATAGTCCAGTGGTCATTTTTACTCTAAGTAGTATTATGTAGGAGTAAAAGCTAATTTCTACTCTTATTAGGTTATCATGGTAATCATTTTCTTTTTTTTTTTTTTTTCTTTTTAATCTTTTTATTAGATTCTTACTTTCATAATTTCTTTTTTTTTTCCATTT
chr8	71425865	+	10	chr5	16374951	+	3	CTX	14	22	41	30	0.7325	0	0.674334	0	1	chr8	71425774	105	chr5	16374968	TAGAATTGAAATGTTTACATACTTGTCCAGGGATTTTTGTGACCATACCGTTGATAGGAACAACTCTTTAAACTAGAATTGAGAAATTTATTATTAGTAGTAGTAGTATTAGTAGTAGTATTAGTATTAGTATTAGTATTTCAATTAGTTTTAGACAAAAACT
chr5	34892989	+	4	chr14	69580284	-	1	CTX	44	4	37	27	0.877509	0	0.557362	0	1	chr5	34892912	108	chr14	69580210	TCTCTCTCTCTCTCTCTCTCTCTCTCAGTGTGTGTGTGTGTGTGTGTGTGTATGTGTGTGTGTATGTTTGTCATGTGTATGCCTATGCTAGAAGAGACCAGAAGAGCATCGGATC
chr5	40939507	+	3	chr12	13398587	-	3	CTX	51	12	66	49	0.935098	0	0.931538	0	1	chr5	40939457	120	chr12	13398517	AAAATGTTCTGTAGATATCTGTCAGATCCATTTGTTTCATCACTTCTGTTTTTCTAACACTTTCTTAACAGATATTCAAGGGCATGATAGTAAAATGCCTACCTAGAACCTCAAGGCCAAAATCAAAGGAACCCATCT
chr5	51051859	+	3	chr14	49891397	-	6	CTX	66	48	46	59	0.843143	0	0.893705	0	18	chr14	49891317	130	chr5	51051825	CATGAATTATGTCAACTGACATTGACAGTCCAATTAAAGTGAGAACTTTAAAAACTATGACAATATACACCATGCCCTGTGAACTACATGTGTGATTTTCCTTTCCTTTTCCTTTCCTTTCCTTTCCTTTTCTTTCCTTTCCTTTCCTTTCCTTTTC
chr3	10851269	+	4	chr5	70435709	+	3	CTX	27	47	29	66	0.959423	0	0.913333	0	48	chr3	10851235	120	chr5	70435740	GTATTGATGTTCCTTCTATGGGGCTTCAGACTGCTTCAGAACCCTTCAGATCCTTGGGTACTTGCTCTACCTCCTTCATTTGATATCTTGTGCTCCATTCAATGGATGGTTGTGAACATCTAATTCT
chr5	75049273	+	10	chr10	116387447	-	1	CTX	19	7	56	21	0.756795	0	0.89	0	1	chr5	75049183	174	chr10	116387369	GGAATGTATTTTAAAATGCCACAGCCAAAAGGCAGGACAAGGGGGTCCAGTAAAATTATAAAATGATGATAGTTATCAAAACTGTACTATGGAGAGAGCGCCAGCCGCGGCGGAGTGGAGCGGCGTCTGTCCGCCGCCGTCCTCCGCGTCTCCCGAGCTGGGCACGCGCACCCT
chr6	82809633	-	1	chr5	88470925	+	4	CTX	5	29	59	48	0.796776	0	0.892407	0	1	chr6	82809679	133	chr5	88471009	AAATGTAATTGAGGAAAATACGTAATAAAAAAAAAATAAGGGAAAAACATAGACTTCCAACAAAAATTAATCAAAAGAGATGGGGAAGGACACCTCATATACATCAAAGGAAAAATTACCAAGGTGACATCAT
chr5	107052720	+	3	chr14	54517026	+	1	CTX	56	13	63	63	0.976034	0	0.665875	0	1	chr14	54516979	92	chr5	107052720	GGGGGAGCACCCTCTCAGAGGGGAAGAGAATGGACAGTGCGACACCTACAGCTCTGCTCTACTCTGAGCAAAGTTCCACTCTCGTCAGTGGAGGAGGACAATGACCGGAATGTAAATAAATAAAAT
chr5	115439552	+	8	chr7	71537621	+	19	CTX	31	41	65	53	0.734605	0	0.886302	0	2	chr5	115439489	160	chr7	71537715	GAAAAAAGAAATAGACAAAAAAGAAGAAAAGGCAAAAAAAGAAAAAGTTGAAAAAGAAGAAACATCCCCTGCCCACTCTTCCAGTTGTCTCTGCCCTAGGTCGCTGTGCAAGCCTGTAGCTTCTGGACATGAGGCGTGTAGTGAAGGCCGCCGCGTTGGC
chr9	41586308	+	1	chr5	146725614	+	7	CTX	13	37	23	64	0.91276	0	0.74875	0	1	chr9	41586232	178	chr5	146725710	AAATTGGTGCCTGACAAGTGAGGTCATTGCTATGAACATTCCTCACTGTGTGGTTCAGGAGCCTTTAAGAAGCAATTTTTTTAAGTAAATACATGTTTTATTTTTTAAAAAATAATTCTTAGTTCCATCAATTTGCCTGCCAATTCCATGATGTCATAATTTTTAACAGCCGAGTAAT
chr2	16085744	+	1	chr5	147971458	+	14	CTX	64	72	57	66	0.75868	0	0.968974	0	1	chr2	16085664	149	chr5	147971540	CAAGCATGTATCTGTTTGTATGTATATATGCCTATGTGTGTGTGTGTGTGTGTGCAATGTGTGTGCATGTGTGTGCATGTGTGTATATGTCTCTCTGTGTGTATCTGTGTGTACACTGTGTATGTGAGTGTGTCTATGGGTCTGTATGT
chr4	3106533	+	1	chr6	3082786	+	5	CTX	57	14	37	47	0.748893	0	0.729578	0	4	chr4	3106481	41	chr6	3082762	TTATGCCTTGGGGCTAAATGGGTTGGGCCCTGGGGCTAAATAGATTTGGATGTGACCTGGGGCTAAATGGGTTGGGGTCTGGGGTTAAATCCATTGGGCCTTGGGTCTAAATGGGTTGGGCCCTGGAGCTAAATGTGTT
chr6	17012104	+	4	chr4	147216626	-	1	CTX	15	16	54	31	0.93	0	0.732176	0	7	chr6	17012027	154	chr4	147216558	TGTAAACCACCATGTGGTTGCTGGGATTTGAACTCATGACCTTTGGAAGAGCAGTCTTACCCGCTGAGCCATCTCTCCAGCCCATCCTAAATTTTAAAATAACCTAAATGCTCATTCATTGAGGACATGCTGGTTACTTGGGGGGACATTGTGC
chr5	5826926	-	8	chr6	25078926	+	3	CTX	20	16	49	60	0.897222	0	0.801788	0	1	chr6	25078983	145	chr5	5827020	AGTCTGGCGGTTCCTCAGAAAATTGGACATAGTACTACCGGAGGATCCAGAACTACTTAACTTTCAAGTCTCTCTTGATAATCAGAGAATTGTTTTTTTTGTTTACATGAAGTGTGCAGATGAAAGTAATTGTAGGTAGCTGTTT
chr2	178718958	+	1	chr6	35845414	+	3	CTX	23	12	35	46	0.94296	0	0.777768	0	2	chr2	178718895	152	chr6	35845494	ATATCTGTTGTATCCATCATGAGGCTGTGAATGGCAAGATGGCTGTCTGGGTTTCTTAACTTCCCCACCAAACAGTTTTCTTTTTTTTTTTTTTTCCATTTTTTATTAGGTATTTAGCTCATTTACATTTCCAATGCTATACCAAAAGTCCC
chr2	178718976	+	9	chr6	35845414	+	3	CTX	23	12	42	46	0.94296	0	0.749813	0	1	chr2	178718880	166	chr6	35845494	CCTGTTTAGAGTCGATATCTGTTGTATCCATCATGAGGCTGTGAATGGCAAGATGGCTGTCTGGGTTTCTTAACTTCCCCACCAAACAGTTTTCTTTTTTTTTTTTTTTCCATTTTTTATTAGGTATTTAGCTCATTTACATTTCCAATGCTATACCAAAAGTCCC
chr6	53034975	+	9	chr10	102131347	-	2	CTX	44	55	45	17	0.897096	0	0.905883	0	1	chr6	53034920	119	chr10	102131257	GTTAGTAGCAAGGGTTAGGGTTAGGGTTAGGGTTAGGGTTAGGGTTAGGGTTAGGGTTAGGGTTAGGGTTAGGGTTAGGGTTAGGGTTAGGGTTAGGGTTAGGGTTAGGAAAGAAGGTC
chr1	18183032	-	1	chr6	53653372	+	9	CTX	46	15	25	61	0.730929	0	0.994201	0	1	chr1	18183103	164	chr6	53653438	GAAGGAAGGAATGTCGCTATCTGTTTTATGATTAGCATACCTTGGAGCACTGAGTTTACTACTCTTTTAGCATCATGGGAGACAAGCCCAGAATGCTACTTAGGCCAGGGTTAGATTCCCAACTGATGGGCTGTTGATGTGGTCTACAGGGTATAGCTGTGCAT
chr9	45963936	+	9	chr6	54908981	+	4	CTX	10	25	48	52	0.895007	0	0.720167	0	1	chr9	45963841	169	chr6	54909062	AGCAGGAACTCTTTAGGAAGAAAGAAAAAGGTAGTATTTCAAATTCTATTACTTTGATAAATCCTTTGTCAATAATGAGGAGTAGACTTTTTTTTTGTTTTGTTTTTTTCGAGACAGGGTTTCTCTGTAGTCTTGGCTGTCCTGGAACTCACTCTGTAGACCAGGCTGG
chr6	62660133	+	3	chr5	63693990	-	3	CTX	17	22	46	23	0.935788	0	0.929167	0	9	chr5	63693910	143	chr6	62660070	AAATATATAAAGAACACAAGAATCTAACCACCAAAGAAACCAAACAACACAATCAAAATACAGGATATAGAACTAAACAAAGAATTTACGGCCAGAGAACCTGACAGCTTCTGGAACAGGCAGAAGCACAGAGGCGCTGAGGC
chr6	102491715	+	3	chr8	27830844	-	7	CTX	21	18	61	53	0.949985	0	0.729847	0	2	chr8	27830756	155	chr6	102491639	ATTTTACTTCTGCTAGTCTTCAGATAGGGACACCCCAAGTCTTCCCTAAGTCTAAGGCACCTAGATAACACTGCTGGGTTTGCCTTCCTTTTTTTTTTTTTTTCCATTTTTTATTAGGTATTTAACTCATTTACATTTCCAATGCTATACCAAAA
chr6	107431653	+	3	chr1	152742663	+	4	CTX	11	17	31	39	0.855507	0	0.703509	0	1	chr6	107431568	52	chr1	152742654	ACACACACACACACACACACACACATACACACACACAGAGAGAGAGAGAGAGAGAGAGAGAGAGAGAGAGAGAGAGAGACTTAAAACAAACAAATGCATAAATAATTTCTTTAATTTTAACTTTAATTCCTATTT
chr6	108223213	+	3	chr8	39814007	+	14	CTX	13	24	41	58	0.735385	0	0.7668	0	1	chr6	108223141	162	chr8	39814098	CCTCTCAGGCCGGGCAGACCCCCGTGCTCCCACCAGGAAGGTGGCCGGCTGTCTGGAGCTGAAGATGGCCGCCATTTGCCCTTTTATCCTGGCTCTCACTATAAAGTCCCTTTCTGTACCAGAATTAGAACCTATAACTTTGGAATTCCAGGATACACTAAA
chr6	118445346	+	12	chr16	89248532	-	4	CTX	25	11	46	62	0.722632	0	0.757949	0	1	chr6	118445261	169	chr16	89248448	GTAAGTCATCAATAAATTCCTTTACTATTTAGAAATTATCCATAAGTTCTGTGACTCTAGAGAACCCTGACTAATACACTGTGTAAAAAAAAAGTGTCACACAAATGAAAATGAGTATATCAGGAAGGTGATTGATGCAGAAATATGAGTGGAGAGTGATATACATAAC
chr6	118445346	+	12	chr16	89248546	-	5	CTX	25	18	46	40	0.722632	0	0.780701	0	1	chr6	118445261	169	chr16	89248448	GTAAGTCATCAATAAATTCCTTTACTATTTAGAAATTATCCATAAGTTCTGTGACTCTAGAGAACCCTGACTAATACACTGTGTAAAAAAAAAGTGTCACACAAATGAAAATGAGTATATCAGGAAGGTGATTGATGCAGAAATATGAGTGGAGAGTGATATACATAAC
chr2	145080587	+	2	chr6	142194590	+	3	CTX	21	12	37	58	0.875703	0	0.666155	0	1	chr2	145080494	158	chr6	142194659	GGTACTTGGTCTTTGCTAAGTTTTTTTTTTGATAAAGTTTTCAGATACTACAAAAGTATAAGTATCTGACAAAAATAAAAATGACCAAAACTTCTTTTTTTTTTCCATTTTTTATTAGGTATTTAACTCATTTACATTTCCAATGCTATACCAAAATT
chr7	19411461	+	8	chr2	4621740	-	1	CTX	26	21	64	23	0.877143	0	0.99	0	1	chr7	19411367	172	chr2	4621664	CTTTAATACAGTTCTTCATGTTGTGGTGACCCATCAACCATAAAATTATTTTGTTGCTACTTGATAACTGTAATTTTGCTACTGTTATAAATCTTTTTTTTTGTTCCTAAATTTTATTTATGAATTAATACAAAACATTGCAGACCAATGTGTCCTAATCCTCGTCTTCCTC
chr3	80794844	+	22	chr7	50447666	+	7	CTX	23	34	62	57	0.937725	0	0.798261	0	1	chr3	80794750	214	chr7	50447761	CTCAGAGGGAGGAAAGTTGTTGAGGCCTTAAACATGAGAGACTTGAGAACTGTTCCTCATCAGTAACTACTCCTTTATACCAAGGAGAAAATTATGCTATCTTTTTATACATTAAAATTAGGCCATCTTTTGATACATATGCAGCTAGAGTCAAGAGCTCCGGGGAACTGGTTAGTTCATAATGTTGTTGCACCTGCAGGGTTGCAGATCTCTT
chr1	143778045	+	7	chr7	64622555	+	3	CTX	15	19	66	51	0.684246	0	0.713395	0	1	chr1	143777951	162	chr7	64622628	ATGCAACCTGAAATGTTACATACCTGAACAACTTTTGAAGTTACATTTAATGAGATATTAAGTGGTTATATGGGAGGAAAGAGGTGTCCTTTTTTTTTTTTTTCCATTTTTTATTAGGTATTTAGCTCATTTACATTTCCAATGCTATACCAAAAGTCCCCC
chr7	88206412	+	6	chr1	26247159	-	1	CTX	21	10	59	58	0.808044	0	0.819053	0	1	chr7	88206333	139	chr1	26247112	CCTGGTCTACAGGGATAGATCCAGGACAGCCAGGGTTACACAGAGAAACCCTGTCTTGAAAATTAATTAATTAATTAATTCTTCTTTCTTCTTCTCCTTCTTTCTTCCTTCTTCTTTCTTCTTCTTTCTTCTTCCTCTT
chr16	22181118	+	1	chr7	89862468	+	4	CTX	16	19	29	60	0.897698	0	0.982941	0	1	chr16	22181048	161	chr7	89862559	TGGGACTTGAACTCAGGACCTTAGGAAGAGCAGTCGGCGCTCTTAACCACTGAGCCATCTCACCAGCCCAATCCCTACCTTTCTATAGACTTGAGATTCTACATGGAGAGACTTGGAGGAGGTAGGATATAAACCATCTTTTGTAGGGGGCGAGGGGGATG
chr7	89951264	+	4	chr17	42072892	-	1	CTX	37	28	45	15	0.8696	0	0.908307	0	1	chr7	89951174	134	chr17	42072878	TGGCTTTTGGGCCTGTGGCAGCACAGAATATCTTAATGGGAACATATGGCTGATCACCTCTAACAGCTAAGATAGAGAGAGAGAGAGAGAGAGAGAGAGAGAGAGAAGGAGAAGAGAAGGAGAAGGAGAAGAAATT
chr16	47921989	-	1	chr7	108291336	+	5	CTX	7	20	23	59	0.881593	0	0.939787	0	1	chr16	47922065	167	chr7	108291430	ACAAATCAGGGGACTGAAGCAAAGGAAAACATCATAGCAAAGTGACTTGAAACAAACTCGGGATGTGTGTGTGTGTGTGTGTGTGTGTGTGTGTGTGTGTGTGTGTGTGTGTTTATACTTAACATAACAAATGGATCTCTGCAAATAAAGTAGCCCTAAAAGATGGT
chr7	108563730	+	7	chr1	103041118	-	1	CTX	37	32	35	33	0.896804	0	0.85943	0	1	chr7	108563636	130	chr1	103041064	CACACTCATGCTCTGCACACACGTGCCTGCACACCTCAGCTTGCACTGCCATAACTCAAGTGCATCACACACACACACACACACACACACACACACACACACACACAGGTCCATGCACGAGCACACACAC
chr7	121269704	+	3	chr13	20898332	-	3	CTX	6	14	58	58	0.70235	0	0.795873	0	1	chr7	121269642	133	chr13	20898258	TAGCATTGGAAATGTAAATGAGCTAAATACCTAATTAAAAAAAAATGCAAAAAAAAAAAAAAATCTGTACAGCAAAGGAAACTATCATTTCAGTGAAGAAGCACCCTACAGAATATATATAACTTTACCAGATCTATATG
chr7	121269704	+	3	chr13	20898341	-	1	CTX	6	13	58	16	0.70235	0	0.808631	0	1	chr7	121269644	126	chr13	20898263	GCATTGGAAATGTAAATGAGCTAAATACCTAATTAAAAAAAAATGCAAAAAAAAAAAAAAATCTGTACAGCAAAGGAAACTATCATTTCAGTGAAGAAGCACCCTACAGAATATATATAACTTTACCAGAT
chr7	123012444	+	9	chr12	37015112	-	1	CTX	38	33	47	66	0.768738	0	0.898531	0	1	chr7	123012366	126	chr12	37015080	GGCCCAGAGGTAAAGTGTAAAGTGGGTTTTACTTTTCTAAGACTCTCTCTCCTTTCTCTCTCTCTCTTTTCTCTCTCTCCTCTCTCTCTCCTTTCTCTCTCTCCTTTCTCTCTCTCCTTTCTCTCT
chr7	123012444	+	9	chr12	37015125	-	1	CTX	38	27	47	51	0.768738	0	0.880123	0	1	chr7	123012366	129	chr12	37015077	GGCCCAGAGGTAAAGTGTAAAGTGGGTTTTACTTTTCTAAGACTCTCTCTCCTTTCTCTCTCTCTCTTTTCTCTCTCTCCTCTCTCTCTCCTTTCTCTCTCTCCTTTCTCTCTCTCCTTTCGCTCTCTC
chr17	41196434	-	2	chr7	123743799	+	10	CTX	30	14	32	36	0.753182	0	0.898849	0	1	chr17	41196431	38	chr7	123743759	AGATAGGGTTTCTCTGTATAGTCCTGGCTGTCCTGGAACTCTGTAGACTAGGCTGGCCTCGAACTTAGAAATCTGACTACCTCTGCCTCTCAAGTGCTGGGATTAAAGGCATGTACCAC
chr7	126274118	+	9	chr8	109978210	+	1	CTX	19	36	58	57	0.621226	0	0.912078	0	1	chr7	126274053	159	chr8	109978276	TGGACTGCTAGCAAATTTACTAGCTAAGTAACCACACACAAAATCACTAAAACCAAACCAAACCAAACCAAACCAACCAACCAAACCAAACCAACCAACCAAACCAAACCAAACCAAACCAAACCAAACCAAACCAACCAAACCAAACCAAACCAAACC
chr7	126274118	+	9	chr8	109978229	+	1	CTX	19	34	58	58	0.621226	0	0.901704	0	1	chr7	126274053	158	chr8	109978275	TGGACTGCTAGCAAATTTACTAGCTAAGTAACCACACACAAAATCACTAAAACCAAACCAAACCAAACCAAACCAACCAACCAAACCAAACCAACCAACCAAACCAAACCAAACCAAACCAAACCAAACCAAACCAACCAAACCAAACCAAACCAAAC
chr7	135261774	+	3	chr10	12746821	-	1	CTX	30	37	42	16	0.867187	0	0.982062	0	1	chr7	135261677	180	chr10	12746738	TTGGGGGTCTCTCCTTAGGGTTATTAAAGGGTATATGTTTAGAATCTATTCCACAAAGATTGTAGGTACCTGTATACACACACACACACACACACACACACAAACATAATTCCACCTCTAACAAGAAAATTAACAGGAAGCAACAATCACTTTTCCTTAATATCTCTTACTATGAAAATT
chrX	152956913	+	2	chr8	19711597	+	22	CTX	19	471	21	66	0.966388	0	0.889615	0	1	chrX	152956816	194	chr8	19711694	CACTCTTGCTCCTGAAGATGTAAGCAATAAAGTTTTGCTGCAGAAGATTCCGGTTTGCTGCATTCTTCCTGGCCGGTCGCGTGAACGCGTGTAAGAGACATCTGCGTTCATCTCCAGCTCGAGCAGCACCTGAGAGATGCCAGACTTGGAACTCATCCGGCTTCTCCCCATTTGGCTTCACAGTCTTGGCACTG
chr8	28625070	+	3	chr3	83771619	-	4	CTX	35	33	53	24	0.862222	0	0.877786	0	1	chr3	83771536	136	chr8	28625019	GGGGGCTGACTGTATACCACAGTAGGAAAGCATACACCTGGAATGGACAAGGGCCTAACTGCAAAACATACATCAAAAAACTCAGAGCAGCGGTCGCCATCTTGGTCCGGGACCCGCCGTACTTAGGAAATTAGTC
chr10	126674606	+	5	chr8	31166783	+	6	CTX	45	41	54	50	0.737108	0	0.95501	0	1	chr10	126674548	130	chr8	31166851	CCTCCCACGCCTTCCCTCGTAGCCTCTGTGAGGTTAAAGGCCATGATCCTATAGAGACCAAAAAAAAAAAAACAATAAATAAGAAAGAAAGAAGAAAGAAGAAAAAAAGAAGAAAGAAAGAAAGAAAGAAAGAGAGAGAGAAAGAGAGAGGGGGGG
chr12	41104097	+	1	chr8	39814007	+	14	CTX	11	24	62	58	0.7668	0	0.802452	0	1	chr12	41104039	150	chr8	39814098	GGCAGACCCCCGTGCTCCCACCAGGAAGGTGGCCGGCTGTCTGGAGCTGAAGATGGCCGCCATTTGCCCTTTTATCCTGGCTCTCACTATAAAGTCCCTTTCTGTACCAGAATTAGAACCTATAACTTTGGAATTCCAGGATACACTAAA
chr8	40052717	+	3	chr13	18505448	-	11	CTX	7	34	43	24	0.793596	0	0.943125	0	1	chr13	18505355	166	chr8	40052651	ATAACTAATATGAGCAATAATAATTGTTTTTTAAATAATATGTACATAAGGAAAATAGTAACAAGATCTCAAATAAAGGATTAGGATACTAAAAAAAAAAAAAAATGCATGGTACTGGTATAGCGACAGACAAATAGACCAATGGAATAGAATTAAAAACCCAAAA
chr8	54370993	+	6	chr7	121902451	+	1	CTX	26	81	46	66	0.691979	0	0.885247	0	1	chr8	54370906	127	chr7	121902478	GGACTTTCAACATTTCTTTAGGTGTTTCTTTGAGATTCCTCAGTTGTGAATTCTCAATTTTACTCTATGCCCTATTTTTTTTAATGAGTTGTTTGGTTTTGTGTGTGGTATGTGTGTGGTATGTGTG
chr14	113457123	-	1	chr8	55468233	+	3	CTX	52	22	16	42	0.75736	0	0.900878	0	1	chr14	113457206	81	chr8	55468221	TTACATATTTTTTAAGTGAAGATTATATTTTTCTTTTTATACTATTCTATGTATGGTGTATGGTGTGTGTGTGTGTGTGTGAGAGAGAGAGACAGAGAGAGAGACAGAGAGACAGAGAGACAGAGAGACAGAGAGACAGAGAGACAGAGAGAGACAGAGAATTAATAAAGAAATAGAG
chr9	16060544	-	1	chr8	63235342	+	23	CTX	53	23	42	65	0.679832	0	0.94367	0	15	chr9	16060577	163	chr8	63235439	GTGGCTCCATGGATAAGTGCTTGCCTTGCAAATATGAGGGCCAGAGTTTGTATCTTCAGAACGCATGTAAAAGTCAGGCAGTTGTGGCAGCCACTTAATCCCAACTCTCAAGGGACAGAGATGGCCATTCCCTGGTCAAGGTGGTTAGATTAGCCAGAGTTGA
chr8	73149355	+	24	chr5	38998713	+	3	CTX	25	34	64	34	0.715232	0	0.973333	0	1	chr8	73149262	182	chr5	38998781	GCCGAGGAGCTGGGGACCAGGGATCAGTTGCCAGTCTCATGGGCTCTCTTGCTGTCTTAAAATTGTCCTGTCTGCTCCAGTATCAATAAGACATTTGAATGGTTTATGATCTTTTAATGGTTAATTTTGGGTGGGAGCCTTCTGAGATGCTGGACACCCATAAGACTTCTATGGGAGTAGTTGTCTG
chr8	91323098	+	10	chr9	116685095	-	1	CTX	19	45	62	33	0.693188	0	0.943224	0	1	chr8	91323003	158	chr9	116685052	AAATTTACAGTATTTCCTCCAGTCTGTGAGTAAATGATGTCTTTTGAAGACCAGATTTTTTCCCCTTTCCTCCTCCTTCCCTCCTTTCTTCCCTCCCTCCCTCTCCTTCCTTCCTTCCTTCCTTCCTTCCTTCCTTCCTTCCTTCCTTCCTTCCCTCC
chr8	111048497	+	3	chr11	14232934	-	2	CTX	7	9	45	17	0.663046	0	0.556015	0	1	chr8	111048439	104	chr11	14232849	ATATATATAGAGAGAGAGAGAGAGAGAGAGAGAGAGAGAGAGATGTGTGTATATATATATATGTACACACACACACATAGTGTACTTGTACATATACATGTTTA
chr8	129698147	+	3	chr17	76844069	-	1	CTX	14	26	56	18	0.768691	0	0.840778	0	1	chr8	129698051	182	chr17	76843988	AGTTGGATTTAGCTTTGTATCCCATAGTTGTATTTTTTAAATAGATTTCTTTCTTTCTTGTGTTAGTGTCTCTCTCTCTCTCTCTCTCTCTCTCTCTCTCTGTGTGTGTGTGTGTGTGTGTGTGTGTTTCTCTTGATGGGTTATGGGTACAATGTTAATCAAAATGATGCCAATACTTATGA
chr9	41242966	+	20	chr14	8640761	-	3	CTX	31	17	65	15	0.703432	0	0.760844	0	1	chr9	41242871	118	chr14	8640749	AATGAAAATTTACAATGAACATGGTTGATTTTGAACTATCTAGAGGTTAACAACAACAGCTTCTCCTTCCTTTTCCTTCTCCTTCCTTCCCCTTCCCCTGCCCCTCCCTCTTCCCCTCCCTCTTCCCCTCCCCTTCCTCTCCGCCTTCTTCCCCTTCCCCT
chr9	61540519	+	4	chr17	19497905	+	1	CTX	64	33	52	16	0.938874	0	0.900722	0	1	chr9	61540425	147	chr17	19497988	GAGAAGCTAGTCCAAAGCAATGGTACGACCGTGATTTGTATCTTGTATCTTTACTCTTATGTTGTGTGTGTGTGTGTGTGTGTGTGTGTGTGTGTGTAGTTAACACACAAGAATGTGTCTTTAGATAGCCCTGTCCTGGTGGTATTT
chr8	92017552	+	6	chr9	65883451	+	3	CTX	31	25	42	53	0.928148	0	0.624359	0	1	chr8	92017426	127	chr9	65883495	TTTGCAAGCAGTAGGACTGATTAATAAACACAATGTTTTTGGAAAACACAGCAGCAGATGACTGGAAGCAAATCTATGCTTGTTTGTTTGTTTGTTTGTTTGTTTGTTTGTTTGTTTGTTTTGTTGCTTTGACATCATT
chr9	67518891	+	3	chr18	39107589	-	8	CTX	50	38	54	52	0.928148	0	0.85917	0	1	chr18	39107497	193	chr9	67518795	TAGGACCCTCACAGAAAATTCAGGGAGAGGTCCTGTCTGAGAGACAGTACTCAGGGTGCATCTCTGGTGTTCACATGCTTACACACACACACACACACACACACACACACACACACACACACACACACAGAGGCATTCCCAGAGGCCCATCTTCTCTCAGGTGTTTCTAGATTCTCTCAAGTTGACAATAAAC
chr9	68864020	+	5	chr4	82935677	+	1	CTX	10	21	38	22	0.772652	0	0.939466	0	1	chr9	68863939	161	chr4	82935754	TAATTTCTCACCCAACATATGAGGTCTGGTAATTGAATTTGGGAACTGTAAAAAGAAGAAGAAGAAGAAGAAGAAGAAGAAGGAGGAGGAGGAGGAGGAGGAGCAGCAGGAGGAGGAGGAGCAGGAGCAGGAGGAGGAGGAGCAGGAAGGTGGCACCAGCA
chr15	86655824	+	1	chr9	82883996	+	3	CTX	23	41	41	35	0.908575	0	0.894503	0	1	chr15	86655766	127	chr9	82884078	TCTACAAAGAGTTTTTTAGAATAGCAAAAAAGCAGTCTTCAGCAGAAAATACACAGACACAGACACAGACACACACACACACACACACACACACACACACACACACACAGAGAGAGAGAGAGAGAGA
chr9	118208171	+	3	chr13	12477849	-	1	CTX	88	28	53	47	0.876258	0	0.629429	0	1	chr9	118208123	108	chr13	12477797	ACACACATACACTCACACTCATACACACACACATACACACATATATACAAACTCACACATATACACAGTCACATACACACACATATACACTCACACATACATACACAC
chr11	3083057	+	17	chr10	63956161	+	3	CTX	475	40	62	42	0.946589	0	0.724864	0	4	chr11	3082960	147	chr10	63956238	TTCATATATAGTTCACCCCTCCCTGCACACACAAACCTAAAACCTTCTAAAAGCAGGTTTTTGATGCCTTTTTTTTGTTGTTTGTTTGTTTGTTTGTTTTTTGAGACAGGGTTTCTCTGTATAGCCCTGGCTGTCCTGGAACTCACTAGACA
chr10	68641505	+	3	chr16	40778475	+	12	CTX	13	40	45	50	0.904444	0	0.818088	0	9	chr10	68641438	167	chr16	40778568	AGGGGGTTATTTGATTTTCTGGGCTGGAGAGATGGCTCAGCCGTTAAAGGCTAGGCTCACAACCAAAAATATAAGAGTCCAAGACTCTCTTGAGACAGGGAAGCAGTTCCTATTTGTTTACCGCTCTTTCAATCAGAGCTGAGACAAAGGTGAACTGTACTCCATGC
chr2	117228586	-	1	chr10	113980438	+	14	CTX	9	15	48	66	0.701212	0	0.912436	0	6	chr2	117228630	167	chr10	113980534	GGAGTGAGTGGGTAAGTGGGGGAGCACCCTCATAGAGGCAGGGAAAGGGGGATGAGAAAAGTTGTTTGCAGAAGGGAACCCGAGAAGGGGACATTTGAAATGTAAACAAATAAAATAACCAATTAAAAATGAGGAAAAAAAAGATAATCGAGAAAGAATACAGTGGT
chr9	16066865	-	11	chr10	129745906	+	3	CTX	21	25	64	62	0.908618	0	0.792381	0	10	chr10	129745967	162	chr9	16066962	GGTATTCCTCAGGTGAGAATTCTTTGTTCAGTTCTGAGCCCCATTTTTTAATGGGGTTATTTGATTTCTATCAAAAGCTGTTCATTTATGCCCCAGTTGATAGTGCTTAAAATTGACAGCCTGTATGTTGACTTGTAGCTATCAGGTTTCAACCCCCCAGAC
chr9	123407686	+	5	chr11	59889433	+	5	CTX	23	74	37	48	0.936093	0	0.543642	0	1	chr9	123407579	157	chr11	59889493	ATTTCTAGAACCTGTTGATGCCCAGAACTCTCAGAACTGGCAGGACCACAGGGTAGCTGAGAAAAAGCCCCACTCACTTTTCTCTTGATTTAGTAATAGCTTGCTTGCTTGCTTGCTTGCTTGCTTGCTTGCTTGCTTGCTTTCTTTCTTATTTCTTCCTTGACCAAGTTATTGTTG
chr14	54895075	+	2	chr11	61935809	+	3	CTX	22	49	15	43	0.925844	0	0.846331	0	1	chr14	54894975	101	chr11	61935866	ATATGTGACACTCTAGAAACTATCCACTAGCTCAAATATTCTCGATGATGATGATGATGATGATGATGGTGGTGGTGGTGGTGGTGGTGGTGATGATGATG
chrX	9746571	+	6	chr11	82946983	+	3	CTX	7	10	28	42	0.867909	0	0.813399	0	1	chrX	9746481	128	chr11	82947043	TGATCTATAGGGCTTTGTTTTAAAAATAATTTGGCCTGCTTTATTATATTTTATTTGAAAGCAAGCCATATATGTGTATGTGTGTGTGTGTATATATATATACATATATATATACATATATACACACA
chr12	28945613	+	3	chr17	11144023	+	9	CTX	9	35	63	53	0.595317	0	0.908331	0	15	chr12	28945573	149	chr17	11144118	ACAAAACGAACAAGCAAACAAGTAAACACATAGTATCTTACATATAAAAATCCTTGAGACAACCGGCCACCTTCCTGGCGAGAGCCACAGAGCTTCTGAGGCGGCGCCATCTTCGGCTCCAGACAACCCGCCACCTTCCTGGTGAGTGC
chr14	36977766	-	1	chr12	43998572	+	4	CTX	36	6	28	61	0.8	0	0.790395	0	1	chr14	36977836	161	chr12	43998652	GAAGAAAGGAATTAAATTCAAGAATCTCTATCTTTTTCTCTCTCCTTTCTAGCCTTCTTTCTCTGCTAATCTTTTTTTTTTAAGGTGAACTACTTTTATTAATTTTATTGTTACTAAAATTTTTCTTTTCAAATATGACATGTGCAAGCCTTTTTTACAAGTTTCC
chr12	50596097	+	8	chr10	3322314	-	1	CTX	29	37	65	56	0.893429	0	0.870612	0	1	chr12	50596008	155	chr10	3322269	ATTCAATTTTACCAATATTTGTAATTGCAATTTAATAAATGATTGTAAACTTTTGGAATCATTTAAAATAAAGTTACTTTTACAAGGAAAAAAAAAAAAAAGAAATAAGAACAAGAAAGTTCCCCATCCTACACAAGTGCAATTCTGTTTCTGAC
chr12	53281074	+	7	chr3	120052311	+	1	CTX	20	50	55	49	0.719842	0	0.990114	0	1	chr12	53281001	129	chr3	120052365	ACCTGTTAAAGAGGTTTGATGTGGGAGAGAGATGAAGTCCTAATACTTTTGATGAGAGGCTAAGGATTGTGTCTAAGGTTTCTATTCCTGTATAAACATCATGACCAAGAAACAAGTTGGGGAGGAAAG
chr12	77312798	+	15	chr6	126732948	-	1	CTX	47	48	66	40	0.56464	0	0.722289	0	1	chr12	77312723	142	chr6	126732891	AGGAGGCTGAGGTAGGGATGCTAAGAGTTTGAGTACATCCAGGACTATACAGTTACATGCTAACACACACACACACCATACATACACACACACACACCATACACACACACACACCATACACACACACACCATACACACACAC
chr12	114631865	+	12	chr15	61816673	+	3	CTX	16	16	58	18	0.825173	0	0.9825	0	1	chr12	114631768	194	chr15	61816770	GGATGATTTTCTAGACAGATACCAGGTACCAAAGTTAAATCAGGATCAGATAAAACATCTAAACAGTCCCATAACCCCAAAGGAAATAGATGCAGTCAAGAGAAAATGGTCGGGCGCGCAGTTAATTCATGCTGCGCTATTACTGTTTACACCCCGGAGCCGGAGTACTGGGCTGCGGGGCTGAGGCTCCTCCT
chr12	116854691	+	9	chr10	117691473	+	1	CTX	93	10	44	52	0.788983	0	0.712554	0	1	chr12	116854603	85	chr10	117691465	CAGCCTCTCAAGACAGGATTCTACAGGAAGATCAGAACCTCATGGCCTTGACCAATGTGGACACTCCATTGAAAGGTGGGCTTAACCCCACCACCACCCTGCATGAGAGTGACTTCTCTGGTGTGAGCCCACAGCAGGAGGTTGTG
chr1	15897779	+	7	chr13	8989132	+	4	CTX	21	38	47	48	0.939495	0	0.704602	0	1	chr1	15897698	141	chr13	8989191	GCTTGTAAACAAAACCAAAATATGGCCAGTGGTGGAAGATTCTATTTAGAATTTAGAATTGAATCAAGTTAGGGAAAGTGAGTCATCTCTCTCTCTCTCTCACACACACACACACACACACACACACACACACACACACACACATACACACATACAT
chr1	13144383	+	4	chr13	39595021	+	5	CTX	45	30	20	41	0.839885	0	0.821214	0	1	chr1	13144286	176	chr13	39595110	TCCAGTTGCATCTTGCATTAGCTATTTAGTTTTTAAAAAAGTGTGTGCACATGTGAGTGATACACACATACACAGAGAGAGAGAGAGAGAGAGAGAGAGAGAGAGAGAGAGAGAGAGAGAGCAGCTGATGGAGAAAGACATCAAAACCTCAAACAGTTTCAAGCTTAATGAGTGAG
chr6	5992002	-	1	chr13	56848530	+	11	CTX	23	13	39	59	0.627407	0	0.961397	0	1	chr6	5992061	171	chr13	56848626	CATCTGTCCCATTTAAATTCAGGTCAATGCTTCCTATATTAAATGCAATCATTCATTTTTTTGGAAAAAAAAAAAAGAAATTAGAGCGGGTAGATCTCTTCTTTCTCATGGAACCCTTGGGCCATGGTATGACAGGTACCTGCAGCTGCTGCCTCGGCAGACCCGACTGTT
chr10	47656544	-	1	chr13	57183637	+	3	CTX	25	13	41	30	0.749575	0	0.911724	0	1	chr10	47656602	143	chr13	57183730	ATATTTCTGATTTCCTCAGGTTCTGATGTTTTGTCTCCTTTTTCGTTCTTTCTTTCTTTCTTTCTTTCTTTCTTTCTTTCTTTCTTTCTTTCTTTCTTTCTTTCTTTCTTTCTTCCTTTGCTATAACAGAAGCAGATGTGTCT
chr4	108651391	-	1	chr13	75993106	+	4	CTX	26	14	26	57	0.622741	0	0.929461	0	1	chr4	108651431	39	chr13	75993061	ATTCTTTAAGGGATTTTTGTGTTTCCTCTTTAAGGGTTTCTGTTTACCTGTGTTCTCTTTACATCCTTTTTAAAATCCTCTATCATCATCATGAGACCTGATTTTAAATTACAGTCTGCTTTTCTGATGTGCTG
chr14	32209606	+	1	chr13	80410071	+	3	CTX	37	28	33	64	0.838796	0	0.902699	0	1	chr14	32209520	164	chr13	80410168	GTACAGAGTGTGTATCTATAATTTAGGACTCAGAAGCCTGAAGCATGAAGATTTGTGTGTGTGTGTGTGTGTGTGTGTGTGTGTGTGTGTGTGTGTGTGTGCATGTGTGTGTGTGTGTATACATATTTCATGATTCCTTTGGCACTTATACAGGGTTACCTAGT
chr13	97635985	+	3	chr5	70609798	+	5	CTX	38	16	62	54	0.943432	0	0.737948	0	1	chr13	97635920	128	chr5	70609871	GTATAGCATTGGAAATGTAAATGAGTTAAATACCTAATAAAAAATGGAAAAAAAAAAAGAATTATGCCAAACAAGAAAGTGGACCTAAGAGTGTAAAATAAAAATACATAAGGTAGGTTTACTACAAG
chr13	106487600	+	3	chr16	3114602	-	2	CTX	11	35	57	58	0.75756	0	0.560846	0	1	chr13	106487556	98	chr16	3114563	AAATCCGCCTGCCTCTGCCTCCCAAGTGCTGGGATTAAAGGTGTGCTTTACGCCCGGCTTTTATTTTTAAATTTTATTTATTTAATTTATTTTTGTTTATTT
chr4	57462347	+	2	chr13	109251286	+	16	CTX	38	28	33	66	0.692784	0	0.965581	0	1	chr4	57462256	181	chr13	109251382	GAAAGAAGAAACAGGACTGAATAAATGTGTGCAGAAGGATCCTGTAGCAGCGTCGTTCTTCCTGGCCTGTTGGGCGCGCGCAAGAGCTGTTGTTTTTTAAACCTGCCCTTTGCCACTGTTTTCTTGATTTCTCTAGAATGAGTTAGCATCAATAACGGATGATTTTTTTGCCAATACATTA
chr1	4247775	+	4	chr13	111436003	+	7	CTX	77	26	36	45	0.733112	0	0.920528	0	1	chr1	4247702	54	chr13	111435950	GTCTGTGTCTGTGTCTGTGTCTGTGTCGTCTGTGTCTGTGTCTGTGTCTGTGTCGGTGTCTGTGTCTGTCTCTGCCTCTGTCTCTGTCTCTGTCTTTGTCTGTCTCTGCCTCTGTCTCTCTCTTTCTCTCTCCACATATACACACATACACACAGACAGAGA
chr14	10550224	+	4	chr13	87933705	-	1	CTX	28	11	58	57	0.697825	0	0.942436	0	1	chr14	10550131	137	chr13	87933663	CTACACACATGCATATATAAACAAAGTTTGGCAACATTACCTGTACACCTCTAACTATACATATAACAACAACAACGACAACAACAACAACAACAAAACCCTCACAAAAAACATGATCACACAACTTTCCTAAAGGTAACTTTATTTTGATT
chr14	14189683	+	11	chr1	112257411	+	10	CTX	23	65	56	37	0.783304	0	0.922152	0	1	chr14	14189586	208	chr1	112257506	TGATGAGCAGGTCAAGGCTGAGACCCATGGATCCAGGGCTCCACCTTTGCTTTATAAGGGCGAAGTCCACTCCTGTCTACTGAGAAAGCACAACTCTTTTTTTTTTTTTTTTTTCTGCAGCAAAACGTTTATTGCATCTTGAAGAGGAAGAACCCGAGCCCCAGAAAGGCAATGCATGGCGTATCCATGCCTGACTGGTCGCTTACCC
chr14	27825020	+	6	chr17	4973241	+	1	CTX	16	24	63	48	0.775536	0	0.952083	0	1	chr14	27824927	157	chr17	4973300	GATCTCGTAATGAGATCTGACGCCCTCTACTGGGGTTTCTGAAGAGCTACAGTGTACTTACATATAATGAGTAAATAAACCTTTAAAAAAAAAATCCGCCCGGTGGTGGTGGCGCACGCCTTTAATCCCAGCACCTGGGAGGCAGAGGCAGGCGGAT
chr14	60600295	+	7	chr8	72221984	-	6	CTX	55	13	66	46	0.927368	0	0.783846	0	1	chr14	60600219	162	chr8	72221898	TCAGTCTTCATTTTTCTTGAGTTTCATGTGTTTAGGAAATTGTATCTTATATCGTGGGTATCCTAGGTTTTGGGCTCAGCTCAAGATTTTAAGAGTCAAACTTAACAGGAATAAAGCTGTAAAATTCTAATATGATATGAGCCACTAACTTCTTATAAACTTAAAGATAA
chr14	70699044	+	8	chr17	29625239	-	1	CTX	32	7	55	51	0.806736	0	0.795767	0	1	chr14	70698947	153	chr17	29625184	GAGTAAAGCAGAAGGCACAGAAGTAACCCCCAGAGCCTCATGGGAGAAGTACTTCTTGTCTTATGATTACCAGGCCAGAGAATTTCTAGTTATTCCTTTTCTTTCTTTTTTTTTTTTTTAAACAGATTTATTTATTTATTTATTTAATGTAAG
chr14	74461688	+	3	chr2	145537696	+	13	CTX	39	48	53	53	0.836916	0	0.799961	0	1	chr14	74461590	187	chr2	145537792	AGTGGGGGTGGGTGGATATGGGGGACTTTTGGTATAGCATTGGAAATGTAAATGAGTTAAATACCTAATAAAAAATGGAAAAAAAAAAAGGGGGACTCTTAGCTGTGAGCTTGTGTTTTGTTTTCCTTCATGGGCTGTGATGTATTTATGTACTAAGGCAATTGGCAGGAACAGTTGACAATGACCT
chr14	78640416	+	3	chr3	126483220	-	4	CTX	40	12	37	15	0.914802	0	0.848035	0	2	chr3	126483125	135	chr14	78640350	TGTTTAATCTTGTACAAATGTTGACAATTTTAAGTAGTCACTTAAAATAGATTCTCACTTTAGTCTCTCTCTCTCTCTCTCTCTCTCTCTCTCTCTCTCTCTCTCTCTCTCTGTGTGTGTGTGTGTGTGTGTGTG
chr14	79146214	+	3	chr2	146008409	-	1	CTX	30	43	43	31	0.888823	0	0.892852	0	1	chr14	79146130	157	chr2	146008341	AATACCAAGAGGTCGAAGAGATATATCTATTTCTTTCAAGTGATATATGAAATATGTGTGTGTGTGTGTGTGTGTGTGTGTGTGTGTGTGTGTGTGTGTGTTACTTTGTAACATGTCAGCATTATTCTCCAGCATGATTTTAATAGGTGACAATGTT
chr16	55694710	-	20	chr14	82185569	+	19	CTX	24	35	64	62	0.846944	0	0.651011	0	23	chr16	55694781	189	chr14	82185664	AACAACACACACACACACACACACACACACACACACACACACACACACACACACACTGTGTGATAAAGACTTTTCTGGAAGAGACCAACACACATAATCTGCAAATCATTTAATTATTTTCAGTATATAAAGAAAAATATGGTCTCCTTGAATAAGTGTTTAATTTTTCTCATAAGACAATGATATTAT
chr1	184759401	+	4	chr14	109404462	+	4	CTX	32	82	36	39	0.918836	0	0.913553	0	1	chr1	184759334	140	chr14	109404554	GTCACGTCCGAGTATTTCTTGTGCGCGTGCGCGCGCGCACACACACACACACACACACACACACACACACACACATACACACATACATACACACTATAACATGTACCTCTCCCTTAGCACCTCATTTTGTCCAGTACTGG
chr5	74452177	+	1	chr14	109988589	+	6	CTX	101	44	55	43	0.808107	0	0.977888	0	1	chr5	74452134	138	chr14	109988683	ACACGTGTACATACACGACACATACACATACACACACACACACACACACACACACACACACACAAATACACATGCATCCAAACGAAAGGAAATCTATAGTATAATGTAAATCCTAAGATACGTTTGTGGTTTAGAATA
chr14	111301361	+	7	chr3	144719110	-	2	CTX	9	26	57	43	0.7975	0	0.97037	0	1	chr14	111301264	160	chr3	144719048	CTTATTTATAATAGCTAGAAGCTGGAAAGAACCAAGTTGTCCTTCAACAGAGGAATGGATACAGAAAATGTGGTACATTTACACAAAGCTATTAAAAAACAAAACACCCATGGAAGGAGTTACAAAGACAAAGTTTGGAGCTGAGATGAATGGATGGACC
chr14	118695136	+	5	chr3	121780473	+	2	CTX	128	124	51	46	0.725219	0	0.927419	0	1	chr14	118695039	100	chr3	121780408	CTTGGATCTGCAAGCTCACACTGCCTGCAACTCCAGCTCCAGGGAACAAAGCCCTCTTCTGGCACCCACATGTGTATGCAACACACACACACACACACGTGCACACAGCACACACACATACACACAGCACACACACATACATACATATTCACTCATACACAAACATACACACT
chr14	124088947	+	3	chr5	9154664	+	10	CTX	48	24	64	64	0.963324	0	0.78837	0	1	chr14	124088856	179	chr5	9154756	GGTTAGTTCATATTGTTGTTCCACCTATAGGGTTGCAGATCCCTTTAGCTCCTTGGCTACTTTCTCTAGCTCCTCCATTGGGAGCCCTATTAACAGTTTCTAAGCACAGACACTGCCTATGGTAATCATATAAAGCAGGAGGCAACGTAGGCTGACCAGAGATGACAAAGGTTGTTTGG
chr15	31356229	+	4	chr10	81091819	-	1	CTX	54	15	41	33	0.980557	0	0.880021	0	1	chr15	31356133	149	chr10	81091778	CTGCTTCCACCTGCTCCATCCCAGGAAATAGGAGTTCCACCTGCTCCCTCCACCTCCCCAAATGCACAGCAATGAAGCCAGTGTAACCCAGCTCTCTCTGTTTATTCCCCACCCACCTACCCACTCACCCATCCACCCACCCATCCACC
chr15	35054115	+	3	chr1	77570563	-	5	CTX	19	24	51	45	0.85389	0	0.861756	0	17	chr1	77570482	142	chr15	35054061	GCTAAAACCCTCCAGTGGAAAAAAGACAGCATTTTCAACAAACGGTGCTGGTTCAACAGTTTGTCAATATGTAGAGGAATGCAAATTGATCCATTCTTTTTTTTTTTTTTTTTTCCATTTTTTATTAGGTATTTAACTCATT
chr1	177275631	+	2	chr15	43206136	+	5	CTX	4	34	39	65	0.927201	0	0.49651	0	1	chr1	177275568	144	chr15	43206214	GGAGTCCCGGAACCCAGATGGCGACTGCTGCTGCTGAGGCTGAGGTCGCCTCCCAAGCCAGGAGCTCAAAGCCCACTTCTATACTTGACCGGCACCAGCATATGCATGGAATACAAACATCTTTAAAATTTACTATCGAGTATA
chr15	61811928	+	6	chr14	90746683	+	2	CTX	21	17	55	28	0.899524	0	0.981176	0	1	chr15	61811843	180	chr14	90746778	ATCTGCATCTCCTAAGTGATCAAGTCGACAATCAGAACTAACCATCATAGGCAGGGCTGCAACACACCTTGAATCCCGTGACTTAATCAGATAGAGGACTAATATCCAAGGTTTTTTTGATTTGCATTTCCCTGATGATTAAGGATGCTGAACATTTTTTCAGGGGTTTTTCAGCCATTC
chr1	3998059	-	1	chr15	84140523	+	12	CTX	23	30	18	49	0.67538	0	0.941725	0	1	chr1	3998140	100	chr15	84140499	GTGTGTGTGTGTGTGTGTGTGTGTGTGTGTAGCTGAAGTGCACTTTTGAGTTTGTCTTTGCCTTTGTTCTTTGTGTATATGTGTTCATGTATTCATGTATGTGTGTGTATATATATATATAGATAGATATGTGTGGGTGTGTGTACATGTGTGTGTGTATGTATATGTTTGTGATTGTGTGTATACATG
chr2	10024022	-	1	chr15	99767521	+	4	CTX	35	66	59	39	0.834082	0	0.949621	0	6	chr2	10024017	136	chr15	99767617	GTGAGCACACACGCGCGCGCGCGCGCACACACACACACACACACACACACACACGTATAATACCAGATACCTTGAGGAGGAGGGTTTTTCTTTTCCTTCTGATTTGTTTTGTTTTGTTTGGGGAAACAGGGTTTTT
chr8	19884619	+	19	chr16	30506443	+	3	CTX	318	8	32	30	0.910002	0	0.970156	0	1	chr8	19884522	156	chr16	30506504	ATCAGACACACTGACCCAATCTTTTTATATCTAGCAAGCTAATTGACAGCTAAAGACAGGTTATTATTATGCAAAGTATATTATCAAGGTTCTCACCAAGCCCTGCGTGGTGGCGCACGCCTTTAATCCCAGCACTTGGGAGGCAGAGGCAGGGGG
chr15	97492925	+	1	chr16	33968845	+	33	CTX	182	135	64	62	0.731284	0	0.968061	0	13	chr15	97492761	160	chr16	33968942	CACATATATACACACATACATACACACATGCATACACACATGCATACACACATACATACATAATACACACATTCATACACACATACATACATATACACACATACATACATACACACACAGACACACATACATACATACATACACACACAGACGCACACAT
chr3	15207169	+	1	chr16	80132630	+	11	CTX	27	58	24	41	0.753667	0	0.941445	0	1	chr3	15207091	134	chr16	80132722	ACCAGTGAAGCTGTTGCTCTGACACACACACACACACACACACACACACACACACACACACACACACACATGCATAGACCAACACATACAAAGACATGTACACACACACATGCACAAATACACTCACATGTATG
chr16	81776967	+	4	chr2	54196048	-	1	CTX	50	42	38	36	0.90534	0	0.910541	0	1	chr16	81776876	130	chr2	54196031	GTATGTCTCTGTCTTTCTGTGTGTGCATGTGTGTGTGTGTGTGTGCACATGCGTGTGTGTGTGTGTGTGTGTGTGTGTGTGTGTGTGTGTGTGTGCATGCTTGCACATGGGAGTGTGTATGGAGGACCGT
chr16	87615367	+	15	chr2	33476719	+	1	CTX	52	74	57	57	0.690363	0	0.913166	0	1	chr16	87615272	110	chr2	33476665	ATCTCACTATGTAATCCAAGCTGACTTTGAACCCACAGACTGATTTTCTTTTGTATACACACACACACACACACTCTCTCTCTCTCTCTCTCTCTCACACACACACACACACACTCTCTCTCTCTCTCTCTCACACACACACTCTCTCTCTTT
chrX	152392598	+	1	chr16	90161730	+	4	CTX	16	67	22	37	0.939773	0	0.987059	0	1	chrX	152392521	179	chr16	90161824	GTATTGTGAACCTATAAGTTTTTTGTTGTTGTTGTTTTCTAATTAATTATTTTATTAAACGTAACATTTTCTTTGCTTGCTTTCTCTCTCTCTCTCTCTCTCTCTCTTTCTTTCTTTCTTTCTTTCTTTTTTTCTTTTTCTCTCTCTCTCTTTCTTTCTTTCTTTCTCTCTCTCTTTCT
chr16	91346104	+	23	chr8	31675069	-	1	CTX	76	15	65	55	0.651652	0	0.560308	0	5	chr16	91346019	155	chr8	31675022	ATACTGTGTGTGTGTGTGGTAGGTAGTATGTGTGGTGTGTGTGTGTGTGTGTGTATGTGGTGTATATGGTGTATGTGTATGGTATGTGTGGTGTGTGGTGTGTGTGTGTATGTGTGTATGTATGGTGTGTGGTGTGTGTGTAGTGTGTGTATGTG
chr1	174943725	+	1	chr16	94862933	+	5	CTX	37	69	62	32	0.948097	0	0.984103	0	1	chr1	174943688	38	chr16	94862929	CATGCAAAGGAATTGAGGCTTGGCACCATGAAGAGAGCAGTGAAAGGCTATTGGTGAAGGCTAGTTGCAGCGGAAGGCTGAAGTGTAATGAGATGCCAGTACTATGGGAT
chr5	34152453	+	1	chr16	94862933	+	5	CTX	59	69	60	32	0.948097	0	0.964457	0	2	chr5	34152415	40	chr16	94862929	CTCATGCAAAGGAATTGAGGCTTGGCACCATGAAGAGAGCAGTGAAAGGCTATTGGTGAAGGCTAGTTGCAGCGGAAGGCTGAAGTGTAATGAGATGCCAGTACTATGGGAT
chr4	3009405	-	38	chr17	3013773	+	6	CTX	341	241	60	59	0.621548	0	0.64088	0	13	chr17	3013807	98	chr4	3009442	GAACTGTAACAGCACAGTGTAGCACTGTGACACCAAAGTGGAGCACTAAGGCATCGCAATGCAGTGTGACACAACAGTGGAGCAGTTTGACACCACAGCAGAGCACTTTGACAAAACATTGGAGCACTGTGGCACAGAGTGTAGCAATTTGACAGCC
chr17	3024391	+	8	chr3	3009558	-	1	CTX	351	216	56	56	0.508196	0	0.584167	0	101	chr17	3024355	142	chr3	3009548	AGTGATGGACAGTGCTGTCACAATGATCACCTGTGGTGACAGAGTGCGCCACTGTGGTGTCACAGTGCCACACTGTGTTGTCACAATGCTGCACTATGGAGTCACAGTGCTCCACTGTGGTGTAACAGTGCTCCACTGTGGTTTCTCAGTG
chr17	3024391	+	8	chr3	3009559	-	1	CTX	351	214	56	60	0.508196	0	0.58084	0	101	chr17	3024355	142	chr3	3009548	AGTGATGGACAGTGCTGTCACAATGATCACCTGTGGTGACAGAGTGCGCCACTGTGGTGTCACAGTGCCACACTGTGTTGTCACAATGCTGCACTATGGAGTCACAGTGCTCCACTGTGGTGTAACAGTGCTCCACTGTGGTTTCTCAGTG
chr17	3024391	+	8	chr3	3009572	-	1	CTX	351	134	56	61	0.508196	0	0.592432	0	101	chr17	3024355	142	chr3	3009548	AGTGATGGACAGTGCTGTCACAATGATCACCTGTGGTGACAGAGTGCGCCACTGTGGTGTCACAGTGCCACACTGTGTTGTCACAATGCTGCACTATGGAGTCACAGTGCTCCACTGTGGTGTAACAGTGCTCCACTGTGGTTTCTCAGTG
chr17	19356145	+	3	chr14	25775962	+	1	CTX	34	57	66	25	0.967647	0	0.985921	0	1	chr17	19356068	144	chr14	25776035	ATCATAGGCTACTCATCTTTGTCCACACCAACAGCATCATCCTTACTGTGCTGATCATGTAAGGTACAGGTTCTTCTTCACTGCCTCTCTGCTGTTTCCAGGCCTTAGCCAATGCTGTGTTTTCCTTAGATGCCCTTCCTTCAT
chr17	24473777	+	5	chr5	130690205	-	6	CTX	40	62	53	44	0.810103	0	0.955358	0	1	chr5	130690125	197	chr17	24473680	ACTTGGAACTGTGCTTGCAGCTTCCTTTCCCTGTTTATCCAATAAACTTCCCCCACAGTGCTGTGGGGCTATTGCCTTTTTAAAAAAAAAAAAAAAAAAAGAAAGGTTCTTTGGAGCAATTCCCATCTGTGTTGTCTGGAAATCAGTAATTCAGTTCACAGGTTAGCAGCAGCAGCCTGATCCACTCACAAACACTT
chr17	24778428	+	5	chr4	130255235	-	1	CTX	11	57	52	23	0.736154	0	0.973767	0	1	chr17	24778370	126	chr4	130255168	GGACAGCCAGGGCTACACAGAGAAACCCTGTCTCAAAAAACCAAAAGAAGAAGAAGAAGAAGAAGAAGAAGAAGTAGTAGTAGTAGTAGTAGTAGTAGTAGTAGTAGTAGTAGTAGTAGTTGTTTAGTCAGAACA
chr17	38702710	+	4	chr7	17627200	+	1	CTX	25	28	64	31	0.777852	0	0.96501	0	1	chr17	38702633	122	chr7	17627230	GGAGACAGTAGGCAAGAGGAGGTATGGGATGTGGAACAGTCTGAAGATGGACTGGTCGGGTAGAAATAAATCATATATGTGTGTGTGTGTGTGTGTGTGTGTGTGTGTGTATGTATATATATGCATATATATACATACATAT
chr14	79396999	-	1	chr17	43953157	+	6	CTX	20	26	15	38	0.947407	0	0.928306	0	1	chr14	79397049	144	chr17	43953249	CCTAAGTTCGGCGGGTCCCGGACCAAGATGGCGACCGCCGCTGCTGTGGCCGGAATTGTTTTTATTATGCCACCTGCATTTGGCTAGAACACTTAGTTGGATTTGGTGACCTCAGAGAAATTATATGACCTTGGTTTTATGTCG
chr17	86680743	+	5	chr9	115320180	-	7	CTX	109	70	50	66	0.825805	0	0.666481	0	8	chr9	115320120	136	chr17	86680690	CACATAGACACACACACATACACCTGTACACACATACACCTGTACACACATACACACATGCACACACACATACACATGTACACACATACACATACACATGCACACACACAAACATACACATGCACACACATACACACATGCACACA
chr16	6630905	+	3	chr17	92895144	+	3	CTX	16	29	63	49	0.891355	0	0.492741	0	1	chr16	6630826	137	chr17	92895200	GAGATCCAGTTTCTGAAAATATGAAAATGAGCATAAGATGACATTCAATGTTGACCTTCACATGTTTTCTCTCTCTCTCTCACACAGAGAGAGAAAGAGAGAGAGAGAGAGAGAGAGAGAGAGAGACAAGAGAGAGACGAGAGA
chr5	46625540	+	1	chr18	9633216	+	6	CTX	24	41	29	54	0.877026	0	0.970311	0	1	chr5	46625480	169	chr18	9633312	AAAATGAAACCTTAAAGGCTTCTAAGAGCAGAAAATCAAAAATAAATGAATCACGATTGCAAAAAAAAAAAAAAGAATTGGGCAAATCCAGGAGAGCCCAGGCAAGTCATGTCCATCTCTGTGTTTCTGTTTTGGGTTTTATCTGGAGGCCAAGAGGGACAAAGTAGAT
chr18	12723115	+	5	chrX	6324545	-	1	CTX	39	24	51	60	0.80987	0	0.893755	0	1	chr18	12723046	121	chrX	6324519	GGAATTGGTGGTATTTCCTAGGGGGCCTAGGCAGGTAGGTTGTAATGGGGGACATTGGTGGTTTGTTTTTTGTTGTTGTTGTTGTTTGGTTGATTGGTTTTGGTTTTTTGAGATAGGGTTT
chrX	54996175	-	1	chr18	57167526	+	3	CTX	27	42	46	65	0.960782	0	0.878148	0	1	chrX	54996247	141	chr18	57167601	ACTATCTTTTTAGGAAACCCAGGATAACCCTATGCTGAGGATGGTAGAGGCACGAGAAGATTCCAAGGTTTTCTTTTTTTTTTTCCATTTTTTATTAGGTATTTAACTCATTTACATTTCCAATGCTATACCAAAAGTCCCA
chr4	73785787	+	2	chr18	64445731	+	4	CTX	101	72	33	42	0.853954	0	0.789634	0	67	chr4	73785726	119	chr18	64445768	GGAAAGAAGGAGGAAAGGAGAAAGGAAAGGAAAAAGGAAAGGAGGAAAGGAGAGGAGAGGAAAGGAGAAAGGAAAGGAGAAAGGAAAGGAAAGGAAAGGAAAGGAAAAAGGAAAGGAAAGGAAAGGAAAGGAAAGG
chr18	84043760	+	6	chr13	77568143	+	1	CTX	32	16	47	59	0.898788	0	0.927647	0	1	chr18	84043667	141	chr13	77568189	ATGATCACCATAATGTTCTTCTTCCCCATGCCCAAAGATGGAGCCAGCCAACCACAAACCAGACTAAAACCTCTGCAATCAAGAGCCAAGATAATGAGAGCCGCTGAGGCAGCACCCTTGGCGGGCCGCAGACAGCCGGCC
chr14	36656922	+	14	chr18	89852072	+	3	CTX	27	15	51	48	0.801765	0	0.740933	0	1	chr14	36656832	148	chr18	89852134	CATATTGAGCTGAAAAAGTAGTCTAGAGAAAATCAACATTATGGTTTTGTTTAGGTGAAACCCAAGAAGAGGTAATATAAATTTGGTTTTTTTTTCCATTTTTTATTAGGTATTTAACTCATTTACATTTCCAATGCTATACCAAAAG
chr19	61262069	+	12	chr8	4673886	+	1	CTX	66	31	56	20	0.734509	0	0.902969	0	1	chr19	61261983	143	chr8	4673932	ATCAGCAAATCATGGTTCAGATGCACACATTCACAGTTATCAGAGTCTACTATTGAAAACTGTTGTCAAATGCAATGCACATTTCTTTGTAGTTGGATCTACTACAAATTTGTTCATTATCAGAAAATTAAATTTAAGTAATT
chrX	110471523	+	3	chr16	66396626	-	3	CTX	13	14	66	47	0.882386	0	0.829694	0	1	chrX	110471460	129	chr16	66396546	AGGACCCAGATGTAGCTGTCTCTTGTGAGACTATGCCGGGGCCTAGCAAACACAGCAGTAAATGTTTCATGATGATGGAACACACTGATTCTGAACTGTCAGACTGAGAACTCCTTTTTTTTTTAAATAC
chr4	21204747	-	1	chrX	146369209	+	3	CTX	40	17	19	33	0.942632	0	0.892296	0	1	chr4	21204826	168	chrX	146369294	AGAGAGAGAGAGAGAGAGAGAGAGAGGAAATCAGACAGAAGTGAAATGATTGGCTCTGGGGTTTGTAAGGAAGGAGTTTTCCGTGGGCGGCGCCATCTTCAGCTCCAGACAGCCGGCCACCTTCCTGGTGAGAGCACGGGGGTCTGCCCGGCCTGAGAGGTTTGTGGC
chr3	79777917	-	7	chrX	161904906	+	3	CTX	47	25	56	48	0.9468	0	0.906931	0	1	chrX	161904991	182	chr3	79778012	TAGGTCGCCTCCCCAGCCGGGCGGGCACCTGTCCTCTGGTCCGGAAGGTGGCCGGCTGTCCCCGGCCCACACAGGGTGCTGCCTCCTGGTGTTACTTTTAAAGCTAGTATAAACAGTATTGGACTTCATTACACCACTTCGTTTTCACGCATGTATTATCGTTCTTCTTTACTTCTGTCCTT

## Sheet: 46
left_chr	left_pos	left_strand	# of left SC reads	right_chr	right_pos	right_strand	# of right SC reads	SV type	left coverage	right coverage	assembled length at left position	assembled length at right position	avg % identity at left position	% non-unique at left pos	avg % identity at right position	% non-unique at right pos	start position of consensus mapping to genome	starting chr of consensus mapping	pos of genomic mapping of consensus start position	end pos of consensus mapping to genome	ending chr of consensus mapping	pos of genomic mapping of consensus ending position	consensus sequence
chr1	10473202	+	10	chrX	50238634	-	1	CTX	78	114	55	46	0.632309	0	0.517202	0	55	chr1	10473166	145	chrX	50238598	GAGTCTGNGATAAGATACTTCACAGAGGCTTGAAGGGATAGAGCAAGATGAGAGTCTGAGATAGGAGGCCTCCTAGAGGCTTGCAGGTATATAGCAAGATGGGAGACTTGAGATAGGAGACTTCCTAGAGGCTTGCAGGGATAGAT
chr1	11117844	+	3	chr16	3114602	-	1	CTX	36	26	54	66	0.695278	0	0.556419	0	1	chr1	11117791	106	chr16	3114563	GAACTCAGAAATCCGCCTGCCTCTGCCTCCCAAGTGCTGGGATTAAAGGTGTGCTTTACGCCCGGCTTTTATTTTTAAATTTTATTTATTTAATTTATTTTTGTTTAT
chr1	40239965	+	4	chr2	40292416	+	1	CTX	13	31	47	60	0.792329	0	0.922027	0	1	chr1	40239871	142	chr2	40292457	TTTTTGCTGCTGCTGCTGTTCGGTTTTTTGAAAGGTCCCATCTCTGAGACTCTCTCTCTCTCTCTCTCTCTCTCTCTCTCTCTCTTTCTCTTTCTTGCACACACACACACACACACAGTAGCAAAACTGCTCTGAATGTACC
chr16	93673345	+	16	chr1	62654937	+	3	CTX	31	26	64	64	0.924615	0	0.750543	0	1	chr16	93673252	162	chr1	62655008	TCACTCCCTCCCATCAAAGATTTGACAGGGACACTTACGACAAGGGGGAAATAATCAACCAGCCTTCCTCCATCTTGGGCTTAAAAGCCATCTTGGAGCTAGAGAAAGTACCCAAGGAGCTAAAGGGATCTTCAACCCTATAGGTGGAACAACATTATGAAC
chr1	71218365	+	3	chr13	42562670	-	3	CTX	50	10	61	52	0.955262	0	0.7596	0	1	chr13	42562579	152	chr1	71218275	GAAATAACAATTTAGAGAATTTCCTGATGCCCAGCATATGCATCAGAGTATTGTGTGCCATTCTCTCTCTCTCTCTCTCTCTCTCTCTCTCTGTGTGTGTGTGTGTGTGTGTGTGTGTGTCTGTCTGTCTGTCTCTGTCTCTCTGTCTCTGT
chr1	82561682	+	3	chr12	116852685	-	21	CTX	99	388	41	60	0.981334	0	0.881577	0	41	chr12	116852567	153	chr1	82561588	TATGTTTGTATGTATGTATCTCTGTGTGTGTGACTGTCTTTCTGTGTGTACTTGTGTGTGTGTGTATGTATGTATGTATGTATGTATGTATGTATGTATGTGTCTCTGTGTGTATGTTACTGTGTCTGTGCATGTATGTGTCTGTGTGTGTGTATCTGTGT
chr1	103989505	+	4	chr5	44748236	+	9	CTX	27	32	46	64	0.92846	0	0.954872	0	1	chr1	103989437	162	chr5	44748333	CTGTCCTCCGGTCCAGAAGGTGGCTGGCTGTCCCCGGCCCACAAAGGGTGCTGCCTCAGTGCCCTGTAAAGAAAGGAAGAAAGAAAGAAAAAAAGAAAGACAATAAGAAATAAAGAGTGGGTCCAGCTTTATCACTGTGTCAGCTTTCTCAGGCCACATCAC
chr3	66440123	+	6	chr1	114050019	+	8	CTX	43	36	66	48	0.787979	0	0.899318	0	2	chr3	66440051	162	chr1	114050108	CGGTTCTCTGGCGCACCCTCTAACCTGTTCAGACTAATTTCCTAAGTTCTGCTGAGTCCCGGAACCAAGATCGATATCAGTCATTTTTAGTGAACTTTTATTCTGGCATGCCTATTTGTGATTTTATAAAATGATAACATTTATAAAATAAAACAAAATGAA
chr1	123015646	+	6	chr8	117014765	-	1	CTX	38	57	40	37	0.695579	0	0.929799	0	1	chr1	123015574	113	chr8	117014754	AGATATAGCTCAGTAGTGCAGTGCTTGCCCAGCATGTGTAAAGCCTTAGGTTTGGTTCTCTGACTTAAAAAAAATAGAAAATGATAGATAGATGATAGATAGATAGATAGATA
chr5	40942393	-	9	chr1	145277097	+	5	CTX	26	41	38	65	0.92	0	0.82849	0	1	chr1	145277179	179	chr5	40942488	GTCCCGTGTGGACCCTTGCGGGTGTTGGGCAAGACTCTGCTGGCAAGGTAGCCCGGGGCTCGAGTCTCGAGTCGAGCGGAAGCATCAGTGAATTTCTTAATATATTTCTGAGGAGCTTCTTTTAACAATGTCATGTTTTCTGCACATAAGAAAACACATCCTTAGTTATCTTGAGCCTG
chr1	176940583	+	3	chr15	31794703	+	2	CTX	28	23	58	18	0.961429	0	0.9576	0	1	chr1	176940505	167	chr15	31794792	TCTTCAGAGATTTGAAGTTTTTATCATACAGATCTTTCACTTCCTTAGTTAGAGTCACGCCAAGATATTTTATATTATCAAATATTTTTTAAACATAAATTTTCAGAAGTCTCCTTAATGGGTCTCTGGATTTCATTGAGATCTAATATTTCCTACCCCTTTTAATT
chr2	8714629	+	3	chr7	136823440	-	4	CTX	65	73	32	47	0.973052	0	0.857557	0	1	chr7	136823382	93	chr2	8714567	GTATATGTATGTGTGTATCTGTGTGTGGGTGTACATGTATCTATCTATCTATCTATCTATCTATCTATCTATCTATCTATGTGTATATATATATGTTTATGTATAT
chr16	40650613	+	8	chr2	42869523	+	4	CTX	24	8	54	64	0.648265	0	0.866379	0	1	chr16	40650506	144	chr2	42869601	GAATGAAGAAAACAAAAATGTAAAGTGGAGCACTCAAAAGAAATACAAATAAACTGAGGATCTGTAGCTTTTAAACTATAACATTTTATTTTGTCGAAAATATTTCTTTTTTTTTTTTTTTTCCAATTTTCTTTTTTTTTTTTTCCATTTTTTATNAGGTAT
chr5	16958290	+	6	chr2	56317678	+	4	CTX	20	9	55	47	0.842534	0	0.702747	0	1	chr5	16958194	168	chr2	56317760	GTTTACAAAAATTTTAATTTATTTTAATACTACTCTGAGATTAATCATTTAAGTTTTGACTGTCTGTTAGTAGCTTTTATTGCGTGATATTACTTCTTTTTTTTTTTTTTTCCATTTTTTATTAGGTATTTAGCTCATTTACATTTCCAATGCTATACCAAAAGTCCC
chrX	23119043	+	4	chr2	95960540	+	5	CTX	21	24	30	57	0.80842	0	0.884948	0	1	chrX	23118947	204	chr2	95960634	AGGGGGACTTTTGGTATAGCATTGGAAATGTAAATGAGCTAAATACCTAATAAAAAATGGAAAAAAAAATGAAATTCCTAAAGAATTAATAAAAACAAAAAAAAAAAAAAAAGACTAAATAGAATAAATAAATGGCAAGCATACTCCTTAACTGACAGAAGAGGCAATCACAAGGCTGTGACTGCCAACATCTTTAATATTACT
chr8	70685218	-	2	chr2	111831935	+	4	CTX	38	38	33	65	0.928726	0	0.776655	0	1	chr8	70685294	149	chr2	111832018	TATTATGCATTCTATACACATAACAAAACATTATATAACAGGTGCAATATATTTTCTTAAGTGTAAGTTTAAGTTTTCTTTTTTTTTTTTCCATTTTTTATTAGGTATTTAACTCATTTACATTTCCAATGCTATACCAAAAGTCCCCC
chr12	83234459	+	1	chr2	118905309	+	9	CTX	19	13	56	32	0.768944	0	0.924127	0	1	chr12	83234417	139	chr2	118905406	AATCAATCAATCAATCAATCAATAAATCTTAAAAAAAAAAAAAGAACTGGAGGACTGTAGCCAGGTATCTTCAACTCCAACACTTAGAGGCAAAGAAGTGCAGATCTCTGTGAGTTTAAGGCCAGCCAGGGCTTCACAG
chr2	123019063	+	4	chr4	111466368	+	26	CTX	44	29	34	44	0.963284	0	0.769355	0	1	chr2	123018993	166	chr4	111466465	CTGGGTTCTTTCCAGCTTCTGGCTATTATAAATAAGGCTGCTATGAACATAGTGGAGCATGTGTCCTTCTTTCTTAAGTGCTGCTTAGCCATTTGTGTTTTCTCTTTTGAGAATTCTCTGTTTAGATGGTCCCCATTTTTAAATTAGGGTTTTGTTTTTGATGTCT
chr2	144445745	+	18	chr5	121827228	-	2	CTX	28	40	66	55	0.782813	0	0.951905	0	1	chr2	144445649	196	chr5	121827132	TTATAATGGGTCAGAATTTAAACTCAGGGGATATGATCCTTCTAATTACTTTAATAAAACATGACATGAATTTTTAACCAAAAATTACAGCGTTTTTCTTTTTTTAAAGATTTATTATTATATGTCTTCAGTTGCACCAGCAGAGGGCGACAGATGTCATTACAGATGGTTGTGAGCCACCATGTGGTTTCTTTCT
chr2	169990503	+	4	chr16	3114602	-	1	CTX	23	26	49	66	0.877269	0	0.556419	0	1	chr2	169990450	103	chr16	3114566	GAACTCAGAAATCCGCCTGCCTCTGCCTCCCAAGTGCTGGGATTAAAGGTGTGCTTTACGCCCGGCTTTTATTTTTAAATTTTATTTATTTAATTTATTTTTG
chr2	170584672	+	3	chr14	51360665	-	4	CTX	31	32	33	46	0.95047	0	0.807664	0	9	chr14	51360576	170	chr2	170584596	ATTCTTAAATAGCCAGAAAGGACTATTTCAAAATGACCTGCCTGCTTATGAAGTTTTATCTTTGGTTGGAATCATTCTGTGTGTGTGTGTGTGTGTGTCTCTCTGTCTCTTTCTCTCTCTCTGTCTCTCTGTCTCTCTGTCTCTCTGTCTCTCTCTGTCTCTCTCTGTCTT
chr6	54748226	+	20	chr3	18921222	+	3	CTX	21	45	62	56	0.96617	0	0.752273	0	1	chr6	54748133	156	chr3	18921286	TTGTTCTAGAGCTTTCAGATATACCTTTAAATTGCTATTAAGAGATCTCTCCTAAGTACAATTATACACAGATTCTGAGTACATATATATATGCCTTATTTATAATAGCCAGAAGCTGGAAAGAACCTAGATGCCCCTCAACAGAGGAATGGATAC
chr1	101162517	+	1	chr3	21013200	+	17	CTX	1	36	26	59	0.754875	0	0.74	0	1	chr1	101162444	165	chr3	21013294	TTGTTATGTCTCCCTTTTCATTTCTGATTTTGTTAATTAGGATTTTGTCCCTGTGCCCTTTAGTGAGTCTCTCTTAATTCTTTATACTTGTGTTTTCCTTTTTATAAGTGTTTTCCTCATTCACATACATTTCTGGCTATGTAAAATCTGCATTTGGTTTTAGAA
chr3	78143670	+	7	chr5	40541541	+	7	CTX	30	25	54	51	0.894927	0	0.857931	0	1	chr3	78143602	165	chr5	40541638	GGGCTCGAGTCGAGCGGAAGGGACTTGTGCCCCAGATCAGGCCCGGGTAGCCTGCTTCCCTATGTCTCATTTAAACTTTTTAAAAAATTAAAACTTATTTATTTTTAGTCTTTAATCCTTTTTTACATTCCATACTTCATCTCCCTCCGGGTCTGCCACCCACCT
chr3	120384285	+	3	chr4	19748736	-	4	CTX	77	169	39	59	0.928296	0	0.861163	0	1	chr4	19748718	129	chr3	120384146	ATGTGTGTGTGTATGTGTGGTTATATGTTTGTGTATGTATGTGTGTGTGTATGTGTGTGTGTATGTGTGTGTGTATGTGTGTGTATGTGTGTATATGTGTGTATGCGTGTGTGTATGTGTGTGTGTATGTGTGGTTATAT
chr9	7259435	-	1	chr3	127288147	+	24	CTX	39	43	35	65	0.816715	0	0.900072	0	1	chr9	7259505	161	chr3	127288242	AGCTTTAGTTGTGCTCAGTTAACTTAGAATTAGTGTGCAAATGTTGGTTTATTGTAGGATGAAGGTAAATGGAAACTTTTAAGTATGATGAATAATTAGGTCTGAATGTTTTGAGGTATAAGAACAAAACTTGCCTTTTGAAACATTAATTGTTAAAACCC
chr1	40207441	+	8	chr3	133201560	+	3	CTX	8	12	53	47	0.902576	0	0.761776	0	1	chr1	40207344	144	chr3	133201610	CATATTGGTGTTGGAGGACGAAGGTTTTTAGAGGAGGCATTGGTGTCCCGAGTAAACAGGTGTCCAAGAGACAGAAATGAAGTTGATATCAGGGCCTCGGAAAACCAAAAAAAAAAAAAAAAAAAAAAAAAAAAAAAAAAAAAAAAAAAAAAAAAAAAAAAAA
chr1	65910795	+	10	chr3	134685877	+	5	CTX	29	43	40	37	0.965716	0	0.73893	0	1	chr1	65910708	181	chr3	134685969	ACTTAAATTATATAGAGCCAATAAATCTTACTCAATATAAAATCTCATGACTTATTATTACATATCATTCTTTAAGATGACATGAACGCCAGCATCTGCTGTCACCTGAATTTTTGATCTTAGACATTCTGACTGGTGTGAGGTGGAATCTCAGGGTTGTTTTGATTTGCATTTCCCTGAT
chr6	3127511	+	3	chr4	3148554	+	3	CTX	14	40	33	41	0.915693	0	0.969286	0	1	chr6	3127416	93	chr4	3148531	CTGACGGCACCAAGGAGGTACCAGATGAGGGTTAGACAAGGGTCTTTGAGCTAGAAGCCTGCTGCACTGAGCCCTGAGGGATGAGCATGGAGGCTCCATGCTTTGGGAAGGGTTCCCTTCCTTCCTCCGGATCCTGAGTAAACATTTAAATCGACTCTTAAAAATCCCTTAAAATAAACTCTAAAGGA
chr4	3157274	+	21	chr5	77836603	-	32	CTX	75	56	65	56	0.876239	0	0.810979	0	23	chr5	77836528	189	chr4	3157177	GATGCTCTGTGGTTGGTGGCTGGGAGGGAGGAGTGGGCGGGGAAGGCGCTGGTGCCCACCTTGCTCGCAGGTGCCCTTGCTGACCTGGGTGATGGCCTGTGTCCTGTTTCTTTAGGATATTTAGCCGTTTAGTGCTCACACAGATAGCAGTTACCAGGCATCAGGATCTCTGGTCCCAGAAGGAAGAGT
chr4	24410507	+	3	chr12	32381038	-	1	CTX	20	36	56	22	0.800952	0	0.942369	0	1	chr4	24410458	110	chr12	32380984	GGATACAGAAAATGTGGTACATTCACACAATGGGGTTCTACTCAGCTTTTTTTTTTTTAAATATCAATTTCATTACTTAGTCTTAAGCAGTAATTTTCTTTTTTTTTTTT
chr4	33501615	+	22	chr10	45639055	-	1	CTX	49	42	64	44	0.685602	0	0.955106	0	1	chr4	33501518	180	chr10	45639000	TAAAAATTAAAAGTTTGCTTTAGTTTATTATTAAGATCTGTCCCAGTGTATTATTTTAGTTATTATATACTCCAAGTTCAAATTCTTGTTTCTTTCTTTTTTTTTTATATCAGCAGATTTTCTTTTTTTTTATTAGATATTTTCTTTATATACATTTCAAATGCTATACCAAAAGTTCCC
chr11	116906796	+	3	chr4	46468813	+	3	CTX	19	24	58	54	0.935023	0	0.949	0	1	chr11	116906716	167	chr4	46468900	CATGTGGTTGCTGGGAATTGAACTCAGGACCTCTAGAAGAGCAGTCAGTGCCCTTACCCACTGAGCCATCTCTCCAGCCCAACTGAGAGAATCTTAATCTCTTCTGTGTGAGTTTGCGTTTTGGGGTATTTAGTGTAGGGCAGTTTCTTTCATAAAACAGGTTTATT
chr4	55211039	+	9	chr2	41946673	+	1	CTX	39	56	47	17	0.809762	0	0.97215	0	1	chr4	55210947	171	chr2	41946755	GAGTTATCAAGTCTCAGTCTTCTTGTGATATTTCTTTTCCACTTACTTGACATTTTTTACACATGCATTATGCATTCTATGCTATGCTATGCTATGCTATGCTATGCTATGCTATGCTATGCTATGCTATGCTATGCTATGCTATGCTATGCTATGCTATGCTTGCAGACA
chr12	114954265	-	15	chr4	108139499	+	10	CTX	156	59	66	45	0.955572	0	0.939552	0	1	chr4	108139581	187	chr12	114954360	GACACGCAAATTCGTGAAGCGTTCCATATTTTTCTTTTGGTATAGCATTGGAAATGTAAATGAGCTAAATACCTAATAAAAAAGGAAAAATATAATAATGATATGTAAGTTTGTTGGCTATAGCTAATAACAGAATATTGTGTGTTTCATATTTGGAGAGAGATCTTATGAGTTATCATTCACAATG
chr8	42735481	+	19	chr4	110419733	+	4	CTX	20	36	61	66	0.966316	0	0.646515	0	1	chr8	42735401	161	chr4	110419817	ATAATCTGGTATAGTGGGTCCTTCCTGGTACTCTCATACTTGTATCCCAAAGTGTTTGGACTTTATTCTCTCGGACAGCCAGCATCCAAACGCTGACACCATTGCATACACTAGCAAGATTTTATCGAAAGGACCCAGATGTAGCTGTCTCTTGNGAGACT
chr4	119656791	+	12	chr1	19166358	+	6	CTX	36	44	38	37	0.843788	0	0.906264	0	1	chr4	119656694	173	chr1	19166451	AAGCTAGTGCCGATGGTTGCTTCTGCGGCTGATGGCTGTGCTGTTCCTAACCCTAATCCTTACCCTAACCCTAACCCTAACCCTAACCCTAACCCTAACCCTAACCCTAACCCTAACCCTAACCCTAACCCTAACCCTAACCCTAGACACTGGACCATGGGAAAGATGATCCT
chr4	133642299	+	11	chr9	65703741	+	4	CTX	39	24	54	26	0.615312	0	0.956593	0	1	chr4	133642202	183	chr9	65703823	TTGAACTCAGGACCTTTGGAAGAGGAGTCAGTGCTCTTAACCACTGAGCCATCTCTCCAGCCCTGAACTTAGTAGTTCTAATGATAGAAGCTGTTTCTTTTTTTTTTTTTAAACTCTTTTTATTTATTTATTATATGTTAAGTACACTTTAGCTGTCTTCAGACACTCCAGAAGAGGGCGCCA
chr2	44991871	+	1	chr4	135379584	+	6	CTX	52	25	37	43	0.845458	0	0.955286	0	1	chr2	44991852	125	chr4	135379681	TAGGCTTTAAAAAAAAAAAAAAAAAAAAAAGAATTATAGTGCTATTTTGATATCTTTGAGACCGGTTCTTACATAGATGTAGCCCAGGCTGGCCTCCAATAAAATATATAACCGAGATGAACCTC
chr4	137759321	+	16	chr16	70587971	-	1	CTX	53	26	46	35	0.854822	0	0.775199	0	34	chr4	137759258	169	chr16	70587907	TTTAATGACAGCCGTTTGCAAAGCAGCTATCATAGCTGACTGTTCTACCTTCAGAGTGGACACTGCTGTGATCAAGCAGAGAGTGCCGATCTTACTCTCTGAATTACCAAACTGCGTATTAGATAATTTTTACACTTTTGTATGCTACCATGCTCTTACTTGTTCATGG
chr4	145699401	+	5	chr12	88724523	-	2	CTX	218	27	41	65	0.926889	0	0.951111	0	1	chr4	145699317	153	chr12	88724456	ATATGTACGTGAGTTTAGTGGGAGTATTTGTGCACACACCAGTGTTATAAATTATGTGAAGGAGTTTTCTATATAATTTAAAGCATTGGGCTGGTGAGATGTCTCAATGGGTAAGAGCACCCGACTGCTCTTCCAAAGGTCGGGAGTTCAAAT
chr5	28865095	+	8	chr1	15259877	-	1	CTX	23	26	46	42	0.807962	0	0.948	0	1	chr5	28865000	157	chr1	15259820	CAAATGCACTAAATAAAGATAGAATATTAAAAGCAGCGGCTCTCTGCTCCTCCCTGTTCCAGAGACAGCCGCATCTTCTTGTGCAGTGCCAGCCTCATCTGGCGAAGGTCGGTGTGAACGAATTTGGCCGTATTGGGCGCCTGGTCACCAGGACTGC
chr1	178212231	-	2	chr5	41139385	+	11	CTX	26	27	65	66	0.746216	0	0.929724	0	1	chr1	178212299	161	chr5	41139479	GGGTGTTGGGCAAGACTCTGCTGGCAAGGTAGCCCGGGGCTCGAGTCTCGAGTCGAGCGGAAGGGGGGGAGCATTCTTTATACAGGATGCCATGATTCCAGGAGACTAATTTTCCGGAAACTTTTAGCTTCCGGACAGCGCCCAGATTTTCAGGGCCTGTC
chr5	46806667	+	7	chr17	46471300	-	2	CTX	43	40	46	48	0.961451	0	0.767532	0	1	chr5	46806579	135	chr17	46471255	CCCATGTCCTGCCTGAAATACCATGATTGTTTATGAAAAGAATCTTTAATAAAGCTGGTTACAGTTAGGCTTGGAAAAAAAAAAAAAAGAAATCCCATGCTAGGACTTTTAAAATATGTTTACTACACCGAATAG
chr2	168202569	+	1	chr5	48368282	+	4	CTX	14	30	21	45	0.93072	0	0.984791	0	13	chr2	168202516	63	chr5	48368309	AAAACATACTTCCTCTCTGTTTCTCTCTCTCTCTGTTTCTCTCTCTCTCTCTCCCTCTCTCTCCCTCTCTCTCTGTGTGTGTGTGTATGTTTCTCTCTGT
chr1	44258171	+	7	chr5	74801577	+	6	CTX	26	48	35	46	0.754293	0	0.859746	0	8	chr1	44258084	181	chr5	74801656	AATTACACCAGAGCTTCAAGAAGTCTCCTCAACCCTAACCCTAACCCTAACCCTAACCCTAACCCTAACCCTAACCCTAACCCTAACCCTAACCCTAACCCTAACCCTAACCCTAACCCTAACTGCCAGTATACTTAACAGGTTTTGTTGTAAAGGCAGACAGATCCCTCAAGAGTGAGAC
chr14	15729751	-	16	chr5	79669033	+	5	CTX	28	31	61	39	0.912606	0	0.778508	0	1	chr5	79669104	167	chr14	15729845	GGGGTTGTTTGATTTTCTGAAGTCCACCTTCTTGAGTTCTTTATATATGTTGGATATTAGTCCCCTATCTGACCCCCCACACCTTTTAAATTAGCAGCCCTAGTTAACATTTTCTGAGCACTATCATTTCTAAATTCTGTGCTTCTCCTAGTTGTATGTGGTAGTTT
chr1	5231755	-	1	chr5	82035757	+	5	CTX	41	21	42	66	0.926117	0	0.770293	0	1	chr1	5231815	141	chr5	82035831	GTCTTAGGTCAGTGTCTATATTGTTCCTTCTTATCCATCAGGGAGAACAAGCACAGCTTTTTTTTTTAGAGTTGACTTAACTTATTTATTATAGAATACTTCCAGGGAACAGCCAAATTTAGAAAAAAAAAAAAAAAAAAA
chr5	90140071	+	3	chr8	25743697	-	2	CTX	47	14	59	29	0.941871	0	0.701143	0	1	chr5	90140030	39	chr8	25743711	GTGTGTGTGTGTGTGTGTGTGTGTGCGCACACACACACATTTAGGATAGTGGCAGCAGTAGGTTGTCCTTCGGGTCCTATGGCCTCACCAGCTGGGTAGTTAGCTGGCTTACAGTATCAGGCATGAACTCCC
chr19	52671322	+	1	chr5	126380051	+	4	CTX	97	42	59	61	0.908116	0	0.561624	0	1	chr19	52671281	56	chr5	126380019	GTGTGTGTCTTTGTGTGTGTCCCTGTGTGTGTACCTGTGTATGTGTATGTGTGTGTTTGTGTGTGTGTGTGTTCCTGAGTGTGTGTGTGTCCCTGTGTGTGTGTC
chr19	52671338	+	1	chr5	126380051	+	4	CTX	57	42	58	61	0.908116	0	0.56146	0	1	chr19	52671281	56	chr5	126380019	GTGTGTGTCTTTGTGTGTGTCCCTGTGTGTGTACCTGTGTATGTGTATGTGTGTGTTTGTGTGTGTGTGTGTTCCTGAGTGTGTGTGTGTCCCTGTGTGTGTGTC
chr19	52671339	+	1	chr5	126380051	+	4	CTX	56	42	61	61	0.908116	0	0.56146	0	1	chr19	52671281	56	chr5	126380019	GTGTGTGTCTTTGTGTGTGTCCCTGTGTGTGTACCTGTGTATGTGTATGTGTGTGTTTGTGTGTGTGTGTGTTCCTGAGTGTGTGTGTGTCCCTGTGTGTGTGTC
chr6	19019516	+	11	chr3	142505631	+	1	CTX	42	29	59	56	0.91	0	0.801667	0	1	chr6	19019430	146	chr3	142505691	CATGGGTGTTTTGTTCCCACTTCTAAGGAGGGGCATAGTGTCCACACTTCAGTCTTCATTTTTCTTGAGTTTCATGTGTTTAGGACAGCTTTTTATTAAGGTGAAACAACACTGGTAGTAATATTTGTTCAGAATTGGTCCTGTTT
chr6	23981110	+	3	chr7	71143592	-	2	CTX	13	36	65	29	0.897497	0	0.779904	0	1	chr7	71143519	153	chr6	23981018	TGTGTGAGAGTGAGAGTGTCTGTGTGTAAGTCTATGTGTGTATGTGTGTGTGTGTGTAAGAGAGAGAGAGAGAGAGAGAGAGAGAGAGATAGGGGAGAATATATTTGCACACTTATTCTAGAAAAGCTCAGATGTAACAGTATTTATTTACTA
chr6	53890681	+	11	chr19	58134572	-	8	CTX	20	45	62	64	0.680927	0	0.941128	0	1	chr6	53890584	210	chr19	58134481	AGGCAGATAATAACATTATGTTGGAAAACAATGTGTCTACATAAATGTATGTGTATCCACAGTTTATAATTTTTAAGTAACATTTACCCATATTTCTTTTTTTTTTTTTTTTTTTTTTAAAGTTACAAAAATAAAGGTTTAGATTTATTTTCTAATTAACATTTTATCGTTTGGACCAATTAGTCTCAACAAGGCTGAGATTCTGCGGAT
chr18	9985269	+	1	chr6	58723535	+	3	CTX	41	26	48	51	0.966897	0	0.904015	0	1	chr18	9985218	133	chr6	58723613	TGCATAAACTTTCTAGGATATTAGAACTGAAAGAACCAAAGAAAATCTTGAAACGGGGCTGGAGAGATGGCTCAGTGGTTAAGAGCACTGATTGCTCTTCCAAAAGTCCCGAGTTCAAATCCCAGTAACCACA
chr6	69318142	+	4	chr8	75696092	+	11	CTX	8	40	65	47	0.74625	0	0.774453	0	1	chr6	69318051	181	chr8	75696181	ATAAAGTTTGCGTGTCCAATGGGCCTCTCTTTCCAGTGATGGCCGACTAGGCCATCTTTTGATGCATATGCAGCTAGAGTCAAGAGCTCCGTTCTTCCCTTTTTCTATTCGTATAGTTCCCAATTAAGGAGGCAGAAATACATTCTTAAACTATACCCTCCTGCCTTTGCATGTATCTTGC
chr6	79965840	+	3	chr3	81524022	-	19	CTX	17	34	48	57	0.919971	0	0.759557	0	6	chr3	81523931	154	chr6	79965769	GCTTAAAAAGAATATCAATTTCAGAGTGTCCATCAATATCTTTGTGATTCTTTGTCTTAATTTCACATAACACTGTCAAGGGAGAGTCTGCATTCTTTTTTTTTTTTCCATTTTTTATTAGGTATTTAACTCATTTACATTTCCAATGCTATAC
chr5	3150997	-	1	chr6	81044239	+	3	CTX	24	16	22	52	0.960025	0	0.986296	0	1	chr5	3151074	167	chr6	81044333	CAGTGCTTCCCATGCAGTCCCAACAGCTGTTATTTCAATTATGCAGGCCTAAGGACTCACAAGAAAGTATTGTCTGATACATATGCAGCTAGAGTCAAGAGCTCCGGGGTACTGGTTAGTTCATAATGTTGTTCCACCTATAGGGTTGTAGATCCCTTTAGCTCCTT
chr6	130510073	+	3	chr13	57303228	-	4	CTX	6	12	50	52	0.7181	0	0.702062	0	1	chr13	57303137	141	chr6	130510030	TCTAATAAATCTAAATAATATATATACACATATATATATACATAAATATATATGGATATGTACAAATATACAGATGCATCAGATGCATATATGTGTGTATATATATATATATGTGCGTGTGTGTGTGTGTGTGTGTGTGTGAC
chr7	14348316	+	3	chr8	41390425	-	10	CTX	33	23	65	31	0.934242	0	0.774089	0	1	chr8	41390333	176	chr7	14348239	CTTCCCCTGAGGCTTTTGTTATCTGGGTCAGCTGTTCTGAGGTGCTGCCTAAGGTATCTGTCCTTTCTTAGTTAATCCGATACCTGCCCCCCCACAACCCCCCCTGTAGTCTCCCCTCCCCTAGCCTGAAACCTGCTTGCTCAGGGGTGGAGCTTCCTGCTCATTCCTTCTGCCAC
chr7	20644746	+	6	chr6	106982812	-	4	CTX	33	15	56	64	0.942941	0	0.904524	0	1	chr7	20644665	170	chr6	106982723	GTGTGGACCCTTGCGGGTGTTGGGCAAGACTCTGCTGGCAAGGTAGCCCGGGGCTCGAGTCACGAGTCGAGCGGAAGGGCTCCTTGATGTTTTCTAAGATGGTCATGTTTTTCCTACTTTGATGACTTCATATCAATGATCGCATTTATTAATTTCCTTACCTGGAGATAGTTTTC
chr13	17498860	+	1	chr7	62845616	+	8	CTX	46	11	60	59	0.589023	0	0.986957	0	1	chr13	17498821	139	chr7	62845694	GAGGGCCTTGTTCTCCTGGTGTCCTCCGTACCCTCTGGCTCCTGCACTCTTTCTGCCTCCTTTTTTGCAAGATTCCCTGAGGTCTGGGGAGAGAAATTTGATAGGGACATTCCATTTAGTCTCCATGCTGCCTCCTCCC
chr1	119376199	-	1	chr7	69032807	+	9	CTX	22	24	44	63	0.695328	0	0.635677	0	1	chr1	119376245	128	chr7	69032869	ATGTAAATGAGCTAAATACCTAATAAAAAATGGAAAAAAAAACTTGTTTCATCCCTTAGCACATACTTTAATCCCTGAAGTGAGAATACATACTTGCACTTAGACCATAATTTAAACTCAAATAATGA
chr7	75950616	+	6	chr6	30974153	-	2	CTX	37	60	63	37	0.922162	0	0.984444	0	1	chr7	75950525	182	chr6	30974074	ATAGAGGATGTGGAATGTGAGGCAGTCACCTCCTGTAGCCAAGAAAGACTTCCATTAGGAATAGGGATACCATTCCAGCTATACATTTTATCATACATTCCTGGGGCAGGGGACAATGCTGTCTTGACTTTTCATATTGTTTATGTTTTTGTGGTGTATCCTGGGATGTGGACTTCTTTCCT
chr7	103347032	+	4	chr11	26614399	-	4	CTX	31	19	64	28	0.88803	0	0.903084	0	20	chr11	26614331	131	chr7	103346986	ACATATATTTTTATTTATTAAAATAGTTTATCACAAGAGCAACTCACTATACGAATATGATCCAGGTTTCCTTAAAAATATTTTTATTGAGAGAACCTGACAGCTTCTGGAACAGGCGGAAGCACAGAGGC
chr18	69971131	-	1	chr7	135655955	+	10	CTX	65	84	35	55	0.816992	0	0.948513	0	1	chr18	69971165	135	chr7	135656034	AGATGATAGATAGATAGATAGATAGATAGATAGATAGATAGATGATAGATAGATAGATAGATAGATAGATAGATAGATAGATAGATAGATAGATATTCTTACTTGAGCCTGCAACACAGCTAAATGCAGGATAAA
chr8	4711049	+	5	chr10	25294726	+	1	CTX	24	13	44	51	0.879126	0	0.72942	0	1	chr8	4710952	167	chr10	25294774	GGATGGTTGTGAGCCACCATGTGGTTGCTGGGATTTGAACTCAGTACCTTTGGAAGAGCAGTCGGTGCTCTTAACCACTGAGCCATCTCTCCAGCCCGTATACTGTATTTTCAATAGAGGAAAAAAAAAGATCTTCAAATCTCCTTTAGACATTTTGCTACACTTCA
chr8	15880567	+	7	chr12	15384986	-	1	CTX	9	24	58	48	0.677187	0	0.816713	0	1	chr8	15880483	147	chr12	15384935	AGAGGAGGAAGAGAAAGAGGAGGAGGAGGAAGAGAGGAGGAGGAGAAAAAAAGAGCAAAAAGTCTCAAAGAAAGCATTCATTAAGAGTAAAAGGAGGGGGACTCAGCAGAACTTAGGAAATTAGTCTGAACAGGTTAGAGGGTGCGC
chr8	33191368	+	24	chr16	86586844	-	6	CTX	54	33	63	61	0.872381	0	0.73193	0	1	chr8	33191272	165	chr16	86586780	TCCGTCAGGCTCTTCACTTTTAGATGACCATTTTACCTAGGATGAGATGGTTTCAGAGCAAGAAAAACAATGGAACAAAAAAATAAACATGTAAGAAAAAAAAAATAGCACAGGAAAGTGCCACTTATTGAAAGAAATGTGATAATTCTTTTAGTTGCTTGAATT
chr13	83236432	-	1	chr8	41103343	+	5	CTX	17	26	29	39	0.833083	0	0.81117	0	38	chr13	83236398	141	chr8	41103439	AAAGGGAGAAAAGGGAGAAAAGGGAGAAAAGGGAGAAAAGGGAGAAGAAGAAGAAGAAGAAGAAGAAGAAGAAGAAGAAGAAGAAGAAGAAGAAGAAGAAGAAGAAGAAGAAGAGAAGTGAGTGCTTATTCTTCGTAAGTC
chr8	41955994	+	22	chr12	104905585	+	11	CTX	32	29	64	65	0.72	0	0.734185	0	1	chr8	41955895	191	chr12	104905676	CTCTCGTGTAATCTGTCTGTCATTTTCATCCGACCTCTTTGCCTATCTGCCTAAAAAATCCCGTTCTTCACAGACCAGGGACCCAGAAATTCTGTGGCACCCACCTAGTGCCTATCAATCTCTCTGTTTAAATATGAGGGCAGACTATATTTAAGAGCCTAGTTGTATCCTGATTACACAAACTTGGTGAT
chr8	42044715	+	10	chr6	146985562	+	1	CTX	10	15	64	43	0.67098	0	0.847176	0	1	chr8	42044644	136	chr6	146985569	GCTCATCTCCCATCCTCCTGACCATGGTGATTACAGGTCGCTAGAGAGTTCATGGTTTTTCTCTTTTTTTTTTTAATTTTTTTCTTAAATTTTTTATGATTTGAGTGCATTGTATACATCAAACATATTAATAATA
chr1	50478121	+	1	chr8	43315244	+	15	CTX	12	28	62	66	0.676857	0	0.863104	0	1	chr1	50478073	154	chr8	43315331	CGCTGTGTTCCACTCACCAGAGGTCTTAGGATCCCGTGGGGAATCCTTTCGGGTGTCAGGCAACCGGTGGCTATTTTCTGTGCAGACTTTTACTCCTTTGAACACAATATGGTCATATTGTGATGGCTCACATAATGATTCATTCATCTTCATA
chr1	114825971	-	1	chr8	53518697	+	11	CTX	34	18	66	49	0.8555	0	0.981667	0	1	chr1	114826021	145	chr8	53518792	AGCTGTCAGCGCCATCTTGTAACAGCGAATGTGGGCGCGGCTCCCAACAATACACCATAATTAATGACTGAGAGACAATGCCACTCAATAAACATATATAGAGTTAAAATGCATTTTCACAAGAGAAATTACAGAGTTCACATTA
chr13	21818717	+	21	chr8	54048270	+	4	CTX	35	13	61	63	0.626356	0	0.773214	0	1	chr13	21818620	176	chr8	54048355	CTGCTTTATTGGAACAGTGATATATATATATATGTGGGTGTTTTAGAGAACTGTGATTAATGCACATGTCTGGCTGATTACAGTTCGGATCAATCTGTTGGGAGCCGCCCCCACATTCGCCGTCACAAGATGGCGCTGACATCCTGTGTTCTAAGTGGTAAACAAATAATCTGCGC
chr8	70161759	+	15	chr3	38637170	-	1	CTX	65	36	64	53	0.865143	0	0.634556	0	1	chr8	70161676	149	chr3	38637117	AGATATGTCTAAAGACATCAATATGTGTATATATGTTACTTTGAATATATTAATTAAACTTCATTAAAGCTAATTTTAAAAACAAAGAGAGAAAAACCTTGCCTTGGACCAGATACTACTCTCTGGTCTTGAATGAAAAGACAGATAAA
chr8	84921886	+	3	chr14	11752676	-	18	CTX	17	30	65	47	0.892941	0	0.704872	0	10	chr14	11752588	145	chr8	84921823	CAAAGCATTCCTGTACTTGATAATAAGTAGATGATAATATGATGGTTGTGTTTGTTAGACTTACAATGATCTTAAAACTTTAACAAAGCAAAATATTTTTTTCCATTTTTTATTAGGTATTTAGCTCATTTACATTTCCAATGCT
chr19	61000666	+	1	chr8	115056045	+	4	CTX	406	21	36	52	0.928837	0	0.860408	0	21	chr19	61000600	72	chr8	115056032	GAGGCAGAGAGGGAGGCAGGGAGGCAGAGAGGGAGGCAGAGAGGCAGAGAGGGAGGCAGAGAGGCAGAGAGGGAGGCAGAGAGGCAGAGAGGGAGGCAGAGAGG
chr8	130317991	+	18	chr18	48206302	+	1	CTX	34	30	62	42	0.829998	0	0.862654	0	1	chr8	130317899	155	chr18	48206361	TCTCAAAGAAATAAAAAAAAAGTTCTACTAGTAAAAAAATTTTAACATTCTTTATTCTAAAACCAAAGTTGAAGGTGTTTTAATTTTATTGGCGAGTGCTGCTCCGGTACAGGGTCGCGCTCGCGTCTGTCCTTAAGGCTCTCCTCGGTGTCCAC
chr4	58223214	+	7	chr9	31886566	+	3	CTX	32	48	54	63	0.972726	0	0.936628	0	1	chr4	58223118	178	chr9	31886651	AGGGGTGTGCTACTGGCATCTAGCATATAAACACTGGGATGCACTTACATAATTGAGTGCAGCCCTCACAATGAATAACCATCACCCTACCACATATGTTATTAGACGCGTTCTCACGACCGGCCAGGAAAGACGCAACAAACCAGAATCTTCTGCGGCAAAGCTTTATTGCTCACAT
chr2	65289741	-	2	chr9	38283606	+	13	CTX	40	24	26	58	0.752234	0	0.96752	0	1	chr2	65289837	191	chr9	38283702	GTGTCGGTGGCCCGCTTTTGACCCCCTTTTCTTCTCAGGGGGAGAGGCCCAATTCAGAGATCAGGACAATAGCGTTGCCTTAATGGCTCCCAACACTCTTTTATTCTTGATTATGTAATATATTCTTGATGTGCTTATCTACCACCAAAACTGACAGAAAATGTAACAGAGCTAGAACTATAAAAACCATT
chr9	40397420	+	6	chr12	47119288	-	3	CTX	27	49	51	39	0.912939	0	0.965102	0	1	chr9	40397323	158	chr12	47119227	GTAGACTAGGCTGGTCTCAAACTCAAAAAGATCTGCCTCCCTCTGCCTCCCAAGTGCTGGGATCAAAGGTGTGCACCATTACCACCCAGCTTCATTTTATTATTATTGTTGTTGTTGTTGTTGTTGTTGTTGTTATTTTTGTTGTTGTTGTTGTTATT
chr1	180469821	-	5	chr9	42686062	+	10	CTX	57	41	22	63	0.815168	0	0.943465	0	1	chr1	180469909	184	chr9	42686157	TCTTACAATCACATGACCTTTGCTAACTCTAACCCTAACCCTAACCCTAACCCTAACCCTAACCCTAACCCTAACCCTAACCCTAACCCTAACCCTAACCCTAACTCTAACCCTAACTCAATAAACACACTGTTTCAACTCACTAGATGCAATGAAATCATGTCTTTGCCAGGGGATTGTCCTC
chr10	3813941	-	13	chr9	47003822	+	3	CTX	28	20	49	30	0.927526	0	0.816963	0	21	chr9	47003899	182	chr10	3814036	TAGAAGGGAAACCTGGAAAGGGTATAGCATTGGAAATGTAAATGAGTTAAATACCTAATAAAAAATGGAAAAAAAAAAAAAAAAAAGAAAATTGCTGAAGGCCATGCTGAGCACTTTATGTGGTCAACCCACTCTCCTCTGTATTCAACCTGCTATCTCCTAAACTTATATTATCAGAAAAA
chr9	55486136	+	3	chr8	52242778	+	10	CTX	24	23	30	49	0.955769	0	0.84043	0	1	chr9	55486055	174	chr8	52242872	CGGCTGTCCCCGGCCCACACAGGGTGCTGCCTCAGCCCCTCTGTGCTTCTGCCTGTTCCAGAGGCTGTCAGGTTCTCTGCATCACAATTTCTTTATCCATTCTTCATTGAGGATATCTATGTTGTTTTTAGGTTCTGGCTGTTATGAAATGAGCAACAGTGAACACATTTCAGA
chr9	62916342	+	3	chr2	112293169	-	1	CTX	30	22	58	24	0.925	0	0.808649	0	1	chr9	62916298	96	chr2	112293098	ACCCACTGAGCCATCTCACCAGCCCCAGAATTCCTTTTTTTAATCCATAATGATGTGTTCCAGTATTCCTAATGGGTGCAAAAAACCCCAGATCACCCTATAT
chr14	11798320	-	20	chr9	79999784	+	3	CTX	24	47	61	64	0.904044	0	0.712697	0	41	chr9	79999757	155	chr14	11798413	ACATGCATAAGTTCACAGGCACATACACACACACACACACACACACATACACACAGGTTTGCAGTTTACAGAGTTAAAAGGGTCACGGTTCAAGAAGGTCTTATTGAAGGCAAGATTGAGAGCAATATATCTGTCAAGAGAGTCACTATAGGTGG
chr9	80445401	+	8	chr4	91949546	+	1	CTX	16	18	39	53	0.719944	0	0.928889	0	1	chr9	80445305	143	chr4	91949592	TGTGATATCATTTTCCTTTAAGGCCGAATAACATTCCATTGAGAATGTACCATGTTGTCTTTATCCATCTGTCTGCCAGTGAGCTTTGAGGTTCTATCTTACACACGTTCTCGCGACCGGCCAGGAAGAACGCAANAAACCAG
chr14	101376329	-	9	chr10	22579121	+	5	CTX	28	32	65	64	0.944211	0	0.73285	0	1	chr10	22579211	183	chr14	101376425	GCGCACCCTCTCACCTGTTCAGACTAATTTCCTAAGTTCGGCGGGTCCCGGACCAAGATGGCGACCGCTGCTGCTGTGGCTTAGGTCTCAGTATTAGTCTTAATTCTACATAAAATGCAGTTCTCCGGTGTCAGAATTAACAAGAAGAACCTCCTACAGCTCCTCCCTGTACCCAGGTGCATT
chr8	41061252	+	15	chr10	28016216	+	3	CTX	42	40	66	51	0.96325	0	0.721806	0	1	chr8	41061158	161	chr10	28016286	GAGAAAGGAAATGTGATGCATTTGATCAAAACGTTCATTGTATACATATAGTAAATAATTAAACAAGTAAAATTCCTATTAATACAACAAATGATAAGATCAAAAATTCAGGTGACAGCAGATGCTGGCGAGGATGTGGAGAAAGAGGAACACTCCTCCAT
chr7	136823440	+	4	chr10	83131878	+	4	CTX	73	46	47	30	0.965962	0	0.857557	0	1	chr7	136823382	94	chr10	83131934	GTATATGTATGTGTGTATCTGTGTGTGGGTGTACATGTATCTATCTATCTATCTATCTATCTATCTATCTATCTATCTATGTGTATATATATATGTTTATGTATATGT
chr10	86025107	+	3	chr16	58678622	+	18	CTX	21	25	58	64	0.959524	0	0.805185	0	1	chr10	86025016	188	chr16	58678719	CTTAGGTTTTGGGCTAATATCCACTTATCAGTGAGTACATATTGTGTGAGTTCCTTTGTGAATGTGTTACCTCACTCAGGATGATGCCCTCTGATTTTTTTATATATATATAGTAGAGACACAGTAGTCACAGTGGGGTGGAGGAACTATGCATTGTTTTTACTCTTAGGGTTTTATTCTCCATTAGT
chr3	148020272	-	12	chr10	103453411	+	3	CTX	85	27	64	63	0.878792	0	0.712771	0	1	chr10	103453447	155	chr3	148020357	CATGTGTGTGAACACACACACACACACACACACACACTGCTAAGGCGTAGCACGCAACCCACTGTCATGTACAGTGATGAGAGTGTCAGAGAGACATATGAGCCTACTAGAAGAATTCACAATATCAAAGCTAGAATGACTTGAGCAGTAAGATC
chr6	27457649	+	3	chr11	34444721	+	30	CTX	197	204	66	61	0.589755	0	0.516584	0	4	chr6	27457599	107	chr11	34444766	AGGAAAAATTTTGGTAAACAGTGGGAGGGAAATTTTGGTAAACAGATGTAAAGAACACTTAGTAATCAGCGGTAAGAAAATTTTGGTAAACATCGGTAGGGAAATTTGGTAAACAGTGGTAGGGAAATTTTGGTCAACAGAGGTAGGAAATTT
chr13	97859692	-	8	chr11	48638848	+	5	CTX	19	44	52	53	0.972762	0	0.76757	0	1	chr11	48638935	185	chr13	97859786	AACATCTGGAAGAAAACGACTGAAACTGTTGCATCTTTGTATTTATTACTTGATGTAATAAAGCTTATTTTCATTAAAAAAAAAAAAAAAAAGATGTTTAAGAGTGAAGCAGAATGAGTTTTCATAGGTCGGTCTATTCCATCACCAAAGGAGAGTCCCTGTGCACAACCCATAACATCCAGCCC
chr11	69487784	+	4	chr14	46648262	-	3	CTX	45	15	39	41	0.97913	0	0.728466	0	10	chr11	69487704	129	chr14	46648183	GGCCACATTCATTTTGAAGTAACCTTTCCAGCCCTGATGGAAGTCCAGTCGGTCTTTTTTGACTGCCTCTGCCTGTAGATACTTGACAATTAGGGCAGCGGCTATTTAGAGTTCGCTGGGAGTCAAAAT
chr16	38622269	-	1	chr11	88891181	+	11	CTX	19	15	65	64	0.614484	0	0.564439	0	27	chr16	38622297	141	chr11	88891257	ATATATACATACACACACATATACATATATACATACACACACATACACACACACATATATATTTTTTTGTTTTGTTTTGTTTTTTGAGACAGGGTTTCTCTGTGTAGCCCTGGCTGTCCTGGAACTCACTCTGTAGACCAG
chr2	39451711	+	1	chr11	96744391	+	3	CTX	53	49	58	37	0.961137	0	0.914038	0	1	chr2	39451667	120	chr11	96744473	ATTATAGACCCAGGAACATCCTTTAATATTTCAAATGTTTTCTTTTCTTTTCTTTTCTTTTCTTTTCTTTTCTTTTCTTTTCTTTTCTTTTCTTTTCTCTTCTCTTCTCTTCTCTTCTCT
chr3	38166511	+	21	chr11	97649755	+	6	CTX	25	21	65	65	0.781095	0	0.711067	0	1	chr3	38166416	161	chr11	97649823	TGAATTGCTATCCAGATTTAACACACACATTAATAACAAACAATAATTACAGACAAAGCAGAGAAGCAGTAAACACCATGTCCTATATGAACAGTCTCTTTCTCTCTCTCTCTCTCTCTCTCTCTTTTTTTTTTTCAGAGACAGGGTTTCTCTGTATAGCC
chr11	101582201	+	3	chr6	31545884	-	16	CTX	47	145	54	63	0.946786	0	0.498264	0	33	chr6	31545831	164	chr11	101582142	GGCAGCACTCTGGAGGAATTGGTAGAGACAGAGGCAGGCAGGTTTCTGAGTTTGAGGCTGTTTCCCTAACAAGTACTAGGGCTGAAAACGAAGGGTTCTACAGCAAAGAAAGAAAAGAAAGAAAGAAGGAAAGAGAGGAAAGAAAGAAAGAAAGAAAAAAAGAA
chr3	129575739	-	10	chr11	103816859	+	3	CTX	53	25	62	40	0.969231	0	0.939802	0	1	chr11	103816956	193	chr3	129575833	ATGGTTNTGAGCCACCATGTGGTTGCTGGTATTTGAACTTCAGACCTTCGGAAGAGCAGTCGGGTGCTCTTACCCACTAAGCCATCTCACCAGCCCCCCCTGTTCCTTTCTCTTACAGACCCAGTAGAGCTCACAGTTACCAAGTCTGGACGGCTTTATTAGACTGGCTAAAACCTAACTCTCAGTTGGGAAT
chr11	121800278	+	17	chr5	110011339	+	1	CTX	66	63	38	56	0.899783	0	0.920757	0	1	chr11	121800184	70	chr5	110011282	TCCAAGAACTCAAAGAGAACCATAAATCATTCTCATAATCTCTCTCTCGCTCTTCTCTCTCTGTCTCTCTTGAAAACATTTCTCACTTAACCATGTTCATTGTGTCCCATACATTTTGGTATGTTCTGTTTTGACTTTCCATTA
chr12	70246595	+	7	chr4	84472927	-	1	CTX	25	32	65	29	0.814693	0	0.972234	0	1	chr12	70246520	146	chr4	84472858	ACGGGGTGTTCAGGATTGCAGTGTTAGCATTGAGACTTTCTCAGGGTGAGCTTTTAAGCACAAAAACCATGTTCTGACTAAACAGAGACACAGTGAAGCTTACAGAAGTTACAAAGCAAATGATTTTAACAGGTATTTATAGAACAC
chr12	94106785	+	3	chr4	86906785	-	5	CTX	28	24	39	54	0.965257	0	0.941755	0	8	chr4	86906700	165	chr12	94106710	CATATTTCCTGCATGTATGACCAATAGTTTTTTTTAGAAAGCAAAATGAGCAGTAAAATCTAATTATTATCTCACATTAAAAACCACTTAACAGCCTTCCGCTCGACTCGAGACTCGAGCCCCGGGCTACCTTGACAGCAGAGTCTTGCCCAACACCCGCAAGGG
chr15	61816454	+	6	chr12	114576833	+	3	CTX	16	4	57	32	0.686417	0	0.808636	0	1	chr15	61816381	146	chr12	114576902	GCATAGACCTCATCTGCGGTTGATCACCCTCTATCACTCCACACACTGAGCGGGGGCTCCTAGATAACTCATTCTGCCTTGTTACTCTTACCAGCCTCAGCTCTTTTGCAGGTCTTGTGTCCTGAGCTCTTGAGTTCCCCCTCCCC
chr15	61816455	-	5	chr12	114664185	+	9	CTX	15	35	64	50	0.957714	0	0.799524	0	1	chr15	61816550	192	chr12	114664281	CGCCATGTACCCTGGACCGCGTCACGCACGTCCCGGGCGGCCAGGCGTCTCTCTAAGGCTGGGGAAAACAGAATTTAGAAAGGGGGAAGGACGAACTTCTGCGTATCCATACCCCAGCCCCTGTCCTCTCACACTCACCTTGGATCTAAGCACTGTCCTTTGATACCATTCTTTAACAACCAGGAAGTACAT
chr12	114666343	+	10	chr15	61815808	+	5	CTX	38	27	35	49	0.938751	0	0.96	0	1	chr12	114666251	185	chr15	61815902	TCCTTCCAACAAATGAAGTTTTAAACAATCTAGTGTGGAACATTCCTCACAAATCTAAAGAAAGTGCCCCACTCCACTCTTTGTCCCTATGCAATTCACTCCTCCCCCTTTCTGGGAAGTCCGGGTTTTCCCCAACCCCCCAATTCATGGCATATTCTCGCGTCTAGCGCCTTGATTTTCCCCAC
chr12	115878874	+	7	chr3	86714431	+	1	CTX	17	319	48	55	0.629123	0	0.877104	0	1	chr12	115878777	146	chr3	86714481	GCTCCTGCTCCTGAAGATGTAAGCAATAAAGTTTTGCCGCAGAAGATTCTGGTTTGTTGTGTTCTTTCCTGGCCGGTCGTGAGAACACGAATAAGAAGGCCTCAGGCTGGGGTACTGTGTGTGCTCTACCCTGTGTGTCAGACCTC
chr8	64138428	+	3	chr13	12721822	+	23	CTX	3	25	47	66	0.349418	0	0.674474	0	1	chr8	64138352	139	chr13	12721855	GTATATGGTGTGTGGGTGTATCCACGCACATGCATGTGCACATGCATGCGTGTGAGCATACTATGATTCATGTGAAGATGTCAGAGGCAAGCTTGTAGAAACTAGTTCTCTCTACCATGTAGGTTCTGGGGATAGAACTTAAGTTATTTGGCTTGGTGGCAAGTGTTTTACCCATGGATACATGTGGCTCGCCTCCAAGCAT
chr13	18238378	+	4	chr14	72804211	-	1	CTX	46	35	33	53	0.953061	0	0.748158	0	23	chr13	18238321	131	chr14	72804165	ATACCTAATAAGAAATGGAAAAAAAACCGCAAGACACAAGTAATTAATTGTGTGAGTTAATAAAAACACAATAACTGAAAAAAAAACTTAATTTCGTTTCTTAAAAAATGTTTTGGGCCGGGCAGTGGTGG
chr13	20819870	+	16	chr12	71589739	+	1	CTX	38	41	49	23	0.799482	0	0.994651	0	1	chr13	20819779	169	chr12	71589815	ATATTTCTGTGGCAAACATGTCACTGAGTCAGCTATCTACCTAACCCCAACTTTTTCATTGCTTTTCTAATGTCACTCTTTAAGTGGGAGAGTGCCGCAGACCTTTTGGGTCCCTATGTCTGCGTGGAACGGGGTCTCTCGACGCAGGTGGGCAAAGCGTGGATGAATG
chr7	111645387	-	10	chr13	26359695	+	7	CTX	36	33	40	66	0.913056	0	0.797838	0	1	chr13	26359785	186	chr7	111645483	ATAGTGTTGGGGGTGGGCGGGTATGGGGGACTTTTGGTATAGCATTGGAAATGTAAATGAGCTAAATACCTAATAAAAAATTAAAAAAAAAAAGGTATGCAAGTAAGAGTCTTTTTACACATTAAAAATAGCCAATGATCTCAATAAAGATGTATATGCAATATTACATATAGAAAACTCACAGAT
chr13	39305619	+	5	chr2	4118398	+	1	CTX	35	24	64	58	0.839817	0	0.975833	0	1	chr13	39305524	160	chr2	4118461	AGGCCACGTATGCTGGGCATGCATTTTACTACTGAGCAAAATCCCCAACCTTTGACTGCTATTACACAGTTGTGATACCAAAAGAATAAATAACACGAGCAGAGTCTTGCCCAACACCCGCAAGGGTCCACACGGGACTCCCCACGGGACCCTAAGACCT
chr14	87543318	+	1	chr13	40691337	+	11	CTX	21	19	38	63	0.754353	0	0.878237	0	11	chr14	87543260	144	chr13	40691417	CTCTCACCTGTCTTTTTCTTTTTTTCTTATTCCTCCACCCCCTTCCCTTCTTCCTCTTGCTCCCTCCCCGGCACTTTCAAAATACCTGAAGTTGGCAGGTTTCATTTGTTTGTTGTGACACTGCTCCCTATAAACCCAATGGGG
chr16	80844705	-	19	chr13	78405835	+	3	CTX	37	40	64	64	0.941474	0	0.777886	0	1	chr13	78405904	159	chr16	80844799	AGGAATTTCATAAATTCATTCTTTTTAATAGCTGAGTAGTACTCCATTGTGTAGATGTACCACAGACTCTTGTAATGTTTGAGGCAACCATGAGAACTCGCTGGTGAACCACGCTAAAACAAGTGACCCATTCTCAATTGATTGGTGGAGCTCTCTGTC
chr16	80844707	-	1	chr13	78405835	+	3	CTX	38	40	53	64	0.941474	0	0.777886	0	1	chr16	80844774	121	chr13	78405891	AGAATGGGTCACTTGTTTTAGCGTGGTTCACCAGCGAGTTCTCATGGTTGCCTCAAACATTACAAGAGTCTGTGGTACATCTACACAATGGAGTACTACTCAGCTATTAAAAAGAATGAAT
chr12	54665463	+	8	chr13	82814092	+	3	CTX	15	45	24	54	0.937755	0	0.763331	0	7	chr12	54665384	122	chr13	82814134	ACCTTTTTCCCCCAAAGCTCCTTCTATGGGACCCCACTTCCTCCCTCAAATTCATGACTGTATATCTAATGTGTATGTGTGTGTGTGTGTGTGTGTGTATATATATATATATATATGACTTTATGATA
chr13	99853389	+	9	chr7	130716566	+	1	CTX	10	58	56	58	0.720225	0	0.953577	0	1	chr13	99853294	141	chr7	130716550	AATCTGAATAATTTTTTGTTAAGGCAATGAATGGTCTGACTTTCATGGTTATCTCTGATAGATACAGTCACAAGAAAAAAGGATATGTGTTTGTGCTTACATATATACATACATATGCATATATATACATATGATATATATATATAGCTACA
chr16	58825408	+	1	chr13	116478248	+	4	CTX	35	45	52	37	0.968478	0	0.79776	0	1	chr16	58825361	93	chr13	116478312	CCTCTAAATAACAATCATGCTTCTGACTTTATTCTCATTGAGATTTTTTTCCCCCAGATATCTATTTCTCTCTGTCTCTCTGTCTCTCTGTCTGTCTGTCTCTCTGTCTCTCTGTCT
chr14	11232030	+	19	chr2	26097727	-	1	CTX	32	28	58	44	0.773333	0	0.982873	0	1	chr14	11231935	154	chr2	26097670	AAGTGGGGATTAATGGCAATTCTAGTCCGAACATAGGAGACAGTAGTGCCAAGGGTGATTTGAACTATGAGGATGTAGCTCAAGAAGTTTTAGAGGGCTTGCTCCTGAAGAAGTATGCAATAAAGCTTTTGCCGCAGAAGATTCCGGTTGTCCT
chr14	15921700	+	3	chr8	63686554	+	12	CTX	14	27	30	49	0.962857	0	0.892815	0	1	chr14	15921612	186	chr8	63686651	TACCAGTTGGGGCTTCTTCTGGATATATGCCCAGGAGAGGTATTGCTGGATCCTCCGGTAGTACTATGTCCAATTTTCTGAGGAATCGCAGGGCTTATTTCCTGATTGCAGTCTATGATAGAAGAAGGGGGGAAGGGGAGAAACGAACAATAAAAAGAGACGCCGCTCAAAGCCATCTAATTACTT
chr14	16837323	+	6	chr1	139355198	-	1	CTX	31	49	38	33	0.783537	0	0.96603	0	1	chr14	16837232	140	chr1	139355140	GTCAGGCCTCCAGAGCATTTGCAGATTAACATGCTCACTTCCCTTTACATGGTAACAAAGCAAGGCAAGGCAAGGCAAGGCAAGGCAAGGCAAGGCAAGGCAAGGCAAGGCAAGGCAAGGCTATACGAACGTGAGCTTAC
chr11	5718400	-	2	chr14	54643758	+	6	CTX	3	45	65	54	0.88625	0	0.749418	0	30	chr11	5718447	190	chr14	54643855	TATAAAATCCATGTGGTAATTTGTCATGAATTAGTTGTACAACTAATCAAAAAATTCAAATAAACATTCATTTCACAGTTAAAAAAAAAAAAAAGATAAATGTGCAATGGAAAATAGCTCTTCTGTGTGGTTTCCCAGAGGATGATGTGGACAAGGCTTCTACCCATATAGAGCAATCCTCCCGTGATTC
chr15	53230592	-	2	chr14	55464247	+	6	CTX	24	46	38	61	0.956396	0	0.88728	0	1	chr15	53230672	194	chr14	55464340	ATATCTACCTATAGACGAGGGGCTGGCCATTGGCGGTTAATGACTGCTGTGGGAAGAGGAGTAATTTTTCTCTACAGGTTTCTTTTTTTTTTTTTTTTTTAAATGTTTTAATTACGTTTACTAATTTATTTAGTGTGTATATGTATGTGGGTACAAATGAGCCACAGTGTCCGTGCAGAAGTCAAAGGACAACT
chr14	66573770	+	3	chr8	38992091	+	2	CTX	31	40	30	59	0.921154	0	0.607371	0	1	chr14	66573675	127	chr8	38992143	TCCTTTCCTTTTCTTTTCTTTTCTTTTCTTTTCTTTTCTTTTCTTTTCTTTTTCCTTTCCTTTCCTTTCCTTTCCTTTCCTTTTCTTTTCTTTTCTAGATGAAAAGAAAGTTGTTTAAAGATATATT
chr8	91824206	+	2	chr14	70207212	+	17	CTX	17	25	60	65	0.786938	0	0.619056	0	33	chr8	91824184	162	chr14	70207308	AAGAAAGGAAGGAAGGAAGGAAGGAAGGAAGGAAGGAAGAAGGAAGGAAGGAAGGAAGGAAAGGAAAGCAGGCTTTGCTCAGGTATGTTCTTCCTCTGCATTTGACACAGAAGAGTTTTACTTCATTGCTTATGCTCCTAAGAGTGATTATACAAAACCTCT
chr14	73418175	+	18	chr3	5909376	+	1	CTX	43	56	60	52	0.81372	0	0.882304	0	1	chr14	73418081	155	chr3	5909425	AATTAGCTCCAGGACTCTACCAATACTCAAGTTTGAAGATTACTACACTCCTCATATAAAGCAGGGTCGTATCAGTCGATAGAATGTAGGTTGAATCAGGTAGCATTCCTATATTGTCCTTTTTAGGGTTATCAATCCTGTGATGAAACATCAAG
chr14	81494842	+	5	chr3	139788805	-	4	CTX	47	40	54	16	0.914583	0	0.92619	0	1	chr14	81494746	191	chr3	139788710	CTGGCTCCCAAAGATGTAAGCAATAAAGTTTTGCCGCAGAAGATTCTGGTCTGTTGCGTCTTTCCTGGCCGGGCGTGAGAACGCGTCTAATAAGACCCATAGATTATGACCTGGTAAGAATGTTTATTATTTTTCTCTTTTGATTGTGTATCTGAAACCTTAAGGCAGTATTGAGGCTAGTCATAAAAGAT
chr14	88196655	+	7	chr17	76245742	-	5	CTX	25	37	61	64	0.89815	0	0.836923	0	1	chr14	88196582	145	chr17	76245670	AGGATCCCGTGGGGAGTCCCGTGTGGGCCCTTGCGGGTGTTGGGCAAGACTCTGCTGGCAGGTAGCCCGGGCCACAGACATCTTAAAACCTGCCAGGCACTGAGTACTTATTTTACACATGTGTCAAGTGTCATGATATTTAATT
chr12	93497679	+	1	chr14	119353647	+	4	CTX	12	36	44	58	0.767566	0	0.796286	0	1	chr12	93497609	71	chr14	119353656	GGGGGAGGGTATAGGGAGCTTTGGGGATAGCATTTGAAATGTAAATGAAGAAAATATCTAATAAAAAAAAACCAGGTAACTGAGGCTTACTTATGTTAAACATAACATAACATTAAAC
chr1	44258171	+	7	chr14	123850844	+	5	CTX	26	48	35	38	0.912775	0	0.859746	0	8	chr1	44258084	159	chr14	123850935	AATTACACCAGAGCTTCAAGAAGTCTCCTCAACCCTAACCCTAACCCTAACCCTAACCCTAACCCTAACCCTAACCCTAACCCTAACCCTAACCCTAACCCTAACCCTAACCCTAACCCTAACCCTAACCTATATGTCATGCTTCAGAATGTATCACAG
chr15	24463068	+	3	chr1	51978087	-	19	CTX	47	27	49	64	0.96273	0	0.618636	0	1	chr1	51977997	185	chr15	24462993	GGCTTGCTTCCTCTCCTTAGCAGGCTTCTTATCTGTGAGCCATTGTCGCCTGAAATTATTATGTTGTTTTCATAGTCCTCCACATACCTGAGGAGGGTTTTTGTTGTTGTTGTTTTGTTTTGTTTTGTTTTGTTTTTTTGTTTTTTCAAGACAGGGTTTCTCTGTATAGCCCTGGCTGTCCTGGA
chr15	33048023	+	8	chr7	14785857	-	1	CTX	21	25	66	48	0.904917	0	0.978	0	1	chr15	33047934	148	chr7	14785813	CTGCTATGGACATAGTGGAACACATGACCCTGTGGCATGGTGGGACATCTTTTGGGTATATACCCAAGAGTGGTATAGTTGAGTCTGTTGGAAACTGACCTGAGGCTCACATGAACTGGGTTTCATCTGGGAGGCAAACCGGGGCAAAAAAGAGAG
chr9	22177871	-	1	chr15	36598873	+	3	CTX	29	24	45	55	0.879618	0	0.919633	0	1	chr9	22177929	111	chr15	36598928	GGGACCTTCGGAAGAGCAGTCGGCACTCGTAACCACTGAGCCATCTCGCCAGCCCAAAATAAATAAATCTTAAAAGAATGTATTAAACTGCAGTTCCTAATGTTGTGGTGA
chr15	60846624	+	11	chr8	52734201	-	1	CTX	28	42	44	16	0.743485	0	0.96741	0	1	chr15	60846530	139	chr8	52734139	ATTTATGATAAAGAGGACAATGACATGTTCATCAGTCTGTCATGCCCATATGAAGAAGAGACCATAGACTTTTTGATTCTTTGTTGTTGTTGTTGTTGTTGTTGGTGGTGGTGGTGGTGGTGGTGGTGGTGGTTTTTCG
chr15	77723537	+	3	chr1	154870750	-	19	CTX	34	42	63	34	0.929076	0	0.797498	0	29	chr1	154870681	131	chr15	77723501	CGGCCTCGTCCACATCATCAGACTCTTGGAAAATGGCAGTAATAGTGCAAATGGTTGGAGAGATTGGCAGTACAAGGTAGCAAGTGATTAAGAATTTATTTGTTTGTTTTTGTTTTTGGCTTTTTTTTTTTT
chr15	78055079	+	6	chr1	51828631	+	1	CTX	47	33	63	66	0.771003	0	0.981667	0	1	chr1	51828633	80	chr15	78055079	GTTCCTGCCCTGTGCGAGTTCCTGTCCTGTGTGAGTTCCTGCCCTGTGTGAGTTCCTGCCCTGTGTGAGTTCCTGTCCTGTGTGAGTTCCTGCCCTGTGTGAGTTCCTGTCCTGTGTGAGTT
chr14	56859183	+	2	chr15	83396949	+	6	CTX	30	39	59	42	0.780957	0	0.959665	0	1	chr14	56859117	167	chr15	83397046	TTGGAAGATGTCTTAACATTACTTTTCATACTTGAAATAAACATTTATTTTTTAAAGAAAAAAAAAAAAAAGAGAGGAGAGCCAGGTAGTGGTGGCACATGCCTTTAATCCCAGCACTTGGGAGGCAGAGGCAGGTGGATTTCTGAGTTCGAGGCCAGCCTGGACTA
chr15	91360957	+	14	chr2	158693093	-	1	CTX	16	27	61	42	0.791176	0	0.963103	0	1	chr15	91360862	128	chr2	158693104	ACATTTAATAAATCTCTTCTTTCTCCATCGCTGATTTCGAACTACATATTAAAACTGAGAGGCCAAGTGTTCTGGCTGGTTTTGTGTGTCAAATTGCTGGAGTTATCACAGAGAAAGGAGTCTCCCTTATGAAAACACCTCCATGAGAACCAGGTAT
chr15	91360957	+	14	chr2	158693136	-	1	CTX	16	27	61	62	0.791176	0	0.965333	0	1	chr15	91360862	128	chr2	158693104	ACATTTAATAAATCTCTTCTTTCTCCATCGCTGATTTCGAACTACATATTAAAACTGAGAGGCCAAGTGTTCTGGCTGGTTTTGTGTGTCAAATTGCTGGAGTTATCACAGAGAAAGGAGTCTCCCTTATGAAAACACCTCCATGAGAACCAGGTAT
chr16	8603424	+	10	chr9	55148396	+	4	CTX	24	6	47	46	0.908214	0	0.554044	0	1	chr16	8603327	156	chr9	55148452	GGTGGTTGTGAGCCACCATGTGGTTGCCGGGATTTGAACTCTGAACCTTCAGAAGAGCAGTCGGGTGCTCTTACCCACTGAGCCATCTCACCAGCCCCTAGTTCTCTTAATTCTTAAGTCATCTCTCTAGCCCTAAAAGCATTCTCATATGTGAATGGGGAGGGGGGGGCGGGGAGATCAATTCAAAAT
chrX	69535637	+	8	chr16	19260300	+	9	CTX	31	30	66	53	0.929521	0	0.931653	0	1	chrX	69535545	188	chr16	19260396	CCCATTAGTATATCAGAGTCCTCACCCTGAAGACATAGAATGAGACTAATTTTAAAGATAAGTTCTTTAGAGAGATAATTGCAGTAATATATGTCATCAAGGCATAATTATTATACAATTTGTTGAAATAAAACTTTTTGTTGCTCGAGACAACAGCTTTTATAAATTTCTCTATAGTAAAAGAGAAC
chrX	69534843	-	3	chr16	19283093	+	10	CTX	13	53	27	53	0.92463	0	0.932	0	1	chrX	69534926	168	chr16	19283179	CATGTATGAAATTATCAAAAAATAAAAAATTATTATTAATAAAATAAAACTAAGCCGGGCATGGTGGTGCATGCTTTTAATCCCTCCACTGACACCTGATAGAAATTGTTTGTGTTCTAACATTTGCTCCAACATACAAAACAACCTGAGTTTAACTGAGGAGCAGGT
chr16	47312184	+	3	chr12	43414827	-	14	CTX	16	46	57	52	0.687597	0	0.8	0	8	chr12	43414744	155	chr16	47312114	TTTTTCATTATAATAAGGTCTTTTGAAGAGATACATTTTTAAATTTTGAATTCAAATTTAAGGTTACTTCTTCCTTTGAATTGTGATTTTTTTTTTTCCATTTTTTATTAGGTATTTAGCTCATTTACATTTCCAATGCTATACCAAAAGTCCCC
chr16	53674709	+	3	chr2	155716943	+	10	CTX	21	12	32	49	0.888251	0	0.643824	0	1	chr16	53674644	158	chr2	155717034	TGTGTGTGTGTATATATATAATGTATATATATGTGTGTGTGTGTGTGTGTGTGTGTGTGTGTGTGTATGAATGAGAGAAAGAGACCAAAGAATATCTAACTTGGAGAAAACAGGAGAAGGGCCCTAAATTTATCTATTCAAATATTAAAANCAAAACC
chr7	107823602	-	11	chr16	58809902	+	5	CTX	39	35	55	53	0.935278	0	0.788629	0	1	chr16	58809997	190	chr7	107823698	CCTGGCTCCTGAAGATGTAAGCAATAAAGTTTTGCCGCAGAAGATTCTGGTTTGTTGTGTTCTTCCTGGCCGGTCGTGAGAACGCGTTTAAGACCTGCAAGCAAGCATTGTGTGGCTCCTGGCTGCCAGAGAGCAGAGTGTGGACAGCTTGGAGTGCTTTGGGTCTAAGGTATGCTGAATCCAGTGCCAG
chr16	61859723	+	4	chr1	106357085	-	2	CTX	22	23	51	63	0.719095	0	0.794695	0	1	chr16	61859639	136	chr1	106357020	AAGGGGGACTTTTGGTATAGCATTGGAAATGTAAATGAGCTAAATACCTAATAAAAAATGGAAAAAAAAAAAAATTGGGAACAAAATTTTAAATAAATAGATGCATCTACATGGGACCATTGGCATTAAAACTATA
chr16	61859723	+	4	chr1	106357088	-	8	CTX	22	22	51	43	0.719095	0	0.794695	0	1	chr1	106356993	163	chr16	61859639	CAAACAAACAAACAAAAGCAGGCTAAGTATAGTTTTAATGCCAATGGTCCCATGTAGATGCATCTATTTATTTAAAATTTTGTTCCCAATTTTTTTTTTTTTCCATTTTTTATTAGGTATTTAGCTCATTTACATTTCCAATGCTATACCAAAAGTCCCCCTT
chr8	91750274	-	4	chr16	74661848	+	4	CTX	29	40	28	66	0.923571	0	0.771339	0	1	chr8	91750355	113	chr16	74661883	ATAATAATAATAATAATAATAATAATAAGTGGCTGAGGAAAATACCTAATGTTACTCTCTGGCTCTAAAAGGTGCACTCAGACCTATCCTAAATCAGATAGGGGACTAATATC
chr3	156138143	+	9	chr17	9538462	+	3	CTX	33	8	37	59	0.80375	0	0.742727	0	1	chr3	156138046	153	chr17	9538522	CTCTGTAACTCCTTCTATGTGTGTTTTGTTCCCATTTGATAAAACAGTTTAACACGCTCTGTTTTTAACAAATTTTTGTTTAAAAAAATTAAGTTTGTCCAATGGGCCTCTCTTTCCAGTGATGGCCGACTAGGCCATCTTTTGATATATATG
chr17	14900926	+	4	chr15	46679628	-	3	CTX	35	31	53	24	0.847747	0	0.984242	0	1	chr17	14900839	175	chr15	46679539	GGTGGCTGGCTGTCCCTGGCCCACAAAGGGTGCTGCCTCAGTGCCTCTGTGCTTCCGCCTGTTCCAGAAGCTGTCAGGTTCTCTCAAGTTATCCTTATTTCTAATAGCTCATTTTTTTTAATCATTCTGAAGCTTGTATGTTTGTTATTTCTTCTATAATTCATTTTTGAATATT
chr17	77509610	+	3	chr12	114793947	+	1	CTX	41	19	44	24	0.976477	0	0.988571	0	1	chr17	77509537	148	chr12	114794022	GAGACAGGGTATCCCCAGAGCAATCTACCTAGCTAGACTAACTGTGGAGAGTGCAAGTGTTATAAAGAACCAAATAATGCAATACCACAACCTCCCTATTTCCTAGGCCTTGGCAAATACTTGCATATGAGAGTAACCTGGCTGTTCT
chr17	83324971	+	8	chr10	48287002	+	2	CTX	27	40	47	38	0.913333	0	0.989512	0	1	chr17	83324877	188	chr10	48287096	AAGACATTATGTACAAGCTAAGTAAATGTGAATAAAGCCTGAACTTTTAGTTAATAGTATTGTGTTGATGTTGGTTTATGAGTTGTAACAACTAAATAATCAAACTCAGCGGTGAAATCAACCAAGTGGAAACAAGAAGAACTATTCAAAGAATCAACCAATCGAGGAGCTGGTTCTTTGAAAAAATC
chr1	191275667	-	1	chr17	93380123	+	5	CTX	30	24	65	65	0.760155	0	0.959677	0	1	chr1	191275733	101	chr17	93380158	ATAAATGTGTGCAGAAGGATCCTGTAGCAGCGTCGTTCTTCCTGGCCAGTTGAGTGCGCGCAAGACTTCACATGGAAGGAAAAGCAGTCATTGTTCTAGCTGACAAATTCAAAAGAATCACAAACAAATGCT
chr18	6732343	+	19	chr10	32680394	-	2	CTX	58	33	60	32	0.904258	0	0.972272	0	1	chr18	6732218	168	chr10	32680321	ACTGGAAAGGCATGGGAGGCAGTGACAGGACACTGGAAAGGCATGGGAGGCAGTGACAGGACACTAGAAAGATGGACATTGCCAGGACACCTGAACCCCCTCAGGCCAGCTTTTTCTTTTTTTAAATTTTGTTAATAAAAGGGACGAGATGTAGTCTCCCCTCCCCCA
chr18	14230543	+	5	chr14	13968669	-	1	CTX	42	97	62	29	0.930455	0	0.640099	0	6	chr18	14230509	97	chr14	13968616	GTGTGTATATGTGCATATATATACATATATATGTGTGTGTTATGTGTGTATACATATATATGTGTGTATGTTGCATGCGTATGTCTGTGCATATATATGTATATATATACATAT
chr18	17265161	+	5	chr15	39535521	-	1	CTX	36	12	62	63	0.928949	0	0.8825	0	1	chr18	17265070	154	chr15	39535459	CAGTTTGTGCTCTTTCTCTTTTCAATTAGTCTGATAAACTTTTATCATTCATTTCACTTAAAATATGCTTATGGTTTAGAAGTTGTGTTTGCGTTGGTCCAGGACCCGCCGAACTTAGGGAATTAGTCTGAACAGGTGAGAGGGTGCGCCAGAG
chr18	60053706	+	9	chr3	43624541	+	1	CTX	30	31	63	56	0.891741	0	0.964706	0	1	chr18	60053612	158	chr3	43624592	AGTGTCCAGCAGAACCACCACACTGATTTCCATAACGGTTAAGGAGGTTGAATGTTTCTTTAGGTGGATTTCAGCCATTTGAGTTTCCTCTGTTTATATTAAAAATTAAGGAGCTAAAGAGATCTGCAACCCTGTAGATGCAACATTATGAACTAACC
chr18	63200154	+	3	chr9	107065448	-	13	CTX	9	38	48	65	0.900909	0	0.830729	0	2	chr9	107065352	166	chr18	63200073	TCAGATATTAAAATGGCTACACCAGCTAGCTCCTTGGGTCTATTTGCTTGGAATATCTTTATCCATCCTATTACCCTGAGGTGCTATCTATATTTATTTTTTTTTCCATTTTTTATTAGGTATTTAGCTCATTTACATTTCCAATGCTATACCAAAAGTCCCCCTT
chr6	117710760	+	2	chr19	3210438	+	10	CTX	56	38	44	41	0.94	0	0.979395	0	1	chr6	117710664	150	chr19	3210535	ATGTGTAATATATATGTGTGTGCTATATATCATATATATGTATATATGTGAGATATATATTTTATATATATTTCCTTTAAAAACTTTAGTGAGAATAATCCATGCTAAGCTGCTGAATTGCTTGTTACTGTCTTAAAGGACAATGGGAGC
chr19	22908308	+	7	chr2	145537706	-	1	CTX	47	31	52	53	0.946609	0	0.73283	0	1	chr19	22908233	128	chr2	145537654	ATCTCAGCTCCAAACTTTGTCTCTGTAACTCCTTCCATGGGTGTTTTGCTCCCAAATCTAAGGAGGGGCATAGTCTAAGAGTCCCTTTTACCATCACCACTAATACCTGTATCCCAGCACAGATGGAC
chr19	52847102	+	11	chr14	77636959	-	2	CTX	36	32	55	28	0.910353	0	0.986307	0	1	chr19	52847008	169	chr14	77636888	AGAAGAGAGAAGCAGGAAGCCAGAGAAAAACAGAAAGAAATGTGGCATCCGGGATGGCCAAGTCAGGAAACTGCGTGCCTCGCAGGAATGTGGGCTGTTGCACAAGCCCCCAACTCGCCAGCAAGAACGACGCTGCTACAGGATCCTTCTGCACACATTTATTCAGTCC
chrX	46920696	+	11	chr5	41726371	-	5	CTX	60	28	54	43	0.839823	0	0.796319	0	1	chrX	46920606	175	chr5	41726285	GAAGGTGGCCGGCTGTCCCCGGCCCACACAGGGTGCTGCCTCAGCCCCTCTGTGCTTCTGCCTGTTCCAGAGGCTGTCAGGTTCTCTCCTGAGTCATACTTTTACCACAATAATGTTTTAATTGAAAAGACAAATGGACATTTTTTTCAGGTGCTTCTCTGCCATTCGGTATTCC
chrX	70704371	+	23	chr3	127123778	+	1	CTX	36	39	64	20	0.766496	0	0.807674	0	1	chrX	70704274	175	chr3	127123853	GCCATGTTTCGCGCTCTGAACTACAACTGGTTCACGCCCCCCAAGCTTACAGGCCGCCGCCACACTGCTAAAAGCTCACCAGTTTCTTAGGTCTCTCCTCTGCCCGATTCTTACTCCAATTCTATTCTGAGAGTAATTAAAATTTAGTTATCCACAAATTTAATAATCACATCCCTCTC
chr14	15970411	+	2	chrX	97284932	+	25	CTX	48	41	53	65	0.87001	0	0.777033	0	1	chr14	15970336	172	chrX	97285028	TATAAATGGCATGTCTCCATGGAATCCCTTCCCTAAGAGCTCAGGTAACACAATAGGAGATAGAAAGAATATAAGAGGCTGACCTTGAATTTAGAGATCTGCCTGGCTCTCCCTCCCCAGTGCTAGAATTAAAGGCATAGACCATTACTGCCTAGCCATCTACATATAATTT
chr1	68722383	+	16	chrX	109237431	+	3	CTX	34	20	61	58	0.965833	0	0.83	0	1	chr1	68722287	185	chrX	109237524	TTTAAAGTCTCCCTATTATTCCGTAGATATTTAAGTATTGTAGGCTACAGTAAAAATAGATATTTACGTGAGTAGAAAGAATGTACCTAGAATTCTTTTTTTTTCTTTTTTTTTCTTTTTTTTTCCATTTTTTATTAGGTATTTAGCTCATTTACATTTCCAATGCTATACCAAAAGTCCCCCAT
chr3	150211247	+	1	chrX	131238413	+	5	CTX	42	22	56	64	0.89871	0	0.67522	0	1	chr3	150211204	119	chrX	131238450	TCCAGTGAAATACTCAGTTTTAAAATTTAATAAATGATCTACAGAATTGGTAATAAGTTCTTGTGATTCCAGGGTTGTCTGTTGAGGGTCTCTCTCTCTCTCTCTCTCTCTCTCTCTCT
chr3	150211250	+	22	chrX	131238413	+	5	CTX	37	22	60	64	0.89871	0	0.660337	0	1	chr3	150211160	163	chrX	131238450	ATGTAAACACCAGGTGCAGAGCCATTGAGAAGTGAGGTCCAGGTTCCAGTGAAATACTCAGTTTTAAAATTTAATAAATGATCTACAGAATTGGTAATAAGTTCTTGTGATTCCAGGGTTGTCTGTTGAGGGTCTCTCTCTCTCTCTCTCTCTCTCTCTCTCT
chrX	142169529	+	3	chr15	43273358	+	11	CTX	14	34	38	65	0.938446	0	0.824286	0	1	chrX	142169450	136	chr15	43273415	ATATATGCCCAGGAGAGGTATTGCTGGATCCTCCGGTAGTACTATGTCCAATTTTCTGAGGAACCACCAGACTGATTTCACATCTTAATAAGAAAACTATTAATTATAGTTTGATAAGAGATAAAGAGAGAGAGAGGTCTAATTTTGGCTTTGAAATGAACNGTTTCG

## Sheet: 90
left_chr	left_pos	left_strand	# of left SC reads	right_chr	right_pos	right_strand	# of right SC reads	SV type	left coverage	right coverage	assembled length at left position	assembled length at right position	avg % identity at left position	% non-unique at left pos	avg % identity at right position	% non-unique at right pos	start position of consensus mapping to genome	starting chr of consensus mapping	pos of genomic mapping of consensus start position	end pos of consensus mapping to genome	ending chr of consensus mapping	pos of genomic mapping of consensus ending position	consensus sequence
chr1	21687719	+	23	chrX	56115491	+	14	CTX	25	29	66	64	0.637749	0	0.901613	0	1	chr1	21687622	186	chrX	56115583	TTGCTTCACCAAGTGCATTACTGAAATCAATTTACCTCTAACAGAATCTGGGTTACAGTTCGCATAAACCCATTAAACAAGAGAATAAGCTATGTCTGTACCACCTGGGAACTGCCAAAGCAACACAGTGTCTGAGAAAGATCCTGTTTTGGGCCTTCTTCTTCGGCCAGGAGGAGGTCCAAATAC
chr1	63325906	+	3	chr3	115545173	+	6	CTX	35	46	47	21	0.851108	0	0.8423	0	1	chr1	63325820	167	chr3	115545267	CTTAAGAAAATAATAAAGAACTAAGCACGGAAGGGGCACACACACACACACAGAGAGAGAGAGAGAGAGAGAGAGAGAGAGAGAGAGAGAGAGAGAGAACTCTAATTCACAGTATGTCCCCTCTGCAAATGACAAGTCTCATTAGACCTGGCCAGTTGCTATGATGA
chr1	69734657	+	3	chr13	65192899	-	5	CTX	49	25	33	61	0.982653	0	0.709311	0	1	chr13	65192823	154	chr1	69734578	TAATGAAATTAAAATATATTCACATTGTATTTCCAATCTTGGTATCTAAACTCTACTTTTTTCTACTGAAAATGATGCTGCTATTTGTAGATTGAAAATGCATTTATTTTCTCAGGACGATTCCTATGCTCTTCGCCCAACAAATGTAAACGTC
chr1	69734657	+	3	chr13	65192902	-	2	CTX	49	20	33	27	0.982653	0	0.709311	0	1	chr1	69734578	149	chr13	65192828	GACGTTTACATTTGTTGGGCGAAGAGCATAGGAATCGTCCTGAGAAAATAAATGCATTTTCAATCTACAAATAGCAGCATCATTTTCAGTAGAAAAAAGTAGAGTTTAGATACCAAGATTGGAAATACAATGTGAATATATTTTAATTT
chr13	35866388	-	2	chr1	69881844	+	3	CTX	27	50	18	61	0.978704	0	0.991606	0	5	chr13	35866480	176	chr1	69881923	AAAATTCTCTCTTTTGGGGAAGGGATTTGAATTTTGACTCAAATCTTTATGTAGCAAAATTCATTGTTAACTACTGGTTCTATATTTTTCCATATTTCATCTCTGCTGTCAGTCCAGCTAACGTGTTTCTCTGAGGCACCTGGTCTTGAAGCTGGGTCTTCTGTGCTACTATAATT
chr1	71199989	+	7	chr13	5994023	+	13	CTX	98	41	45	63	0.985804	0	0.888815	0	1	chr1	71199894	186	chr13	5994115	AGATCAATTTAATTTAGGCTCCATCTTCTTATTATGTAGAATCCCTTTAAAAAGAGATGACTCCTTACTCATAACTTTGTTTACAAAAGGAAGACTTTGATAAGTACCATTCCAACATACGCCTGTCAGAAGTTGTTCATGCACCCATGAGCTAATGGTTATGTGAGATGTTGGAAGTTTGAGGAT
chr13	61681097	-	3	chr1	73266649	+	3	CTX	25	37	66	45	0.95535	0	0.935392	0	1	chr13	61681175	156	chr1	73266723	CTGCAACCTCTTTTTTAAGGTTCTGCAGAGACTGGTATTGTTGTCTTAATACTAACAGTTGGACGGCACCAATCTTCTCCTACCATAAGGGTGTGAGCATCCTCCACAGACATGGATAATTTAGACAGGGCTGCTGCTGTCGTTTTAGGAGTTCTT
chr1	101105796	+	3	chr11	66402351	+	20	CTX	4	45	42	56	0.849692	0	0.752677	0	1	chr1	101105707	177	chr11	66402446	CAATGGAGGAGCTAGAGAAAGTACCCAAGGAGCTAAAGGGATCTGCAACCCTATAGGTGGAACAACATTATGAACTAACCAGTGTCCTGGCTTTCATAATGAGGATTCCAATAGCATTCTATTGAAGAGCATGTTGAGATTTGTTCTGTTGCTATGTATTGTAATGCTAGGTGCAAG
chr1	145834795	+	5	chr2	104369697	-	1	CTX	37	12	54	24	0.927037	0	0.843586	0	5	chr1	145834712	142	chr2	104369686	CATCCCTTCCTTCCTTCCTTCCTTCCTTCCTTCCTTCCTTCCTTCTTTCTTTCTTTCTTTCTTTCTTTCTTTCTTTCTTTCTTTCTTTCTTTCTTTCTTTCTTTCAAGTTTTAAATTTTCTTTTTTAAAAATTAGATATTTT
chr11	47267367	+	1	chr1	172459256	+	20	CTX	16	23	34	63	0.727443	0	0.944946	0	1	chr11	47267285	160	chr1	172459352	AGGGGAAGGGGAAGGAGAAGGAGAAGGAGAAGGAGAAGGAGAAGAAGAAGAAGGAGGAGGAGGAGGAGGAGGAGGAGGAGGAGAAAGTAAAGACTGAGAGAAAGTAGAAAGACTGCTGCAAGTCTTGGGCTAGCCTAGGCTACACAGTGAGTTCCAGATA
chr18	77625831	+	7	chr2	35343120	+	3	CTX	20	13	29	60	0.898193	0	0.779335	0	1	chr18	77625753	164	chr2	35343210	CTTGATAGCATAAGTGTGTGTACACATATGTGGCTGCATGTTAAGTTCAGACAATGTTGGGTGTCTCCTCAATTTCTTTTTTTTTTTTTTTAAGATTTATTTATTATTATATGTAAGTACACTGTAGCTGTCTTCAGACACACACAAGTCAGATCTTGTTACGG
chr6	130469564	+	1	chr2	42124689	+	4	CTX	62	31	57	34	0.903791	0	0.990645	0	1	chr6	130469522	107	chr2	42124750	ATAACCACAAGATTTACTTTTAGATATCATTGTAGTCACCAAGAGAATTACCACTGCCCCCTCCCCTGCCCTTCTGCGTAAGGGTTATTTCCCCTTTTTGTATAAAATCTACAAGTTTGGCTGAATACAACAG
chr7	66286960	+	12	chr2	76003449	+	20	CTX	27	67	46	65	0.909942	0	0.717224	0	1	chr7	66286875	188	chr2	76003545	TGGATTACATTGATGGATTTCTGTATATTAAACCATCCCTCCAACCCTGGAATGAAACCTACTTGGTCAGGATGGATGATTGGTTTTTTTTTTCTCACATAGAAGTCAGTATACCTTTATACATTACAATGTCACACATTTAATCAACAAATGAAAGGGTCCCAGTTAGTTCTGATTTTTGAGGGATA
chr11	8793235	+	12	chr2	79567607	+	7	CTX	14	43	48	51	0.93051	0	0.681515	0	1	chr11	8793144	153	chr2	79567659	CAGATGTAAGAGAATTGAAAGAAGCCCATTCCTCCTATCAGATCACTATGGATTAAAGCTGGTCTTCAAGATCAACAAAAGCAATAGAAAGCGTGTGCGCGAGCTCACATACACACACACACACACACACACACACACACACACACACACACACACGGAAGGTGAACAAAGGTCTACTC
chr17	62807104	-	5	chr2	82756370	+	4	CTX	17	30	50	50	0.969942	0	0.889422	0	1	chr2	82756457	181	chr17	62807198	CCTCTCACCTGTTCAGACTAATTTCCTAAGTTCGGCGGGTCCCGGACCAAGATGGCGACCGCTGCTGCTGTGGCTTAGGCCGCCTCGGTCTTCGCTCTTCTTGAGTTTCATGTGTTTTGCAAACTGTATCTTGGGTATTCTAAGTTTCTGGGCTAATATCCACTTATCAGTAAGTGCATAT
chr5	9408236	+	2	chr2	122289708	+	11	CTX	3	18	33	59	0.757933	0	0.65	0	1	chr5	9408170	161	chr2	122289800	GTGTGGGCCCTTGCGGGTGTTGGGCAAAACTCTGCTGGCAAGGTAGCCCGGGGCTCGAGTCTCGACCCATTTTTTTTTAAGAGTAAATTTTTGTCTCTATCTCAAGGTTGGCCTCTGTGGCAGTCATTGCCAGATTAGCCATGACTGTAAGAATTTTCCCC
chr2	124076442	+	6	chr9	68029904	+	27	CTX	52	37	66	57	0.94346	0	0.803292	0	1	chr2	124076377	162	chr9	68030000	TTCTGTTCAGGAATTTTTCCCCTGTGCCCATATCTTCAAGGCTTTTCCCCACTTTCTCCTCTATATTAGTTAGTTTTTTATCTAGCCACTTTGCTAAAAGTTTTGTTTTCACTGAAACAAATTGAAAGAAAAAAACCCTGTATGATCTTCTCATTAGCTACT
chr2	134301806	+	4	chr17	20706424	-	3	CTX	11	37	52	60	0.70549	0	0.940295	0	1	chr2	134301711	191	chr17	20706328	CAAGAGACAGCTACATCTGGGTCCTTTCAGTAAAATCTTGCTAGTGTATGCAATGGTGTCAGCATTTGGAAGCTGATTATGGGGTGGATCCCTGGTGGACAATGATAAGTGGAGTGCAAAATATACACCATGTATCAAAGTAAATACTGAACTAACATATAAGATATGTGCTTTGATAAACTAGTGTCCAT
chr4	111466368	-	17	chr2	139722123	+	3	CTX	18	27	65	35	0.965357	0	0.756158	0	1	chr2	139722199	172	chr4	111466465	GGGCATCTGGGTTCTTTCCAGCTTCTGGCTATTATAAATAAGGCTGCTATGAACATAGTGGAGCATGTGTCCTTCTTTCTTAAGTGCTGCTTAGCCATTTGTGTTTTCTCTTTTGAGAATTCTCTGTTTAGATGGTCCCCATTTTTAAATTAGGGTTTTGTTTTTGATGTCT
chr2	148753937	+	5	chr6	57506507	-	30	CTX	31	44	51	65	0.896559	0	0.675414	0	31	chr6	57506441	164	chr2	148753889	TTTTACTTAGGGTAAAAAATGGAAATATCACTTTATGGACTAAATGACATCTACAGGCCATTATATTATATCCAAACACCACAGAAAATACATTCTCCTCTGGAGTCCATGTGACTGTTTTGTTTTGCTTTGTTTTGTTTTTGTTTTTGTTTTTTTTTTATTTT
chr2	153518909	+	4	chr5	16555253	+	16	CTX	47	33	32	63	0.979408	0	0.779291	0	1	chr2	153518818	177	chr5	16555346	GAAGTGTAAGCCGAATAAACCCTTTCCTCCCCAACTTGCTTCTTGGTCATGATGTTTGTGCAGGAATAGAAACCCTGACTAAGACAGACTATTTAGAAATTTATGGATGCCTATTATGGTATTTAACATCTGTTTAAATGATCACTTAAAGTTTGGTCTTTGCACAAGAGTAAATTT
chr2	154733893	+	17	chr12	79638850	-	1	CTX	21	19	42	16	0.801865	0	0.991333	0	1	chr2	154733797	163	chr12	79638767	GCTTAAGCCTGGGACCTGAGATGGAGCTGTAGGGTTGGTCTTGTTTTGGGGCTTGGCCTTGGGTTGGCAGAGGTTTCTCTCTCTCTCTCTTTTTTAAAAGATTTATCTATTTATTAAGTGTTCTGCCTGCATTTATGCCTGCAAGCCAGGAGAGGGCACTAGT
chr2	170894668	+	6	chr9	51102204	-	190	CTX	34	437	44	66	0.871264	0	0.650821	0	6	chr9	51102112	139	chr2	170894617	AGAATTCTAGAAGGTAGGAGAATCTGCAGAAACTCCTTTTAGTACAAAAGAGCAGATGCAGCCAAATTTGAATGGAAGTAAACTCAGGTGTGTGTGTGTGTGTGTGTGTGTGTGTGTGTGTGTGTGTGTGTGTATGCAACAGAGACATTTACATCAGTTATCTG
chr13	51678082	-	1	chr2	171384586	+	9	CTX	54	43	38	55	0.820289	0	0.990909	0	8	chr13	51678126	159	chr2	171384682	CTTTTACATGTCTGCTTTAGCAAAAACATTCTTTCACCTGTGTCTGCTTCAGTGAAGCCATTCTTTCACATGTCTGCTTTGGCAAAACATCCCTTCACCTGTGTGCCCCAACTTTCCAAAGAAACCAGAAGTCTCCACTTCAAGGGGCAACAGATGACA
chr2	179784344	+	13	chr9	50578576	-	63	CTX	24	429	55	65	0.587627	0	0.753249	0	1	chr9	50578479	151	chr2	179784336	AAAAAAATCAAAAGCCAGACTTTTTGTTTCCAAGTTTCTAATGTAGTTTCAAAAATACTTGTTTACCAGTGGAAGCCTTCATATATATACATACATATGTATGTATGTTTGTGTGTGTGTGTGTGTATATATATATATATATATATACACATTTGTATGTATTAT
chr2	179784344	+	13	chr9	50578582	-	280	CTX	24	322	55	46	0.587627	0	0.699956	0	1	chr9	50578486	144	chr2	179784336	TCAAAAGCCAGACTTTTTGTTTCCAAGTTTCTAATGTAGTTTCAAAAATACTTGTTTACCAGTGGAAGCCTTCATATATATACATACATATGTATGTATGTTTGTGTGTGTGTGTGTGTATATATATATATATATATATACACATTTGTATGTATT
chr1	173344996	+	8	chr3	4188958	+	4	CTX	15	45	66	61	0.94552	0	0.679	0	1	chr1	173344900	158	chr3	4188989	GAGGCAGAGGCAGTCTTATCTCTGAATCCAAGGTTAGCCTGCTCCACACAACAAGTTCCAGGACAGCCAGAGCTACCCAGAAAAAAACTCTTTCTTTTTTTTAAAAAAAGATGTAGAAATGGTCCTTTTTTGTTTTGTTGTGTTGTGTTTGTTTGTTTATTATAT
chr7	71395083	-	1	chr3	11908550	+	4	CTX	33	21	39	64	0.875734	0	0.753705	0	1	chr7	71395159	117	chr3	11908602	ATATCACTGAGAGAAAGAGCAGTCATCAAACGCCAAGTATGGTCCAGAAATGAATTGATCGAGTAAATTAAAGAGGTGCTTCTCTGCCATTCGGTATTCCTCAGGTGAGAATTCTTT
chr3	41684243	+	3	chr5	15384848	-	1	CTX	17	47	40	22	0.839813	0	0.986788	0	1	chr3	41684166	152	chr5	15384771	TGGTATAGAACTATCAGCTGAACTAAACTCTTTTCTCCCTTAGTTGCTTTTGGTCATGGTGTTTTTTTTTTTTTTTTTAGTTAGCCTATCAGATTTATGTATCAATAAAATCACAATTTACAAGATGTTAATACAGTAATTTCAGGGACAAT
chr3	56301601	+	3	chr11	14232903	-	3	CTX	31	13	50	29	0.933298	0	0.746217	0	6	chr11	14232839	113	chr3	56301553	TATTTTTGCATTGCATAAACATGTATATGTACAAGTACACTATGTGTGTGTGTGTACATATATATATATACACACATCTCTCTCTCTCTCTCTCTCTCTCTCTCTCTCTCTCTATATAT
chr9	40987160	-	12	chr3	75103668	+	3	CTX	30	55	66	43	0.916638	0	0.621248	0	8	chr3	75103738	60	chr9	40987156	CAGACACACACACACACAGACACAGACACAGACACAGACACACAGACACACAGACACACAGACACACACACACACACATTTGTAAGTGGAGTTGTATCCATGCCAAGCTAAGACCTCATGTTTTTTTGCCAGCTTTGAGGTGAAGTCATGGTCCTTGACAGTAC
chr3	83684270	+	3	chr5	126938313	+	1	CTX	60	71	55	37	0.966094	0	0.994322	0	1	chr3	83684225	44	chr5	126938278	TGTCACTGTGGGTGTGGGTATAAGATCCTCACCCTAGTTGCCTGGACATAGAACTCTCAGCTCCTCCTGCGCCATGCCTGCCTGGATAATGCCATGCTCCCACCTTG
chr13	68377279	+	1	chr3	93509095	+	24	CTX	7	42	59	61	0.769145	0	0.904286	0	1	chr13	68377183	191	chr3	93509190	ATGTTTTTCTCAAGTATGTTTTCCAGATGGGAGGGGGTGGGCTCCGAGGTGAAAGTTCATGTTCTCACAAGAGGCCAGTAATTTTTCATTCTTCACTGTATTAGGATAGCTGGGCTACAGTGTAGACTTATTGCCCTGGCTGTTACTGACTGTGTTGTTTATGCTAGAATCTAAGATTCTTGAGTTGCAAT
chr3	97206793	+	5	chr13	56383137	+	3	CTX	53	45	46	60	0.981483	0	0.979111	0	1	chr3	97206699	181	chr13	56383225	AAATCTTCATCAGGAAGTGAAGAAAATTCAAGATTAGATTTATTTTGCTTCAGGATGATCTTCAGGCAATGGAAGATACAGGGGGCTGAGGGAGTTTAGTTGGAACTAAGAGCTCAGATCCAAAGGGTTGAGCTGGTGGATGCTGCGGTCGGGGAGCAGAACTCTGCTCTCTCACCTCAAG
chr9	60163837	-	6	chr3	110772371	+	5	CTX	123	42	65	52	0.969535	0	0.981747	0	1	chr3	110772468	184	chr9	60163924	ACAATGAAATTTCCATTTCTGTTTGGCACACGTATGATCTTTGTTTGGATAAATGGTGTGTGGCATTTAAATAAGATTCTCATTTCAAAACAGCCTTTCAGTCATCACTTGTAGCATATGTATGAAGGACGGAGCTCAGATCCCCAGCATCCCAGGAAAAAGCTAGACATGGCAATGGCTGCCT
chr3	110787013	+	6	chr9	60164172	-	8	CTX	52	131	40	65	0.955472	0	0.978182	0	3	chr9	60164077	185	chr3	110786923	TCTCCATGACAGGCAATCGCATATAGGTAAGTTCGCTGCATACAGGGGCACACAAACACATGACAACATATAGAAATAATACCCCATCTACCCATGCTGCATACAAGCACGAGGCCAAATTCATAAATTTAAAGCATATTACTATAATTTGCTTTGCTTTTATAAAGTTCTGTGAATTCAAGGAA
chr1	152109567	+	8	chr4	3000023	+	3	CTX	69	64	51	60	0.476002	0	0.943775	0	1	chr1	152109471	155	chr4	3000086	TCTCTCTAGAACAGCAGAGATAGTTGCACTGAAAGAACCCACCCAACTTAAATTACACAGCAGCTGTCATTGGAGGATTATGTTCCTAAAATCTTCTTTTTTTTTTTCCATTTTTTATTAGGTATTTAGCTCATTTACATTTCCAATGCTATACC
chr4	3437906	+	7	chr15	99615382	-	8	CTX	30	9	44	38	0.944688	0	0.839408	0	1	chr15	99615307	184	chr4	3437814	CTAACAGAGAAGAAAAGCAATGCCCTGGGCAAGGTATTCCTTAATGACTGTGAATTTGTGAACTACTTGCAAACTGCATTAAGAGTGGTCGGCTGGCAGTGGGTAAGAGCACCCGACTGCTCTTCCGAAGGTCCAGAGTTCAAATCCCAGCAACCACATGGTGGCTCACAACCATCCTTAACGA
chr4	3437906	+	7	chr15	99615404	-	3	CTX	30	13	44	44	0.944688	0	0.813773	0	1	chr4	3437814	175	chr15	99615316	TCGTTAAGGATGGTTGTGAGCCACCATGTGGTTGCTGGGATTTGAACTCTGGACCTTCGGAAGAGCAGTCGGGTGCTCTTACCCACTGCCAGCCGACCACTCTTAATGCAGTTTGCAAGTAGTTCACAAATTCACAGTCATTAAGGAATACCTTGCCCAGGGCATTGCTTTTCTT
chr4	11915174	+	3	chr18	26390550	+	1	CTX	38	35	48	17	0.938026	0	0.670405	0	1	chr4	11915121	44	chr18	26390553	CTCTCTCTCTCTCTCTCTCTCGGTGTGTGTGTGTGTGTGTGTGTGTCTGTCTGTCTCTATCTCTCTCTGTCTTTGTTGGATTCTGTCTCTGTCTCCCTCCTCTCT
chr4	33801972	+	4	chr10	3356655	-	9	CTX	113	33	66	51	0.903456	0	0.603613	0	14	chr10	3356576	150	chr4	33801950	GTATAGGTAAGTATGTGTGTGTGCAGTGTATTTATGTGAGTGTATGTACAGTGTGTGTATGTGTGTGGGTAGTATGTGTATGTGAGTGTGTGTTCAGTATGTGTATGTGAGTGTGTGTGTGTGAGAATGTAAGTGTGTATATGTATGTATGTGTCTGTATATGTGAATG
chr4	53072091	+	10	chr10	6754105	-	6	CTX	26	15	63	61	0.835033	0	0.841333	0	1	chr4	53072004	162	chr10	6754027	ACCCTCTCACCTGTTCAGACTAATTTCCTAAGTTCGGCGGGTCCCGGACCAAGATGGCGACCGCTGCTGCTGTGGCTTAGGCCCAAGAGACTGTTAAAAAACAAAAACAAACAAACCAAAAACTGCAATGGATGGTGCCTAAGCAATGAATGAGGCAGAGAT
chr9	52042327	+	7	chr4	76689274	+	6	CTX	461	34	36	56	0.940571	0	0.995446	0	1	chr9	52042234	176	chr4	76689356	GGTCAGAGGTGGCCAGACAGTAGCACCCATAGCATGTAGTCACTGGTGGGAGACTGATAAGAAAATGTTCATGAAGAGTGGAGGCTGCCTGAGGCTATGTTTTCCTTATGCATATTTAGATTAGAGGCCTGAAAAGGGCATTGGATCTCTTGGAAAAAATGTTTAGGATCATTGGG
chr1	93701429	-	2	chr4	83056511	+	8	CTX	79	67	20	64	0.745836	0	0.965847	0	2	chr1	93701509	129	chr4	83056559	AAAAGGAAAGGAAAGGAAAAAGGAAAGGAAAGGAAAAAGGAAAGGAAAGGAAAGGAAAGGAAAGGAAAGGAAAGGAAAGGAAGGATTTCCAAGACATCCTATTTATATAGGGACATCTTGTCTCAACCA
chr4	92560221	+	20	chr3	72557534	-	2	CTX	20	41	52	48	0.6505	0	0.981173	0	1	chr4	92560131	176	chr3	72557445	AATATGTTGTTCGGGCTTGAGGAAGAGTCTGTAATGAGAATGGGCCTCTTCTTGCAGGACAGCAGATTGAGCCCTTACCACAAATGGCTACATATCAACTCCAGTATGTGTCTATCCTCCTTTTTTGTTTATTTTATCTAATGGTTCATTTGAAAACTGTGTAAATGATTCCTGTT
chr4	99431022	+	3	chr16	39775408	+	18	CTX	25	43	64	58	0.934	0	0.762517	0	1	chr4	99430952	155	chr16	39775504	ACTTTTGGTATAGCATTGGAAATGTAAATGAGTTAAATACCTAATAAAAAATGGAAAAAAAATACAGTTTTGGTGCTTATTTTCGAACTTTCCCAGAGCAAATCACATATTTGATTTATCATAGGCCAGTGTTTATCATAGAATACATCAATGTT
chr10	11824008	+	1	chr4	101401167	+	11	CTX	27	30	50	45	0.832897	0	0.743638	0	1	chr10	11823972	52	chr4	101401126	GGCTCAGCAATGAGTATTTTCTGGGTCAAAACAGCATCTTTTTTTTTTTTTTCATCATATGGGTAACAATTTTTTGTCAAAAGTGTTCAAATAATCTTTTTTATTATTATTATTAGGTATTT
chr1	59733256	+	2	chr4	132868786	+	7	CTX	18	35	31	41	0.895845	0	0.888162	0	1	chr1	59733188	67	chr4	132868778	ATGGGATCTGATGCCCTCTTCTGGTGTGTCTGAAGACAGTGACAGTGTATTTAAATAAAACAAACAAATCTTTTTTTTTTTTTTTAAAGATTCATTTCCTAGGCCAAGGTAGAAGATCTATGCTAGGTGTTTTTGTTTTTGTTTTCTCTAA
chr3	31976474	-	3	chr4	143215584	+	18	CTX	41	28	18	63	0.742935	0	0.939574	0	1	chr3	31976557	182	chr4	143215681	AGGAAACGGGTGGGTGGAGGAAGGAATGTCGCTATCTGCTTTATGATTAGCATACCTTGGAGCATTGAGTTTATTACTCTTTCAGAAGGTTTTAGCTCCCCCGTCAAAGATCAAGTGACTATAGATGTGTGGGTTCATTTCTGGGTCTTCAATTCTATTCCATTGGTCTACCTGTCTGTCAC
chr3	70483069	+	1	chr5	18142635	+	12	CTX	12	20	61	65	0.83381	0	0.927143	0	1	chr3	70483002	161	chr5	18142730	GGGCAAGACTCTGCTGGCAAGGTAGCCCGGGGCTCGAGTCACGAGTCGAGCGGAAGGGACTTGTCTCTTATTATTCTTATATTAGGTCTTTTCATGGTATCTCCAATTTCCTGGATATTTTGTGTCAGGAATTTTTAGATTTAACACTTTCTTTGACTGAT
chr1	116080534	+	1	chr5	24531396	+	12	CTX	20	25	45	52	0.84103	0	0.978134	0	1	chr1	116080482	150	chr5	24531493	GGACCAAGATGGCGACCGCTGCTGCTGTGGCTTAGGTCGCCTCCCCAGCCGCTCCATGCTCTTGAAGATAGAAGCAGAGAACAGGGGTCAAAGGAGCCAGGAAGGCAGCTGGGAAATCCAAAAGCCGGGGACATAAGCGCCAGCCTTGGA
chr3	135137373	+	29	chr5	69872786	+	6	CTX	37	16	61	62	0.937194	0	0.811161	0	1	chr3	135137278	193	chr5	69872883	CACATATTAGTTAATTTTTACATTATACTCCAAATGTAACCCACTGTGTGATTCTTTACTGATTGGACTTAGACTCTTAAAAAATGTGGGAATGAATGGAAGGAGTTACAGAGACGGAGTTTGGAGCTGAGATGAAAGGATGGACCATGTAGAGACTGCCATAGCCAGGAATCCACCCCATAATCAGCATCCA
chr5	97024320	+	3	chr15	60011526	-	9	CTX	39	28	55	53	0.946829	0	0.818043	0	21	chr15	60011450	150	chr5	97024266	GGGAGATCAGAAAGCTTGGTTGAAGGCTGGCAATTTGTGCAATATACAGAAAGTTTGATGAGGCTTGACAATTTGTGTAACATATAAGAACTGCCTCAGCAGATGCTGGCGTGGATGTGGAGAAAGAGGAACACTCCTCCATTGTTGGTG
chr5	100481104	+	7	chr9	51024686	+	213	CTX	34	477	61	63	0.836336	0	0.832152	0	1	chr5	100481034	167	chr9	51024783	ATTTGAACTCTGGACCTTCGGAAGAGCAGTTGGGTGCTCTTACCCACTGAGCCATCTCACCAGCCCCGACAGCTTGGGTTTTATGTTAACCGTTGGTTATAGTCCACTATATTCTGTATGCAAGCAGTCTCCAAAAAGTTTGCTCTTTCTCTGCTAATTAGAAAGAT
chr5	100481104	+	7	chr9	51024688	+	1	CTX	34	486	61	21	0.836336	0	0.835089	0	1	chr5	100481034	150	chr9	51024766	ATTTGAACTCTGGACCTTCGGAAGAGCAGTTGGGTGCTCTTACCCACTGAGCCATCTCACCAGCCCCGACAGCTTGGGTTTTATGTTAACCGTTGGTTATAGTCCACTATATTCTGTATGCAAGCAGTCTCCAAAAAGTTTGCTCTTTCT
chr5	103207984	+	5	chr2	145546480	-	36	CTX	92	52	49	65	0.970213	0	0.67647	0	25	chr2	145546422	153	chr5	103207878	TAAGGGACTTACCCATCCTCAGATCTTGCTAACTGGGGGTTTCTAAAACCAATTCCTAGGAATACTGAGGAGGAATATATATACACACACGTATATGTATATGTATATGTATATGTATATGTATATGTATATGCATACACACATATATATAAT
chr11	24433904	+	1	chr5	114891674	+	9	CTX	49	146	26	65	0.955232	0	0.783992	0	1	chr11	24433831	126	chr5	114891716	TGTGTTTGTTTGTTAGGGGTGTGTGTGTCTTTCTGTGTGTGTATGTATGTGTGTGTTTGTATGTGTGTGTGTGTGTTTGCATATGTGTGTGTGTATATGTATGTATGTATGTATGTATGTATGTAT
chr2	156093662	+	6	chr5	145209523	+	3	CTX	8	36	31	59	0.931041	0	0.590349	0	40	chr2	156093604	140	chr5	145209570	GGGTGCAGGGGCGAGAGGTACAGCGTGGTAGGGCACACACTGATCCTGGGTTCAGGCCTTAGTGCCAACACACACGCGCGCACAGACACACACACACAACACGCGCGCGCACACACACACACACACACACACACACACNC
chr6	15508174	+	5	chr3	137170341	+	26	CTX	35	59	32	64	0.954972	0	0.717989	0	1	chr6	15508084	181	chr3	137170437	GTCTTATATGAGGAAGTCAGGTGCAAGTCATATGACTTAGCTGCAGTCCCTGGCGCCTTTAGGACTGCCGCCACACCCGCTCCCCACATCCACGGTCATGTCAGATACCCTACATGAATAATGCATAAAAAAATAAATAGGGGCAAGCCTCATAAAGTTTACTTAGAAATAAAAAGACTGG
chr6	46289157	+	3	chr1	179759641	-	8	CTX	27	49	43	26	0.939337	0	0.947519	0	6	chr1	179759564	129	chr6	46289098	GATCTAAACTGCAAAGGTGCTGGAAGACAACACTAGACTTGACCTCTGGCCTTTCAGACCATGGCTATCATCTATTTTTCCCCACATTTTTATTAGATATTTTCTTCATTTACATTTCAAATGCTATCC
chr6	53695638	+	4	chr4	40283455	-	5	CTX	15	45	66	57	0.758942	0	0.879771	0	20	chr4	40283418	61	chr6	53695596	ATGTACACACATGAGCACATACACATGTACACACATGCACATGTACACACATACACATATATACATGTATACTCACACAAACATATATATGTACACTCATGGGCACATGCACAT
chr6	129930920	+	9	chr5	98484344	+	1	CTX	64	54	43	34	0.95253	0	0.917912	0	1	chr6	129930824	140	chr5	98484367	ATATAATTACTTATCCTTTTAGGTTGGATTTTTCTTTCATATATTTTCTATATATCTGGATTTGTGGATAGATATTTTTTGAATTTGGATTTGTCTTTTTTTTTTTTCTTCTTCTGTTTTTGAATTTGACCTTGCAAAAT
chr6	130319632	+	5	chr16	26982058	+	2	CTX	51	41	60	60	0.89728	0	0.917636	0	7	chr6	130319594	76	chr16	26982058	AATTTAGGATGGGTTAAACAAAACTAAGGCTGTGTACAAGGTCTTTTTTTATTTCATACTTCTGTACATTTGACAATATTCTTTTAGTTTTTGAGATTATAATATAAATAATTTCTCCCATTTT
chr6	142220933	+	5	chr13	22238629	+	12	CTX	31	37	41	31	0.965455	0	0.872685	0	1	chr6	142220849	164	chr13	22238708	ATACACTAGCAAGATTTTGCTGAAAGGACCCAGATATAGCTCTCTCTTGTGAGACTATGCCGGGGCCTAGCAAACACAGAAGAGGTCCACATGTGTACATTTTTAATTGGCTTCCACAAACTTCTTACTTTTACCATGTTAGAGTCAGTCAGTTTAATCTGTTCTACAAGTAAAACGTTTC
chr7	24248333	+	13	chr1	71125914	+	22	CTX	85	153	65	26	0.547069	0	0.864478	0	1	chr7	24248256	153	chr1	71126001	CAGCTCTGTATTGTCCATTGGAGTCCTACCCCTTCCATCACCCTAACCCTAACCCTAACCCTAACCCTAACCCTAACCCTAACCCTAACCCTAACCCTAACCCTAACCCTAACCCTAACCCTAACCCTAACCCTAACCCAAGGACCTTGACTA
chr7	56192742	+	3	chr3	16111067	+	2	CTX	3	23	46	37	0.574074	0	0.909901	0	7	chr7	56192685	110	chr3	16111139	ATATGTATATATATGTATATATATGTGTGTGTATGTATGTGTATATATATATATATATATATATGGCTAAAGATGGTTCGTTGAATAAGACACTGGCTGCTCTTTCAGAG
chr10	74845021	-	1	chr7	66427753	+	5	CTX	9	6	18	39	0.719485	0	0.942233	0	1	chr10	74845102	164	chr7	66427842	GGTGGCTTCTTCTTTGTCTCCGTCTCCGTCTCCGTCTCTCCTCTCTCCTCTCTCCTCTCTCCTCTCTCCTCTCTTCTCTCTCTCTCTCTCTCTCTCTCTTTTTTCCAGGACTCATGAAGTGAGCACTAGCCCCACCGCCACAGGAATATAGCACACTATTAGGC
chr7	70258227	+	4	chr15	68839520	-	1	CTX	23	89	46	44	0.738064	0	0.995111	0	1	chr7	70258148	125	chr15	68839465	ATAGTGATAGAGGGAAGTACCGGGTGTCCTACCTGGCCTATGTGAGTTGCACACACACACACACACACACACACACACACACACACACACACAGAGCCATGGCACAAATGCATCTGAGAGAGCAT
chr3	86217060	+	1	chr7	70348880	+	12	CTX	39	20	20	66	0.710007	0	0.93361	0	1	chr3	86217032	63	chr7	70348864	AGGGGGGAGGGTATAGGGGACTTTTGGGATAGCATTTGAAATGTAAATGAAGAAAATATCTAAATTAAAAAAAAACAGCTGGGCGGTGGTGGCACAAGCCTTTAATTCCAGCACTTGGGAGGCAGAGGCAGAGGCAGAGGCAGGAGGATGTCTGAGTTCTAGG
chr7	70437756	+	15	chr5	32949760	+	1	CTX	25	18	52	42	0.786653	0	0.967928	0	9	chr7	70437672	145	chr5	32949732	GGGGTACCTGTGGGTGCATGGCTTTTATTACATTGATAACTCTTGCAGTTTTGGACCAGTACTAAGCTATCTAACCACTATGGTTTTGTTTGTTTCTTTTTTTTTGTATTATTTTTTTATTAGGTATTTATTTCATTTACATTTC
chr1	98885378	-	1	chr7	124096133	+	18	CTX	73	20	43	46	0.670182	0	0.993973	0	1	chr1	98885434	55	chr7	124096097	ATTAATTATATTAGTACATTCAATGCAAAGATATTAAATAAAAGAAAAAATCATGGTCATCCTTGCGCAGGGGCCATGCTAATCTTCTCTGTATCATTCCAATTTTAGTATATGTGCTGCCGAAGCGAGCACTGCAAGGGTTTTATTG
chrX	137683758	+	1	chr7	124112593	+	5	CTX	17	14	46	43	0.815625	0	0.939444	0	1	chrX	137683599	43	chr7	124112544	GGATGCTCACAGCCATCCATGGGACAGAGCACAGGATCCCCAATATAGGAGGAACAACAATATGAATTAACTAGTATTCCCAGAACTCCCAGGGACTAAATCATCAACAAAAGAGTACACATGGTGGGACTCATGGCTCC
chr1	39146190	-	28	chr7	136877064	+	5	CTX	55	17	59	51	0.800189	0	0.800694	0	1	chr7	136877155	184	chr1	39146283	CCCCATAAGATGTAAGCAATAAAGCTTTGCCGTAGAAGATTCTGGTTGTTGTGTTCTTCCTGGCCGGTCGTGAGAACGCGTCGAATAACATCTCTCTACCCAAAAGAAAACCAGAACCATCATCAATTAAATAACAGTGTTGGCAGTCTGGGAAGAGAGCTGTATGTGTAACCCCATTCAGCGA
chr8	5356267	+	15	chr1	119349054	-	1	CTX	16	33	55	39	0.861824	0	0.985758	0	1	chr8	5356170	162	chr1	119348994	AACAGCTCTGCTGAGGAGGCTTCCCTCTCAGATCTGTGTGGTTCTTGGACTTCCAAGCCCCAGGATACCTTCCCATCTGAGCAGGAAGGCCAACATACATGGATATATAAAGAACTCAAGAAGGTGGACTCCAGAAAATCAAATAACTCCATTAAAAAATGG
chr8	7701792	+	4	chr13	52018556	-	1	CTX	18	69	49	17	0.693222	0	0.994113	0	1	chr8	7701725	106	chr13	52018536	AACACCCTTTTTTGAGCACCCATGGATACCTGTAATCTTCATGCACATGCGCATGCACACGCACACGCTCACGCACGCGCGCGTGCACACACACACACACACACACACACAGACACA
chr15	78480349	+	7	chr8	38867958	+	4	CTX	21	19	63	39	0.663462	0	0.73964	0	1	chr15	78480260	89	chr8	38867989	AGTGTCTCACTGTAACTTTAGTTCCAGAGGGTCTAACACACTCTTCCAATGGCGTCTTCATCTATGTACACACACACACACACACACACAGAGACAGACAGAGAGAGAGAGAGAGACAGACAGACAGACAGACAGACAGACAGAGACAAGAGTGTGTTA
chr8	39736459	+	8	chr6	73331416	+	2	CTX	18	14	64	47	0.762444	0	0.924706	0	1	chr8	39736363	161	chr6	73331421	GNGGTGCATACACTAGCAAGGTTTTCCTGAAAGGACCCTGATATAGCTGTCGCTTGTGAGGCTACACCCGGGCCTAGCAAACACAGAAGTGGATGCTACAGTCAGCTGTTGGATGGAACACAGGGCCCCAATGGAGGAGCTAGAGAAAGTACCCAAGGAGC
chrX	129969204	+	1	chr8	44068616	+	5	CTX	13	22	24	65	0.845403	0	0.812327	0	1	chrX	129969129	170	chr8	44068706	AGATGGCGACCGCTGCTGCTGTGGCTTAGGCCGCCTCCCCAGCCGGGCGGGCACCTGTCCTCCGGTCCGGTCCGGACGGTTAGCCAAATGTTTTCTTAATAGTCTGTTAACTACATCAGTGACTTGTGCCTGCATTGCTAAAGTAAAAATATATAAACAGCTTTGTTTAT
chr5	110019095	-	1	chr8	50722783	+	14	CTX	59	40	62	65	0.63746	0	0.989333	0	4	chr5	110019129	155	chr8	50722867	TTGTTGTTGTTGTTGTTGCTGCTGCTGCTGTTGAAATCACTGAATTATTCCCCAGACGTTTTTTAGTCTAATTTTTTTCCAGTAGCTTAATAACACAAGTCAATAGGCTTTAGACAGTATGAGTGCAGAAGGAACAGACAAAAATTATAATGTTC
chr9	60834472	-	22	chr8	50912468	+	13	CTX	194	60	64	50	0.921028	0	0.97604	0	12	chr8	50912553	189	chr9	60834565	ATCCTATTCTAATTCTAGTATGTTCTATCATGGCTACTTTCAGCCTTCCCTAAAAGAGGGAGGACATTTGTACCTGAATGCCCTAAGTTACTTGTTCCACACCTGCTGCCTGCTGCTCTCTCCACCATTGTAGACTCTCATTCTTTGGAACTGTGACTGCAATTAAATTCTTTCTTCTATAAGTTGTCT
chr8	50927193	+	3	chr13	58800206	+	2	CTX	63	63	58	20	0.965075	0	0.99375	0	1	chr8	50927113	156	chr13	58800286	AGTACCATGTCTGTTGATGCCAGGCAACAATCTCTCTAACAAACATCAGCTTGTCCATCACATCAAATTAACAGAATTTCTATCTATAGCTATCTCTTCTAAGACAGCCCTGCTAGGTTAAAGCTGCATAGGTCTAAATGTTGGACCAGACTACAC
chr8	50927322	+	9	chr13	58799055	+	11	CTX	71	27	46	63	0.9684	0	0.914706	0	1	chr8	50927230	189	chr13	58799150	AATTCTGCTTTTGGAAAGAATATTTCAAAGATCCTTTCCATTATTTAATCCCTCTAGGTTTCCTTGAATTTAGGTCAAGTCATCATATTATTTTCTCAATTGAGAAAATGCCCCATCAGACTGGCCTGTTGTCAAGTCTGTGGGTCATTTTCTTTACTAATGGTTGATGTGGGGGGCCCCAGCGCACTG
chr8	66931889	+	3	chr13	82745496	+	16	CTX	23	62	42	59	0.945076	0	0.741636	0	1	chr8	66931797	173	chr13	82745593	GTAAGGGGGACTTTTGGTATAGCATTGGAAATGTAAATGAGCTAAATACCTAATAAAAAATGGAAAAAAAAAAAAAAGAAAAGGAAGTACCACATTTTATGCCAAGCTTAGAAAGGCTATCTGGACATGGTAGACTGCAACCATAGTAGCAAAATGCAACAGAACACACCTAA
chr8	76889186	+	6	chr3	77513197	+	1	CTX	22	22	59	21	0.922609	0	0.989545	0	1	chr8	76889092	175	chr3	77513275	ATGAAACACACACAACTTAAGCACTGGGCAAGGAAGTATGGATTGTATAGTTAATTTTTATAACCACTATCTTAAACTGAATAAAATGCCCAAGATCCTAAAAATTCCACAAGAGAACTCCTAAACCTGATAAACAGCTTCGGTGAAGTAGCTGGATATAAAATTAACTCAAACA
chr8	130056475	+	16	chr13	77314517	-	1	CTX	52	49	47	27	0.840425	0	0.897423	0	1	chr8	130056379	174	chr13	77314445	TACTTTAAGAAACACCATTCATTTTAATGGGGAACTGTAGATGCTTGGATGGATTTTTATTGTATTGCTTCTAAATTGGGTTAAAAATATGTGTGTCTCTGCAATTCTAGAGTTTAGGGTGTGGGGAACAGATAAATAGATTCTGGGGGTTTACGGCCAGCAAATATAGTACAA
chr10	102131347	+	2	chr9	42686062	+	8	CTX	45	52	19	60	0.804412	0	0.863428	0	1	chr10	102131259	156	chr9	42686148	CCTTCTTTCCTAACCCTAACCCTAACCCTAACCCTAACCCTAACCCTAACCCTAACCCTAACCCTAACCCTAACCCTAACCCTAACTCTAACCCTAACTCAATAAACACACTGTTTCAACTCACTAGATGCAATGAAATCATGTCTTTGCCAGGGG
chr9	48431401	+	9	chr7	79950941	-	1	CTX	16	5	50	66	0.811366	0	0.854444	0	1	chr9	48431328	124	chr7	79950901	ACCAATGAAACCCCTAACTAAGACAGAAGTTGGTACCAGGAGTGGGGTATTGCTGTGGTAGACCATGCTTTTTTTATTTTATTTTTTTAATTTTTTAGATATTTTCTTTTTTTACATTTCAAAT
chr13	9053928	+	10	chr9	51797278	+	33	CTX	18	265	22	54	0.835939	0	0.940909	0	1	chr13	9053831	187	chr9	51797369	TTTTTTTTTTTTTTTTTTTTCCAGAGCTGAGGACCGAACCCAGGGCCTTGCGCTTGCTAGGCAAGCGCTCTACCACTGAGCTAAATCCCCAACCCCAGGCGGATTTCTGAGTTCGAGGCCAGCCTGGTCTACAAAGTGAATTCCAGGACAGCCAGGGCTATACAGAGAAACCCTGTCTCAAAAAACA
chr8	8417699	-	2	chr9	52166553	+	3	CTX	49	276	45	46	0.997098	0	0.9704	0	1	chr8	8417760	157	chr9	52166648	GCTAGAGCATTTCCTGGGATGGGCCATTATTGATTATGAAAGAATATATTGTCAATCTCATACCATTGAGCTATCTCCCCAGCCCCCATTTCATAGTTTTCTTAGGCATGCGTCTCTCTCAAGCATTCCATATAAAGTTATCCTTAAGTAGGAAGGC
chr9	52166784	+	3	chr6	128155446	-	2	CTX	305	71	51	49	0.995197	0	0.9152	0	1	chr9	52166710	152	chr6	128155368	GAATGTCAGAGTGGAGCAANTGTAAGTCATTTGACCAACTCCTCCAGGAGAGTGACTAACGCAGCTCCAGCCAGAGAAACAGAAAACCTTCAGCTTGGTTACTGCACCAACAGGCATGCTTCTCCTAAGGGAATCCAGCAAAGCTTACCCATTTC
chr15	89861355	-	2	chr9	59943413	+	9	CTX	60	497	15	61	0.991477	0	0.968768	0	12	chr15	89861427	169	chr9	59943499	AGTGAACAAAACTGTGAGACCAAATACATTTGGCCTGGCAGACACTTGAGCCCTCCTCTTTGACGGTCAGTGTTCTTTCTGCCAGCAAACCAAACCAAACCATGGAGACTGCACACCACAGAAATCTCATTGCCATCTTTAACATTTGCATTTAAAAGAAAAAGTGAAC
chr12	68359014	-	2	chr9	61006361	+	12	CTX	11	111	56	66	0.889315	0	0.897398	0	32	chr12	68359051	193	chr9	61006458	AGACAGCGCCTGTCTGTGATGTGACAGGTGGCAGGCAGAACTGGGCATTTAACCAGGTACTTGAACAGAGACAGACAGAGAGAAAAAGATACTGGCCTGGCCAAGAGGCGAGAGGAGGGCCAGACAACCTGGAAAAATAAAGTTTCCTAGTGACACCTCCAGGCCAGTCCTTCAGGAAACCCATGCTCTCCCC
chr15	68870156	+	5	chr9	61871743	+	6	CTX	74	109	52	56	0.984991	0	0.982727	0	1	chr15	68870059	187	chr9	61871836	TGGGCCTGCCTCTTTTGGCCAGTCATCACTCAGACAGAGAACACGTGAAAGCATAAGTAGGTCCATGACATCCATCCGTGCCAACCATGTATTCATTCCTTCTGGTGAAGCCTTAGTGACTCCCTGACTGTCTGTTCCCCCACCCCACCCCCCTGTAAGCCCAACAAGTCAGGAAATCACACATTCT
chr9	65912967	+	5	chr4	91245869	-	1	CTX	53	32	34	20	0.9625	0	0.731292	0	1	chr9	65912874	174	chr4	91245790	GCTCCTGAAGATGTAAGCAATAAAGCTTTTGCCGCAGAAGATTCCGGTTTGTTGCATCTTTCCTGGCCGGTCGCGAGAATGCGGGTAAGACCACCTTACTCATATTTATTCTATGTATTTTTCTATGTGGCTAGAATGAATAAAATTAGTTTGATAATTTGTTTTTCAGTAAAT
chr6	3844821	-	1	chr9	70636494	+	23	CTX	57	50	40	64	0.795354	0	0.913983	0	1	chr6	3844880	193	chr9	70636590	CCTACGTTACTCTGCCAGTGGCAGGACCAGAAAGAAAATAAAGAAACTATCTTCTCCAGAGAAAAAAAAAAAAAAAGAATATGAGATCTCAGAAGGACATTAAAGCAAAAACAGAAGACTGAACGCAAATCAAGATATATCTCAATACCTGCTATTCAGACAAGAGATACTTGTTCTTCTGTCTGTGAAGGGC
chr9	106381064	+	5	chr4	123895999	-	1	CTX	25	38	43	47	0.62161	0	0.884394	0	1	chr9	106380969	129	chr4	123895944	GGCTGGCCTTAACCTCAAAGACATTGCCTGCTTCTGCCTCCAGGACCTGTACTAAACACTTTGGGTTTTTATTTATTTATTTATTTATCTATCTATCTATCTATCTATCTATTTATTTGTGTGTGTATGTGTGTGTGTG
chr10	3691932	+	6	chr8	31762285	-	4	CTX	26	33	47	65	0.678462	0	0.745019	0	1	chr10	3691861	157	chr8	31762200	CCACTCACCAGAGGTCTTAGGGTCCCGTGGGGAGTCCTGTGTGGACCCTTGCGGGTGTTGGGCAAGACTCCAAATTCAACATTTCTATTAAGCATCTATCCACTAGGCAGATGGACATGAGAATGTAACGTTCAGAGGATAAAGTTGACTGAAGAAATTTTGTTTTATGTT
chr8	63666567	-	7	chr10	3730462	+	5	CTX	18	17	56	57	0.846433	0	0.738197	0	4	chr10	3730526	167	chr8	63666661	GAGGAGGAGGGGGAGGAGGAGGAGGAGGAGGAGGAGGAGGAGCAGACTCCCAATGATATTCTGCTATACTCAATAGATCAGTGCCTCATCCAGCCATCATCAGAAAAGTTTCCTCCAACAGCACATGGAAACAAATCCACAGTCAGACATTATTCAGAGGGAGAGAG
chr10	15912005	+	3	chr12	42969158	+	18	CTX	20	63	53	55	0.931192	0	0.923391	0	1	chr10	15911929	162	chr12	42969250	AAGGGGGACTTTTGGTATAGCATTGGAAATGTAAATGAGCTAAATACCTAATAAAAAATGGAAAAAAAAAAAACCTTAGGGGAGACGGATAAATGCACTGTGAGTTTTATAAAGCGGAACCAGTTTAATCCAATACCAAGATTAAAAGAATTAACAAAGTTA
chr9	81121155	-	11	chr10	25653358	+	6	CTX	21	37	56	40	0.9415	0	0.618705	0	1	chr10	25653432	166	chr9	81121249	GAATGGATACAGAAAATGTGGTACATTTACACAATGGAGTACTACTCAGCTATTAAAAAGAATGAATTTATGAAAATCAACAAGATAGATAAACCCTTAGCCAAACTGGGGAAATTCAAAAAACATCAGTAGCTTCTATAAAAGTCTATACTCAACAAAACTGAAA
chr10	41432465	+	3	chr9	105538712	-	5	CTX	27	19	65	36	0.930501	0	0.8842	0	16	chr9	105538632	131	chr10	41432416	ACTTGAACTTTGTGTAATAGAAAAAAACAAGCAAAACAACAACAACGACAACAAAAACAAAACAGTCAAATGGGCCCACTTAGAAGTAAAAGATGGGGGCTGGTGAGATGGCTCAGTGGGTAAGAGCACCCC
chr1	44258171	+	21	chr10	123113362	+	4	CTX	51	40	35	52	0.941055	0	0.840082	0	1	chr1	44258076	150	chr10	123113425	AAGATCCCCCAGAGCTTCAAGAAGTCTCCTCAACCCTAACCCTAACCCTAACCCTAACCCTAACCCTAACCCTAACCCTAACCCTAACCCTAACCCTAACCCTAACCCTAACCCTAACCCTAACCCTAACCCTATAATTTGAAATATAAT
chr11	18294947	+	6	chr5	13363307	+	1	CTX	8	10	43	43	0.756389	0	0.909264	0	1	chr11	18294856	124	chr5	13363288	AAAATACCAAGGAAGAAATGAAGTATACTGTATAAGTATTTACATAGTAGTGTCAGTAACTAAAAAGAAATAGAGAGAGAGAGAGAGAGAGAAGAAGGAGGAGGAGGAGGAGGAGGAGGGGGAGAGAAGAAGAAG
chr9	66768197	+	1	chr11	22814982	+	5	CTX	18	37	61	34	0.91151	0	0.899452	0	1	chr9	66768142	114	chr11	22815061	TAGATACCGCCTCGCGCACCGCGGGAGGATGAATTCTTGAGAAAGAAAGAAAGAAAGAAAGAAAGAAAGAAAGAAAGAAAGAAAGAGAGAGAGAGAGAGAGAGAGAGAGAGAGA
chr6	27457649	+	2	chr11	34495204	+	9	CTX	200	157	65	61	0.607761	0	0.531094	0	1	chr6	27457614	60	chr11	34495201	CAGTGGTAGGAAAAATTTTGGTAAACAGGGGTAGTGAAGTTGTGGTAAAAAGAGGTAAGGTACCTTAGTAAACAGAGGTAGAAATTTTAGTAAACAAAGGTAAGAAAACCTTGGTAAAGTGTTCAGTTT
chr6	27457662	+	1	chr11	34495204	+	9	CTX	107	157	31	61	0.607761	0	0.52698	0	1	chr6	27457614	60	chr11	34495201	CAGTGGTAGGAAAAATTTTGGTAAACAGGGGTAGTGAAGTTGTGGTAAAAAGAGGTAAGGTACCTTAGTAAACAGAGGTAGAAATTTTAGTAAACAAAGGTAAGAAAACCTTGGTAAAGTGTTCAGTTT
chr11	34496871	+	7	chr19	39883834	+	1	CTX	183	66	65	57	0.618456	0	0.563979	0	33	chr11	34496834	121	chr19	39883869	GAGGTAGGAAATTTTTGGTATACAGCTGTGAAAAAACTCTTCATAAACAGTGGTAGGAAAAATTTTGGTAATCTGTGGTAGCAATATTTTGGTAAACAGTGGTAGGGAATTTTTGGTAAACGGTGAAAGGAACTTT
chr13	71501513	-	29	chr11	42020343	+	3	CTX	53	3	65	46	0.675442	0	0.825003	0	1	chr11	42020440	163	chr13	71501610	ATGGGGGACTTTTGGGATAGCATTGGAAATGTAAATGAGGAAAATAAATACCTAATTAAAAAAAAAGAAACCTAAGTCAAGTCCATTCCGGTACAGAGGGGAACTTTACTGACTGAGGGTGATCTGAGCTTAGTATTTGATTACAATCTTGCAATCCAGTTTA
chr11	53953901	+	20	chr2	22595339	+	1	CTX	137	256	64	65	0.548227	0	0.483604	0	8	chr11	53953861	99	chr2	22595367	GAAGGGGGAGGAGGGGGAGGAGGAGGAAGGCAGCCAGTCAGTCCAAAGCGGCTCCCGTTTGAATACCAAAGGGCAGTCTTGGAACCCTGCAGAGATAGATAGAAGTGAAAAC
chr16	3114562	-	2	chr11	57760520	+	3	CTX	19	9	63	65	0.864848	0	0.526531	0	1	chr16	3114600	112	chr11	57760581	TAATTTTTAAATTTTATTTATTTAATTTATTTTTGTTTTTTTCAAGATGTGGTTTCTCTGTGTAACCCTGGCTGTCCTGGAACTCACTCTGTAGACCAGGCTGGCCTTGAACA
chrX	98332050	+	1	chr11	74551803	+	9	CTX	27	48	66	55	0.677154	0	0.907037	0	24	chrX	98332017	138	chr11	74551885	AACACAGGCAAAGATCAAAGGAGAGAACCAACTACACAAAGCTGTCCCCTGACCTCCTCATGCATACTGCATGGATGTACATGTGTATGCAAAGTCACACATGTACATGCCATACGTAATAATAATAAATACATTTTT
chr16	40500797	-	1	chr11	79847394	+	6	CTX	27	60	19	58	0.869639	0	0.788706	0	1	chr16	40500877	113	chr11	79847429	AAAAAAAGGTTGATTGGAGATACAATTTGAATATGATAAATATAATTAAAAAATAAGTCCATTATTAAAACAGTATACTAAAAATGCCCTTTGGTTCTATTTATAAAAAAAAAGCTTTTCTATATGTACCCT
chr16	40500797	-	1	chr11	79847424	+	10	CTX	27	76	19	65	0.88209	0	0.788706	0	1	chr16	40500877	104	chr11	79847420	AAAAAAAGGTTGATTGGAGATACAATTTGAATATGATAAATATAATTAAAAAATAAGTCCATTATTAAAACAGTATACTAAAAATGCCCTTTGGTTCTATTTATAAAAAAAAAGCTTTTCTATATGTACCCTTGAAAACAGATTTTGAAGAAATCATGTAAGATGATAAAG
chr11	88023818	+	8	chr14	38328824	+	1	CTX	47	27	52	18	0.813049	0	0.970004	0	1	chr11	88023726	144	chr14	38328844	AAGGACTGTGAGTACCTAATTGTCAAAGCTGTTCTTGTTGGGCCGGGTGTAGCTCCATAGTAACATGTGTGCTCACTAGTGTGTTTGTTCACGCGTGCATGCATGCATGCACATGCACACGTGCACACACACACACACACACAC
chr5	22794598	+	10	chr11	107135038	+	4	CTX	32	38	27	55	0.937342	0	0.759991	0	2	chr5	22794502	135	chr11	107135082	TGTGCATTTGTGTGTCTGTCTGTTTGTATGTGGGCATATTCTGTGTGTCAGTGTTTGTACATGTTCTCTGTGTGTGCATATGTGTACATGTGTGTGTGCCTGTGTGCATATGTGTGTGTGTGTGTGTGTGTGTGT
chr11	115859733	+	9	chr1	121978200	+	1	CTX	63	84	63	41	0.845893	0	0.955887	0	1	chr11	115859636	141	chr1	121978181	CATATGTATTCTTGTTTTGTTTTGAGACGCTGTCTCACTATATAGTCTTGGCTCTGTGTATGTTTGTGTGTGTGTGTGGTGTGTGTGTGATGTGTGTGAGTATAATGTGTGTGTATGTGTTTGTGTGTGGTGTGTGTGATGTGTATGTGTGTGGTGTGTAT
chr12	41236067	+	10	chr9	17792497	+	3	CTX	27	38	62	37	0.708642	0	0.947539	0	1	chr12	41235969	162	chr9	17792552	CCCATATTTTTTACTACTTTAAAATAAATTACAATTCAGTCACATTTTTGTCAATAAACTTCAAATCATATACTTTTGAAAAGTTCAACCCACTTTTTTTTTTTTTTTTAAATTTTATCATTTCAGCAAACTATGTTGTCACACTTGCTAATTCATATTTTTTTTTTCCATTTTTTATTAGGTAT
chr12	50323808	+	4	chr9	23537526	-	6	CTX	36	25	53	42	0.922924	0	0.779735	0	24	chr9	23537480	122	chr12	50323773	ATCAAAGTCCTTTTGAATATTAACTTTGTAGCCAATCCTGGTTTAGATACTGGGGTTGGGAAAAAAAAAAAAGCAAAACTTAAGAGCCAATCACTGTGGGGAGCGGGTGTGGCGGCAGTCCC
chr13	46561634	+	4	chr12	63186602	+	10	CTX	57	57	61	57	0.928045	0	0.980663	0	1	chr13	46561538	195	chr12	63186699	GTGACTAAGCCGCCACAGTGGTTGTTTTAAGATTTTTGTGATTCAAGGGTAAGAAGTTCAGTTTATTCTGCCAAATAAATCGCATCCCATCTCTCATAGTAGATTAATTAACCATGCAGTGTCAAAACATCTCAAAATTGCTATGCTCTTAATGCAGCTGTGACTAAAGAGTCTTTAAAATGACTATATAGTAGC
chr12	63186610	+	9	chr15	70494671	-	12	CTX	54	88	49	53	0.928392	0	0.954149	0	1	chr15	70494574	202	chr12	63186515	ATATTAATTCTGCCAATTCATAAGCATGGAAGATCTCTCCATTGGACATAATATTGCTAGAGGATCTAGCAATACCGCTCCTGGGCATATACCTAGAATAATAATAATAATCTACTCTTGTAAGAGTTAGGCCAAAGATTTGTGGTCCAATGTCCTTAAGCAATATTTACCATTTCCAAATCTTGTAATTGACACTACAATC
chr15	70346616	-	4	chr12	63189530	+	6	CTX	98	43	28	65	0.936667	0	0.992341	0	1	chr15	70346704	177	chr12	63189626	GGTCTAAGTATATTAGTATTCAACACAAGCCATGAAGATTCATGCTGTTTCCACTGTAAATTCAGAAAGACCATCTAACAATTTATATCCATTTGCCTGCCAAAATTATGATGTCCTCATTTTTAATAGCTAAATAGTATTCCATTGTGTAAATGAACCACATTTTTTACATCCATT
chr12	68736058	+	6	chr15	62625354	-	3	CTX	21	88	55	23	0.858645	0	0.994615	0	1	chr12	68735969	182	chr15	62625260	ATACAGATGTTCGCAGCCAACCATTGGATTGAGCACTCAGGTCTCCAATGGAGAAGTTAGAGAAAGGACTGAAGGAGCTGAAGGGGTTTGTTCCTTACTACCCTCACATCTCCAGTTCTGCCTCCCTTCATTGTGCCCACATCCTGCTTCTCTTTCTTTCATTTTTCCACCACTTAGATGTTCT
chr12	83666857	+	5	chr1	35153898	+	10	CTX	21	10	53	46	0.844193	0	0.658969	0	1	chr12	83666805	53	chr1	35153846	GCAAGAATGATACGACCACCAGTTCTTCTAACAGCAGTTTATTCAGCAAGCTTGTCTTCATCTCTCTCCCTCTTCATCTCTCTCCCCCTTTCATCTCTCTCCCCCGAAGCCAGGCCTCTCACTCTTATATACTCTCAGCCCCAATCCA
chr9	5711058	+	4	chr12	95274579	+	3	CTX	33	27	18	63	0.851393	0	0.967701	0	1	chr9	5710962	120	chr12	95274615	ACTAAAATTATATAAATTATAATTAAGAAGCATATATCAAATAGTATTTTATACCTTATCCTCTCAATAACTGGATCAGTTGTGCAGTGCTTACTTGTTATTAGACGCGTTCTCACGACC
chr16	40778492	+	21	chr13	6667018	+	4	CTX	36	20	65	33	0.958367	0	0.748881	0	1	chr16	40778397	168	chr13	6667098	AGAAAGGAGCCACAACAGAGCAAAGGGAAAGAGCCTGGCTCCTGGGAGTTACATATCAGAGCTGTAGAAGAAACATTGAGAGTCCAAGACTCTCTTTTTTTTTTTTTCCATTTTTTATTAGGTATTTAGCTCATTTACATTTCCAATGCTATACCAAAAGTCCCCCTT
chr11	30833558	+	2	chr13	25732393	+	5	CTX	68	120	34	48	0.963031	0	0.877362	0	1	chr11	30833466	122	chr13	25732482	CTACCTACCTACCTACCTACCTATCTATCTATCTATCTATCTATCTATCTATCTATCTATCTATCTATCTATCTATCTATCTATCTTTCTATCTATCTATCATCTATCTATCTTTATCTCAG
chr13	29573023	+	6	chrX	147641113	-	3	CTX	182	57	39	39	0.988043	0	0.956659	0	1	chr13	29572926	182	chrX	147641028	AGAGTATGCTTATATTCCAAGAGGCTAGCCTGGGCTACAGACTTAGGCCCTGTGTCAAATGCAAGCACACAGTTCTATAAATCAACAAATGGAAACTTATAAGAGGTGGTAGGTGACTACAACAGTGTTTCTAGAATACAACAGGGAAGCTGCACATATGTAGTCACAGGAATTGACAGCAT
chr13	29580212	+	5	chrX	147648743	+	10	CTX	174	58	56	62	0.986981	0	0.908885	0	1	chr13	29580130	177	chrX	147648837	AGAGAAGATGGAAATAGTATGGCAGAAACAAGGAAGGACTTCATCCGAACGTGGGTGACATTCTGGATTGTTTCCCCAGATTCCACTACAATTCATGGGTTGGGACGATGGTCTTCTTATAATAGCTTCTTGCTGAATTGGGAGGAAGGATTCCTTTTGGGGGCCCATGAAAATTAG
chr13	29580893	+	3	chrX	146920820	-	4	CTX	233	19	31	61	0.997384	0	0.938947	0	1	chrX	146920736	174	chr13	29580803	GTTGTGACTACTGTTTTTCTAGAAATGGGACAATCTGTGTCCACTCCCCTTTCTCTGACTCTGGAGCATTAGAAGGAGGTGCGGGCTTATTTCTTAATGAATATGAACTTACTGTTTAGTCTGTCCCAAGGTTACAGTATATGGATAGTGGTCTATGCTTTGCCAAACTGCATT
chr13	32931141	+	15	chrX	146579493	+	16	CTX	55	46	65	53	0.9205	0	0.918445	0	1	chr13	32931045	185	chrX	146579585	AAAATAATCGAAAACATTATGAAGTTAATTTTCCTTTGCAAAATAGTTCAATATTTTTCAGCTATAGCTAGACTCTTTATTAAGATACTAGATTATTGAGATTATTAAGTTCTTCCCTTAAGGTCTGTGTCCATGCTTCATATTTCTCCTTTTGTCACTTTTCCTGTTCCTTGAGTTTCTGTATT
chr13	33049294	+	5	chrX	146905965	-	7	CTX	45	78	51	64	0.956793	0	0.976	0	1	chrX	146905873	186	chr13	33049199	AGTACATAAGTATGTAGGTATGTGTGTGCATGTAAGCATGCATGAATACTTGTAGAGTGTATGAGACAGGCGGTTGGGCCCAACAAAAATGTGCTTCATTTCATTAATCATTTTAAATTAATAATTTGCAGTTTTCTGGTTGTTTTGAAAAAAAATCAGTGGACAGCTTAAAGACGTGGAAATGGCC
chrX	146928858	+	3	chr13	33052833	+	3	CTX	16	68	15	50	0.978289	0	0.958729	0	1	chrX	146928772	179	chr13	33052928	TTATTTGTCTGTTTTAATTTTGCCACCTAGAGGATAAGTTAGGTGCTGGCCACCTGAGTTATTTTGTATTCTGAATTGCTTTGTTTTAGTTTCACAGTTTCTGAGTAAACAACAATAGCCCAACAAAGGAAATCACTTTTGTTTTGAATAATGGGTGAAAACATAAACAAAGAACATAT
chr13	33659457	+	10	chrX	147641115	+	9	CTX	49	65	63	40	0.942354	0	0.956022	0	1	chr13	33659365	178	chrX	147641202	TTTTTTTTTTTTTATCAACTTGTGCTAACTTTCTTACCGACTTACTCTGCTTTCTCTCTAACTTCTGTACCTGGTCATATTGGTCGGGCACTTTCTGGCCATCTTCTGCAATGATCCCTGAGCCTTAAGAGGAACAGGGTATGATGTAGATGTTCCATTTAGGGATTAACATTGTGTA
chr1	44258171	+	21	chr13	42532120	+	10	CTX	51	119	35	41	0.741277	0	0.840082	0	1	chr1	44258076	159	chr13	42532204	AAGATCCCCCAGAGCTTCAAGAAGTCTCCTCAACCCTAACCCTAACCCTAACCCTAACCCTAACCCTAACCCTAACCCTAACCCTAACCCTAACCCTAACCCTAACCCTAACCCTAACCCTAACCCTAACCCTGCCTCAATTTGCTTCCAATCACTGGC
chr1	46789418	-	2	chr13	42532120	+	10	CTX	135	119	31	41	0.741277	0	0.629763	0	1	chr1	46789496	147	chr13	42532204	ATCATCCAAGGATGATCGTGCACCTAACCCTAACCCTAACCCTAACCCTAACCCTAACCCTAACCCTAACCCTAACCCTAACCCTAACCCTAACCCTAACCCTAACCCTAACCCTAACCCTGCCTCAATTTGCTTCCAATCACTGGC
chr15	70495299	+	2	chr13	45723764	+	11	CTX	39	51	28	63	0.926703	0	0.970667	0	1	chr15	70495222	157	chr13	45723845	GGTGCCTGACAAATACAGAAGTGGATGCTCACAGCCATCCATTGGTCACAGCACAGAGTCCCCAGTGAAGGACCTAGATGGCCTGGGTCGGAAGCCCTCCTCTCATTTCTCCTCTGAGTGGAATTCCTCAGTGAGTACGTATTACGACATTGTTAGG
chr15	70495139	-	3	chr13	45851603	+	10	CTX	91	60	45	41	0.950703	0	0.977851	0	19	chr15	70495209	171	chr13	45851689	CTTCCCCTAATTCAGTGCCAGGAGATAGCTATATCATGGTCCTGTCAGCAAACACTTGTTGGCCCACCATAGTGTCTGGGTTTACTGGTAGTGCAGAAGTTCCCAGAGCTGAAGGCTGGGTAGCAAAAACTATACATACACATTGTTTCCAGCCTGGTCTTATGAAGATAA
chr13	46838708	+	6	chr12	109253727	-	2	CTX	73	5	59	31	0.963288	0	0.77193	0	1	chr13	46838630	150	chr12	109253655	ATCCTCCATTACTGGGCAGTTTCTCTCAGCTTGGCACTTGTAGCTCAATATTCTAACTCTGGTGTTAACTAAGCAAGCTCTCTGTCGTTCCCATCCTCCCATCTTCCTTTCCTCTCTCTCTCCTTCCCTCCCTTCTTTCCTTACATCTGTATATAATATG
chr13	51643937	+	3	chr11	112057655	-	8	CTX	77	20	41	27	0.962751	0	0.85874	0	1	chr11	112057571	114	chr13	51643879	TTGTCTCTTTATCCTGATGCTTATTGTTTCTTGAGTTTCCATTTAGCTACACATCTACATATGTGTGTGTGTATATATATATATACACACACACATGTATATGTATATATATAT
chr8	50927331	+	1	chr13	58799055	+	11	CTX	60	27	29	63	0.914706	0	0.967206	0	1	chr8	50927260	159	chr13	58799150	ATCCTTTCCATTATTTAATCCCTCTAGGTTTCCTTGAATTTAGGTCAAGTCATCATATTATTTTCTCAATTGAGAAAATGCCCCATCAGACTGGCCTGTTGTCAAGTCTGTGGGTCATTTTCTTTACTAATGGTTGATGTGGGGGGCCCCAGCGCACTG
chr1	84821482	+	1	chr13	62713434	+	3	CTX	20	37	15	61	0.97175	0	0.986055	0	1	chr1	84821398	169	chr13	62713524	TACTTAAAGCCTCTCCTATGTGTTTTACTGTAAATATATATACAATATCGTTTTTTAAAGCCTTTTAAGGCCCTGTGTAAGATATATAGCACACAGGTATACTGGCACTGACAAAGAACAGGCCATTCCATGGCAGAGGTAATGGCATTAATAAAATACTTTTTGATCT
chr13	63172892	+	7	chr3	146123408	-	1	CTX	8	15	47	58	0.716653	0	0.940787	0	1	chr13	63172814	126	chr3	146123385	ATGTTAGTCTTGCCTCTGTCCAGTTGGTAGTGTGGCTGGCTGAAGTAGCCGGCAGACACTGATCTCCTTTCGTTTTTTTGTTTTTTGTTTTGGTTTTTTTCAAGACAGGGTTTCTCTGTATAGCCC
chr13	64811573	+	3	chr17	45309378	-	16	CTX	7	20	62	63	0.81	0	0.741372	0	11	chr17	45309296	158	chr13	64811505	AGCGCCTCTTTCTACATTATGTAGTGAACAAGCTTGATGGGCGGGTTCTAAGACAAGCCTATCCTGTAAGCACTTACCAAGATCCTGCCTGTGAAAAGCAATCTACAGATTCAATGCAATCCCCATCAAAATTCCAACTCAATTCTTCAACGAATTAG
chr13	64871953	+	3	chr1	91298162	+	1	CTX	34	33	48	24	0.963937	0	0.993143	0	1	chr13	64871883	146	chr1	91298237	GGTTAAGATGGGTCTCATGGGACCTCATGTTAAGTCTCATGCAAGCATGTTGTTCTAAGAGAAAGGCTGACACACAGCCTCTGAAACCATAAGAAATAAATTTCTATTTATGGCAGTCCTTGATCTTGGGGTTGCTATAATAGTAG
chrX	146907054	+	13	chr13	68121788	+	15	CTX	51	227	59	59	0.982039	0	0.904153	0	1	chrX	146906974	175	chr13	68121881	AAGTTCTCAGATTTTCCCAAGTAGTTGGTGAACAAAGCACCCTTCAACAGCTGATATCAAACCACTTTAAGAATCAAGAGTATCTCTTCCGCGCATAAATATCTCACTTTTAACATACTCAGGCTCATAAGTGTTTTACCACATGATGATGATTGTAAAAATTACCCTTATCTAC
chr7	63736150	-	2	chr13	78638801	+	3	CTX	6	17	37	43	0.801843	0	0.833457	0	1	chr7	63736244	140	chr13	78638848	AACAAGGATGCACTAAAGGGAAGAACAGGAATCAAGAAATATTGTCATTATAAAGTCAAAAACAAAATTTTAAAAGTTTCATTATATATAAAACACACACACACACACACACACACACACACACACATATATATATATAT
chr11	21363061	-	1	chr14	20200765	+	5	CTX	65	14	65	36	0.852205	0	0.981967	0	1	chr11	21363045	130	chr14	20200858	CCAACATGTAACAAGGACACATGCTCCACTATGTTCATAGCAGCCTCATTTATAATAGCCAGAAGCTGGAAAGAATCCATATGTCCTGACTTTTTGCTGGCTATAGAGAACAAAGAGCTTCTTTCTAGCT
chr14	20289132	+	3	chr3	129854696	-	10	CTX	263	12	41	56	0.957199	0	0.657175	0	1	chr3	129854599	154	chr14	20289055	GTATATTCTGCAGTGCTTAGAGGAAATGCTCTATAGATTTCTATTAAGTCTATTTGATCTATAAAATATATCAAGGAATTCATTCTTTTTAATAGCTGAGTAGTACTTCATTGTGTAAATGTACCACATTTTCTGTATCCATTCCTCTGTTGAG
chr14	20426126	+	6	chr18	55480429	+	1	CTX	420	28	40	58	0.988246	0	0.884839	0	1	chr14	20426035	132	chr18	55480472	GTATACTAACAATGACAAAGGAAATTAGATATGAGACACCTATTCCAGGAGTTTCCAATTGTTCTCAGACCAGCAGTAGAAAAGCCCACAAATGTTATTAGCGTTCTCACGCCCGGCCGGGAAAGACGCAAC
chr14	38011270	+	3	chr6	111339183	-	4	CTX	18	7	32	65	0.967469	0	0.778705	0	1	chr6	111339087	170	chr14	38011177	TTGCAAGTTCTTTTAAAAATATCAACAAACACACCTTCAAGATGCCATTGCATCACTCAGAACAGCAGGAAGTTCTCTCAATAAAGAAAAAAAATTAGAGCAGCGGTCGCCATCTTGGTCCGGGACCCGCCGAACTTAGGAAATTAGTCTGAACAGGTGAGAGGGTGCGC
chr14	38011270	+	3	chr6	111339186	-	1	CTX	18	3	32	16	0.967469	0	0.778705	0	1	chr14	38011177	154	chr6	111339103	GCGCACCCTCTCACCTGTTCAGACTAATTTCCTAAGTTCGGCGGGTCCCGGACCAAGATGGCGACCGCTGCTCTAATTTTTTTTCTTTATTGAGAGAACTTCCTGCTGTTCTGAGTGATGCAATGGCATCTTGAAGGTGTGTTTGTTGATATTT
chr14	41544635	+	6	chr1	98428890	-	3	CTX	43	3	59	42	0.95093	0	0.756715	0	1	chr14	41544549	150	chr1	98428828	ATCTGGGTTCTTTCCAGCTTCTGGCTATTATAAATAAGGCTGCTATGAACATAGTGGAGCATGTGTCCTTCTTACCTGTTGGGACATTAAATTAACCTTCAGCTTTCTTTTCATTAAGATTTATCTTTGTCAGGATTTTGAGTAATTTTT
chr14	45878501	+	4	chr13	101123908	-	2	CTX	22	15	55	48	0.92612	0	0.944667	0	1	chr14	45878409	156	chr13	101123844	ACATGGGTGCAAGTGTGTGTAATTTCCCAGAATCTAATTTACACTTGAAAGTTCTCATTTAATTGGTAACTTTTTTTATTTAAAGGTATAGGCACGTCAGCCGGCCTGTGCAAGGGGCCCTGACGATCCCCGAGGTCTTCTCCAATCTCAGCTCTG
chr14	56379555	+	3	chr2	159011736	+	2	CTX	16	27	46	25	0.915783	0	0.86169	0	1	chr14	56379497	121	chr2	159011806	ACACACACACACACACACACACACACAGAGAGAGAGAGAGAGAGAGAGAGAGAGAGAGAGGTGGACACACACTCTCTTTGCCCTATGAACTGGAACAGTAATCCGTTCCCTGTGATTTAAT
chr3	71735316	+	19	chr14	87761777	+	3	CTX	45	16	63	64	0.88975	0	0.797735	0	1	chr3	71735230	170	chr14	87761827	TCATGTGTTTAAATTATTATTATCTAGTTATTTGAACTGTTTGGGAAAGAATAAGAGGTGTAGAGTTGTTGGAGTAGGTTTGTCACTAGGAGTGGGCTCTGGGGTTTGAAAAACACAGACCAAATCCAGTCTCTCTCTCTCTCTCTCTCTCTCTCTCTCTCTCTCCCTCTGTGTG
chr14	116364297	+	3	chr7	58625966	-	3	CTX	5	9	51	48	0.6	0	0.808097	0	2	chr7	58625898	180	chr14	116364208	AAAGTTGATTTGGAATTACATAAACAGTGAATCAGCATCATCTTCAGAAGCAGTTAAGCACTGAGGGGGGAAATGTAAAAAGCTATGGATTGAGAGAACCGGACAGCTTCTGGGACGGTCGGAAGCACAGAGCCGCTGAGGCAGCAGCCTGGGCGGGCCGCAGATAACCGGCCACCATCC
chr14	116364297	+	3	chr7	58625988	-	2	CTX	5	10	51	20	0.6	0	0.792536	0	1	chr14	116364208	181	chr7	58625896	GGATGGTGGCCGGTTATCTGCGGCCCGCCCAGGCTGCTGCCTCAGCGGCTCTGTGCTTCCGACCGTCCCAGAAGCTGTCCGGTTCTCTCAATCCATAGCTTTTTACATTTCCCCCCTCAGTGCTTAACTGCTTCTGAAGATGATGCTGATTCACTGTTTATGTAATTCCAAATCAACTTTTCAAG
chr3	141014666	+	7	chr15	20157160	+	4	CTX	59	33	64	51	0.947828	0	0.935902	0	1	chr3	141014569	162	chr15	20157227	TATTAAGACCTAACTGCTGCTTCTATATGAAATATATTTTAAGAGACTACATAATGGTGTATTCATCTATTGTCAATATATAAAAAAGCATAGTATATTGTTCCACCTATAGGGTTGCAGATCCCTTTAGCTCCTTGGGTACTTTCTCTAGCTCCTCCATTG
chr3	141286624	-	8	chr15	50199914	+	5	CTX	32	52	36	59	0.966546	0	0.82558	0	1	chr15	50200001	176	chr3	141286714	TTGAAGTTTTTATCATACAGATCTTTCACTTCCTTCGTTAGAGTCACGCCGAGATATTTTATATTATTTGTGGCTATTGAGAAGGGTACTTTCAAGGGGCTACTTTCATTTCTGAATGCCACCACCATAAGTTAACTTCAGTTAAGTTGAAAACTATCCTCTGGGTTTTGATGTCT
chr11	89087797	+	3	chr15	55875719	+	4	CTX	29	64	41	53	0.961967	0	0.873759	0	1	chr11	89087716	117	chr15	55875753	GTGCATGGGTGGGTGCAGGTGGGGGCTTCCCTGTGTGCACAGGCATGCGTATGTGTCTCTCTCCGTCTCTCTCTCTCTCTCTGCATATATGTGTGTGTGTGTGTGTGTGCACACACATATGAT
chr15	57183419	+	7	chr16	45118018	-	1	CTX	19	31	33	36	0.798541	0	0.748399	0	1	chr15	57183343	143	chr16	45117955	AACTCCTTCCATGGGTGTTTTGTTCCCACTTCTAAGGAGGGGCATAGTGTCCACACTTCAGTCTTCATTTTTCTTGCTCTTCTTTTACTAAAAACAATTTATAGCTTCCTTACCATAAACACCTTAACTTTATTCCCATACTG
chrX	113869005	-	5	chr15	62620655	+	4	CTX	22	138	60	63	0.984855	0	0.86648	0	1	chr15	62620752	165	chrX	113869073	TCCTACTATGGAGAGTACTTTAACTTTTTCTTAAGATATGAAATAAGATTCCCTTAATAACATTTCCTCTTATGCCTGGCTTCAGATACTGCGATGTATGGATATGCTTTTTTTTTTTGAAGGAATATTATCCCCATCATGTAGGGTAACTTTTTTCCTATGTAC
chrX	113869017	-	1	chr15	62620655	+	4	CTX	25	138	65	63	0.984855	0	0.881886	0	1	chrX	113869069	161	chr15	62620752	ATAGGAAAAAAGTTACCCTACATGATGGGGATAATATTCCTTCAAAAAAAAAAAGCATATCCATACATCGCAGTATCTGAAGCCAGGCATAAGAGGAAATGTTATTAAGGGAATCTTATTTCATATCTTAAGAAAAAGTTAAAGTACTCTCCATAGTAGGA
chr15	62621486	+	5	chr12	68734123	-	9	CTX	84	42	63	26	0.983254	0	0.968661	0	1	chr12	68734031	185	chr15	62621392	ATATGGTCCCAGACCAAGGAAGTCAGCATGGTCTTTAATGGTAATATGACACAGACTGCTGTATGGCCATGGACCCAGACAGTGGCAGCATGGAGAAGACGTTTGGGGCTCCCTGAATTGCTACCCTACTCTTTCATCAGTGGCTGTTTCCTTCTTGGCTCCGTTCCAGGTCCTGGAGAACCACC
chr15	65125858	+	4	chr12	109159241	-	2	CTX	115	33	49	26	0.987316	0	0.953235	0	1	chr15	65125779	127	chr12	109159195	GGTTACCATGTTAACTGCTCTTTTATACTATTCCCCTCTGCCAAAATGGATCGACACATCAAAGTATGTGGTCCAAATAAACGCACTGGGCCACCTGCGTGCAGGTATCTCTCTGAGTTCGATGCAGATGTCACAGTGTGGAAAACAGTTGACAAG
chr12	68359051	+	2	chr15	67389746	+	10	CTX	21	79	31	53	0.968306	0	0.889302	0	57	chr12	68359014	176	chr15	67389833	GTCTGGCCCTCCTCTCGCCTCTTGGCCAGGCCAGTATCTTTTTCTCTCTGTCTGTCTCTGTTCAAGTACCTGGTTAAATGCCCAGTTCTGCCTGCCACCTGTCACATCACAGACAGGCGCTGTCTGAACTCTCTAAACAGGTGGCATAATTTGAGTAATCTTTACACAGAGTATAC
chr15	70326163	+	4	chr13	46568105	-	4	CTX	70	29	64	20	0.969806	0	0.959795	0	3	chr13	46568015	175	chr15	70326078	ACAACAAAAAAAGAGAGTTGAGGCATTTTTCACCATTTTCCATTGTTTATTTGATTCTCAAATTTCCATTCTGGAAAATGGCCATGTAAGCACCAGGCATTTTTTTCCCTTTTTCCAAAGCAGATCCTCAACATCCCAAGGACCTCAAAATAAACTGCAGGGCTTTTACTATCCC
chr15	74589613	+	30	chr1	177315347	-	1	CTX	101	28	65	34	0.88899	0	0.754979	0	1	chr15	74589518	161	chr1	177315282	GCTTGCCAGAAGCCAGACCCAGGTGAATGACTAGAGGAACAGGAGATAGGCAGTCTTTATGTTCTTTGTGAGAAATAGGCTATTAGTCTGAGCTGCAAGTGCCACCTAAAGACTTACTTTGTATTAGACACAGCACTGTGTACTGAGAAGGTATTCAATTT
chr3	85921190	-	1	chr15	78796228	+	19	CTX	25	51	33	64	0.894074	0	0.979085	0	1	chr3	85921256	65	chr15	78796178	TTTGAACTCTCGACCTCCGGAAGAACAGTCGGGTGCTCTTACCCACTGAGCCATCTCACCAGCCCCAATACTCCCCATATTTCATCCGGCCCTTTCTTCTTCCGTTAACCCAAACTAGAAGCACCCTCACAGACATGCTCAGAGGTTTGTCCCCTGG
chr5	47452988	+	1	chr15	86607379	+	29	CTX	38	68	47	66	0.707123	0	0.969268	0	19	chr5	47452954	178	chr15	86607472	GGTTAAAGGCATGAAAGCAGACAAAATAGCTTAGAAGGTTGGTATCTGCCCAGCTCCAGTGATTTAAAGCTTATTATACTTCTAAACATCTCTCTGTCTTTTATTTGGGCAAGAACTGGTTAAGGAACTGCTGCCATAGTAATTAATTCTATTAACCATAGAATATTTAAATCACACT
chr15	87915591	+	4	chr11	41105583	-	1	CTX	22	8	62	30	0.629358	0	0.953052	0	1	chr15	87915500	149	chr11	41105536	AAAATTCTTCTGAGGATGGGTTTGTAAGACTGAGGCAGGGAAATTGAAGGTTTAGTTGAGTTCTAGGACAGTATTGACTACTGACCCGGGGGTTGGGGGGAGAGGGAGCAAAGGAGGGAGAGAAGAAGAGAAGGGGGCTCACAATTCACTTGGC
chr10	102131347	+	2	chr15	100765742	+	4	CTX	45	73	19	47	0.843579	0	0.863428	0	1	chr10	102131259	144	chr15	100765830	CCTTCTTTCCTAACCCTAACCCTAACCCTAACCCTAACCCTAACCCTAACCCTAACCCTAACCCTAACCCTAACCCTAACCCTAACCCTAACCCTGTCTTGGATGGAAGTAACTCGGGGTTCTGTCTACAGGAGTGCAAAGGCT
chr16	3239647	+	5	chr17	3030205	+	1	CTX	95	67	41	43	0.666708	0	0.73917	0	55	chr16	3239614	123	chr17	3030226	CTCACTGTGGTTTCACAGTGCTGCTCCATGATGTCAAACTGCTGCACTTTGTTGTCACAGTACTCCACTTTGCTGTCACAGTGCTCCAATTCGTTGTCATAGTGCTCCACTGTGGTGTCACACTATTAT
chr14	99608749	+	3	chr16	30999764	+	7	CTX	15	18	34	58	0.614976	0	0.888556	0	1	chr14	99608664	186	chr16	30999857	TTTGTTTTTACTGATTGTGTCTTAAGTCTTTTAAAATAAATGTAAGAATAAACAATAAAAGACAGTTTTAGTACCAGGCAAAAAAAAAAAAAATAAAGTAGCAACAAAATATAATTTTATAGCCGGGCGTGGTGGCTCAGGCCTTTAATCCCAGCACTTGGGAGGCAGAGGCAGGTGGATTTCTAG
chr16	31092215	+	3	chr8	32473002	-	21	CTX	18	38	39	58	0.935721	0	0.758447	0	13	chr8	32472917	156	chr16	31092150	TACCATATCATTTGTTATAAAACAACACTCAACAGATACAAGAAGATTGAAATAATACCATGCATCCTATCAGATCACCATGGCTTAAGGCTGATCTTTTTTTTTTTTCCATTTTTTATTAGGTATTTAGCTCATTTACATTTCCAATGCTATACC
chr16	42317904	+	3	chr8	83512834	-	18	CTX	30	35	59	62	0.961562	0	0.779928	0	1	chr8	83512740	182	chr16	42317814	TCTCCAGGTGAATCATATCCTCTGAGTGTATCACCAACTCTAAGCCACTACAGTCATCTCAAACTTGCTCTCAATTCTTTCCATTTAAGAAATTTTCTGTATCCATTCCTCTGTTGAGGGGCATCTGGGTTCTTTCCAGCTTCTGGCTATTATAAATAAGGCTGCTATGAACATAGTGGAGC
chr3	152364646	-	1	chr16	47511999	+	3	CTX	340	68	56	60	0.911979	0	0.615258	0	4	chr3	152364704	86	chr16	47512024	GGAAAAAAAGATTACAGAAATCAAACATAAGCCCACTAGATTGCAAGTTACCGCAATCACAGAAGAAGTATTACACACACACACACACACACACACACACACACAAACTCTTTTATAAAAT
chr9	8248633	+	3	chr16	61747615	+	4	CTX	43	18	63	47	0.743885	0	0.885347	0	1	chr9	8248537	160	chr16	61747685	ACTTCCCAAGTGTTCAGAAGAAAGGCATGTACCACCACATCTGGATATAATATTTTTTATTCCCCTTTAAAAGAAGAATTAAAGCTACTTAGTACAATCTACACAATGGAGTACTACTCAGCTATTAAAAAGAATGAATTTATGAAATTCCTAGCCAAAT
chr9	8248639	+	3	chr16	61747615	+	4	CTX	41	18	38	47	0.743885	0	0.89111	0	1	chr9	8248544	137	chr16	61747669	AAGTGTTCAGAAGAAAGGCATGTACCACCACATCTGGATATAATATTTTTTATTCCCCTTTAAAAGAAGAATTAAAGCTACTTAGTACAATCTACACAATGGAGTACTACTCAGCTATTAAAAAGAATGAATTTATG
chr1	132974863	-	12	chr16	69254397	+	3	CTX	29	19	21	31	0.897964	0	0.861335	0	2	chr16	69254428	119	chr1	132974960	AAAAAAAAAAAAAAAAAAAAAAAAGAATCCAGTTAGGCCTTTTCAGAGATTTCTCAGGCCACCTGACATCTACAAATCACTCATTCACCTTCAACCAATACCAACAACGCTCTAAAAAC
chr16	74653677	+	3	chr13	12697893	+	4	CTX	16	6	63	51	0.744667	0	0.761824	0	1	chr16	74653597	174	chr13	12697988	AAGAGCTCAGGGGTACTGGTTAGTTCATAATGTTGTTCCACCTATAGGGTTGAAGATCCCTTTAGCTCCTTGGGTACTGAGAAAGGAAAATTTTAATTGAATATTTCATTAAAACGCCATTGGCTTTCATAAATGCTCCCTTTTAGCCTCAGCCCTGTGTCTAGAGCCCATTCT
chr2	16690929	+	1	chr16	87582454	+	8	CTX	18	19	28	51	0.8775	0	0.986667	0	1	chr2	16690858	167	chr16	87582550	CCTCTCACCTGTGCAGACTAATTTCCTAAGTTCGGCGGGTCCCGGACCAAGATGGCGACCGCTGCTGCTCTTTACTGGCTCTTTATTTCACAGAACTTACCTCAATTGCACTTGGTTTTTCCAATTTTTGTCCCTTTTCGTTGCTGAAAAGCATGGCTTGACACCAT
chr16	87615367	+	13	chr2	33476683	+	1	CTX	42	51	57	48	0.625824	0	0.941852	0	1	chr16	87615296	86	chr2	33476665	CTTTGAACCCACAGACTGATTTTCTTTTGTATACACACACACACACACACTCTCTCTCTCTCTCTCTCTCTCACACACACACACACACACTCTCTCTCTCTCTCTCTCACACACACACTCTCTCTCTTT
chr17	16544806	+	3	chr12	89746998	+	22	CTX	11	29	36	65	0.960909	0	0.804011	0	1	chr17	16544709	192	chr12	89747092	GATATTCATAAGAGAAATTGGTCTGAAGTTCTCTATCTTTGTTGGATCTTTCTGTGGTTTAGGTATCAGAGTAATAGTGGCTTCATAAAATGAGTTGAACACCCCAGCTATTAATAACACTCTTGGATTGTGGCACAGTAAAAATGTGTTGTGGTTTAGTCACATAGTCACAGTGGAGTGTCTGTCGTGCCC
chr17	27513022	+	4	chr14	94336372	+	1	CTX	34	25	44	52	0.958462	0	0.976333	0	1	chr17	27512932	135	chr14	94336415	AAGCTTCAGACATTGTGGTCTGAGTCTGTTTGCTGGTTTAGAAAATGGAGACTGTGACAAAGTGTGCCAGGAGTGATTTTGCTTACTATTGTGTGGAGAGCCGGTATGTGCTGTGAGCAATTGCATGCATGCTAC
chr17	56991767	+	4	chr9	65751156	+	1	CTX	26	6	39	40	0.948848	0	0.796429	0	1	chr17	56991686	121	chr9	65751274	ACAGGGTTTCTCTGTGTAGCCCTGGCTGTCCTGGAACTCACTCTGTAGACCAGGCTGGCCTCAAACTCAGAAATCCAACTGCTTAGACATTAAGCAGAACCTCTTTCAATCCAAAGTACTT
chr11	73248213	-	5	chr17	95222075	+	7	CTX	36	60	42	58	0.770071	0	0.925833	0	26	chr17	95221985	98	chr11	73248213	CCTATGAAAGTGAGCAGGGCAGGAACTCAACAGAAAGAGCAACAGACACAATTAACCTGGACCCTTGGGGACTCTCAGAGGCTGAGCCACCAACCAAAGGCTGGACTAAAGGTTCCTGGCACATATGTAGCAGATTTAAAGCTCAGACTTCATGTGGGTCTCCCAACAACTGGAGTAGAGGCT
chr18	3003864	+	3	chr16	3349559	+	3	CTX	59	421	35	28	0.828142	0	0.625415	0	1	chr18	3003780	59	chr16	3349540	AAAGTGTCCTTATTTTTATTTTATTTTATTATAGGCACATTGGATTTTATACAGAGTTTGTGTGTGTGTGTGTGTGTGTGTGTGTAATATTTTTGCTGTGATTGCGGTTACTTGCTATCTAGTCGGCTTATGTTTGATTTCTGCTTCC
chr18	3003864	+	3	chr16	3349562	+	1	CTX	59	419	35	16	0.828142	0	0.626033	0	1	chr18	3003780	59	chr16	3349540	AAAGTGTCCTTATTTTTATTTTATTTTATTATAGGCACATTGGATTTTATACAGAGTTTGTGTGTGTGTGTGTGTGTGTGTGTGTAATATTTTTGCTGTGATTGCGGTTACTTGCTATCTAGTCGGCTTATGTTTGATTTCT
chr18	6112766	+	5	chr12	60215936	-	1	CTX	9	17	47	49	0.597459	0	0.962197	0	4	chr18	6112707	75	chr12	60215972	AAATTTTTTTTTTTTTTAAGAAGATTTTTTTTTTAATTAGGTATTTTCCTCATTTACATTTTCTTTTTTTTTTTTAAACCCATTTATTTATTTATTATATCTAAGTACACTGT
chr11	26828889	-	1	chr18	9071790	+	5	CTX	36	32	55	50	0.886054	0	0.869783	0	46	chr11	26828883	159	chr18	9071886	ATTTTAATTTTAATGTTAATTAAGTGAAGTGGAAACAGAAATAAAAATGTGTGTGTGTGTGTGTGTGTGTGTGTGTGTGTGTGTGTGTGTGTGTATACAGAGGAGAACCTCAAGAACTGCTTTTCAGGTATGCACCATCTTTTTTAACACAAAATCTTG
chr18	47981622	+	3	chr13	69588969	-	13	CTX	59	35	62	18	0.963517	0	0.626464	0	22	chr13	69588896	118	chr18	47981585	AGAGATGACATATGGATAAATAGATGATAGATAAATAGAAGATTGACAGATGATAAATAGATGATCCATACATTCATGATGATAGATAGATAGATGAATGGATGGATGGATAGATAGA
chr1	31526879	-	1	chr18	51628402	+	14	CTX	65	24	58	59	0.670213	0	0.991077	0	1	chr1	31526941	154	chr18	51628496	CTTAGAACACAGCTGTCAGCGCCATCTTATAATGGCAAATGTGAGGGCGGCTCCCCACACCTTGCTACTGGAGAAGGTTCCAGTCTCAAAGGCACTCCAATATTCCTATGGCAGAGATACTACTCCCAGAATGCTAAAATACTAGTTATTATAA
chr4	142883089	-	2	chr18	80397983	+	3	CTX	14	18	45	63	0.836183	0	0.745646	0	6	chr4	142883145	145	chr18	80398064	CGATGATAGCAATGGATTCTAAGCCTCTGAAGCTGTGAGCCCCTAAATTAACTGCTTTCATTCTTTTCTTTTTTTGGGGGGGGGGTCGAGACAGGGTTTCTCTGTATAGCCCTGGCTGTCCTGGAACTCACTTTGTAGACCAGGC
chr13	69690640	+	5	chr19	35483199	+	5	CTX	29	39	19	59	0.909632	0	0.880267	0	1	chr13	69690544	158	chr19	35483266	TATACACACAATATATATATAATCTAGAAATAGATATATCTAAATGCATACCTCAGCTGGATGTATGACTCAGTGGTTGGAAATGCATATTGCTCTTTTTTTTTTTTTCCATTTTTTATTAGGTATTTAACTCATTTACATTTCCAATGCTATACCAA
chr8	31535240	-	8	chr19	59687088	+	5	CTX	23	13	52	58	0.792178	0	0.819001	0	1	chr19	59687146	144	chr8	31535331	AAGAGAGGCCCATTGGACTTGCAAACTTTATATGCCCCAGTACAGGGGAATGCCATGTGTACTTCTTGGTTGATGGCTTAGTCCCTGGTAGCTCTGAGGGTCTGGTTGGTTGATATTGTTGTTCCTCCTATGATGTTGCAAACCA
chr19	61241775	+	4	chr17	95270717	+	1	CTX	44	36	52	51	0.917223	0	0.87633	0	1	chr19	61241704	76	chr17	95270706	ATTCAGGATTGAAAGCCTAAGAAGGTGTCCTAAGAGAAACACACCCTCCTGCTAAGCCTTCAATGAATGGAGCCCCCCCCCCCAGTGTGTTAGGCAAAGTGATTCTAGTCCCTGGAAGGAACTTCATACAA
chrX	18716338	+	5	chr4	112833384	+	1	CTX	32	25	51	61	0.685417	0	0.591339	0	14	chrX	18716265	129	chr4	112833417	AGATGGGAGTATCGTGGTAGATCTACCCAATTTAGGCACACAGCATGTATTCATATTAATTTAGTTGTGTTTTCATTGCCAGGCCATTTGTGGATTTGGAGAGAGACCACAACAAAATGGAGCCCAATG
chrX	18716338	+	5	chr4	112833399	+	1	CTX	32	49	51	66	0.685417	0	0.602444	0	14	chrX	18716265	129	chr4	112833417	AGATGGGAGTATCGTGGTAGATCTACCCAATTTAGGCACACAGCATGTATTCATATTAATTTAGTTGTGTTTTCATTGCCAGGCCATTTGTGGATTTGGAGAGAGACCACAACAAAATGGAGCCCAATG
chrX	58762279	+	5	chr8	123965047	-	5	CTX	31	7	49	45	0.827883	0	0.655332	0	15	chr8	123964965	154	chrX	58762212	GTTCAAGCTTTGCAGAAACACTCTAGGGTTGTGAAGGCTTCGCAACTTTGAGTGAAGAGAACCCGGAACCCCCACATGTCAAGGGAATATATATATATATATGTGTGTGTGTGTGTGTGTGTGTGTGTGCATATGTATGTATGTGAGTGTATGT
chr7	89919542	-	4	chrX	72918636	+	4	CTX	65	13	64	44	0.788907	0	0.832098	0	29	chrX	72918663	78	chr7	89919553	CAGGCGGCGTCTCAGGTCTGCATCCTCCGCTCCCGTTGTACCTGTAGAAGTGTAGGAAACGAGCCTCTCTCTGTCTCTGTCTCTGTGTCTAAGTCTCTCTCTCTG
chr11	3013855	-	1	chrX	114588355	+	3	CTX	87	18	30	40	0.841516	0	0.555168	0	23	chr11	3013903	121	chrX	114588408	GGAAAATGAAAGAAAGAAAGAAAGAAAGAAAGAAAGATTATTTTTATGTGTTGTAGTTTTTTGTAGAAAAAACTTTCTTTCTTTCTTTCTTTCTTTCTTTCTTTCTTTCTTTCTTTCTTTCAGAAGC
chr19	55621135	+	1	chrX	126658311	+	3	CTX	100	37	48	36	0.976923	0	0.994951	0	1	chr19	55621084	122	chrX	126658385	TGTGAGCATGTATAAACATGTGTATTTGTGTGTAAGTAAGCATGTATGACCAGTGTAAATGACATTTTACCTTTTGTTGCTGTTGCTTAGGAACAGAAGTGACAATCAGAACTATTCTTTCC
chrX	137427358	+	4	chr4	113559491	-	5	CTX	58	34	65	64	0.945593	0	0.678245	0	48	chr4	113559443	168	chrX	137427337	TTTCGTTTGCTTCATGGATCAGTAATGCCAGATGGTACATAACATTTGATATTTTAATGAAAATTTACTTAGCATGCCAGATTTCACTTTCCTTTTGAGTGAACCTAACAGACCATTTTTGTATATTCTCATACATATATATATGAGAATATACATATATATATGTAT
chrX	137427358	+	4	chr4	113559538	-	9	CTX	58	15	65	41	0.945593	0	0.535282	0	19	chr4	113559459	125	chrX	137427339	TTGATATTTTAATGAAAATTTACTTAGCATGCCAGATTTCACTTTCCTTTTGAGTGAACCTAACAGACCATTTTTGTATATTCTCATACATATATATATGAGAATATACATATATATATGTATATATATATATATAT
chrX	138257123	+	6	chr13	40430550	+	2	CTX	27	16	34	43	0.954444	0	0.834626	0	1	chrX	138257039	119	chr13	40430593	ATGCTGTCTTTCTTCCACTGGATGGTTTTGGCTCCCTTGTCGAAGATCAAGTGACCATAGGTGTGTGGGTTCATTTCTGGGAGTTTATGTCTTTTTATTGGGGAGTTTAGTCCTTTGAT
chrX	143385979	+	4	chr3	116532182	+	25	CTX	34	54	30	65	0.960798	0	0.737169	0	1	chrX	143385909	141	chr3	116532253	AAAGAAGAAAGAAAGAAAGAAAGAAAGAAAAGAAAAGAAAAGAAAAGAAAAGAAAAGAAAAGAAAAGAAAAAGAAACCCTGATGGAACATATTGCCCTCTTGGAATTTAGGTATTTCTGGATGCATTGTTTTGGCTTATAT
chrX	143568345	+	3	chr13	68118748	-	5	CTX	39	157	56	51	0.975752	0	0.915527	0	33	chr13	68118700	175	chrX	143568249	AAGAAGAGTTCAGTAAAAATTTTTATTCTTCAGTTGGGGCATTTATTCATGTGTCCACAGATGAAAAAACAAAGGACAGACCTGGAGGGTATCATCCTGAGTGAGGTAACCCAATCACAAAAGAACTCAAATGATATGTACTCACTGATAAGTGGATATTAGCCCAGAAACTTAG
chrX	147174613	+	4	chr7	58625988	-	2	CTX	34	10	52	20	0.956381	0	0.792536	0	1	chrX	147174548	144	chr7	58625907	GCCCAGGCTGCTGCCTCAGCGGCTCTGTGCTTCCGACCGTCCCAGAAGCTGTCCGGTTCTCTCAATCCATAGCTTTTTACATTTCCCCCCTCAGTGCTTAACTGCTTCTGAAGATGATGCTGATTCACTGTTTATGTAATTCCAAATCAACTTTTCAAG
chr13	33048310	-	7	chrX	147641005	+	4	CTX	88	55	36	39	0.982182	0	0.984659	0	1	chrX	147641095	184	chr13	33048403	GACTACAACAGTGTTTCTAGAATACAACAGGGAAGCTGCACATATGTAGTCACAGGAATTGACAGCATGTACAACACCTGTAGAACTTAAGTCTGACTCCACTTTGTCTTGCAAGGTGGTCAGAGAAATCAGAAATCTCACTCTGAGAGACAGTTTTCCTATGGAAGGCTATGGGATTTTGCAT

## Sheet: kidney
left_chr	left_pos	left_strand	# of left SC reads	right_chr	right_pos	right_strand	# of right SC reads	SV type	left coverage	right coverage	assembled length at left position	assembled length at right position	avg % identity at left position	% non-unique at left pos	avg % identity at right position	% non-unique at right pos	start position of consensus mapping to genome	starting chr of consensus mapping	pos of genomic mapping of consensus start position	end pos of consensus mapping to genome	ending chr of consensus mapping	pos of genomic mapping of consensus ending position	consensus sequence
chr10	91642179	-	10	chr1	3126653	+	3	CTX	31	32	38	47	0.724347	0	0.849817	0	1	chr1	3126728	158	chr10	91642276	ACTTTTGGTATAGCATTGGAAATGTAAATGAGTTAAATACCTAATAAAAAATGGAAAAAAAAAAAAGAAATTTGTGAGAAAATCTGATCTGTTTCTTGTAAATTTAAGTCAATTAAAGCACAAAAGGCCAAATACTTCTTCAATAAAAACACATCAAA
chr1	8171111	+	3	chr13	68520120	+	1	CTX	65	105	48	26	0.936846	0	0.928742	0	1	chr1	8171012	164	chr13	68520193	TTTGTGTCTTATATGAGGAAGTCAGGTGCAAGTCATATGACTTAGCTGCAGTCCCTGGCGCCTTTGGGACTGCCGCCACACCCGCTCCTAACAAAACTTTATCATCAGAGATGTAAACTGACTGTAAGAAGACACCCAACCGATATAGCTCAGACTGAGAGTTA
chr1	8206642	+	4	chr7	77779707	+	6	CTX	8	33	32	60	0.772526	0	0.897324	0	1	chr1	8206561	178	chr7	77779804	TCCCTGTTTAGTTTCTGTTTCCACGATCTGTCCTTTGAAGAAAGTGGTGTGTTGAAGTCTCCCACTATTATTGTGTGAGGTTGCACCAATTTTTTGCTTTCTCCACTCTAGACCTTCCCATGAGCATCACCCGTTCCCAAGGCTCACATATTCGGCAAAACCTTTCTTTCTCCGCTCC
chr1	24043875	+	3	chr4	75937639	-	19	CTX	36	43	53	44	0.941358	0	0.75871	0	23	chr4	75937564	142	chr1	24043827	TTTAAAAGATCCTATTTTCGTTTTGAGCATGGCCAACTCCAAGCAGGAATATACTTTTCCTTACCATTTGCCATGTTATTTCAGTCCCTTCAATTTTTTTTTTCCATTTTTTATTAGGTATTTAGCTCATTTACATTTCCAA
chr1	24509743	+	3	chr11	62054908	-	19	CTX	14	38	44	58	0.797665	0	0.717944	0	8	chr11	62054818	156	chr1	24509673	ATGGCCACATTTCTTCATTTTGGGAAACAGTGTCCTCCAGCCTTCACAACACTCACCTGAGTGTCTGTTTAGCAGGGGTCAGTGCTTCTTTCAAATTTTTTTTTTCCATTTTTTATTAGGTATTTAACTCATTTACATTTCCAATGCTATACCAAA
chr2	152274445	+	1	chr1	35153898	+	14	CTX	41	18	50	46	0.77077	0	0.97191	0	9	chr2	152274404	50	chr1	35153846	AGAATGATACGACCACCAGTTCTTCTAACAGCAGTTTATTCAGCAAGCTTGTCTTCATCTCTCTCCCTCTTCATCTCTCTCCCCCTTTCATCTCTCTCCCCCGAAGCCAGGCCTCTCACTCTTATATACTCTCAGCCCCAATCCACT
chr14	14108904	-	14	chr1	58632100	+	4	CTX	40	24	62	61	0.827009	0	0.755715	0	1	chr1	58632165	159	chr14	14109000	GACAGCTACAATGTACTTACATATAATAAATAAATAAATAAATAAATAAATCTTTAAAAAAAAAAATAGAGAAAATTAAAATCATTTGGTGTGTTCTCTGTGACCACATGGAATAAAATAAGAACTTGACATCAAGAGAGAATATAGAGCACATACAAA
chr1	59857745	+	3	chr7	123468299	+	9	CTX	46	37	66	47	0.947174	0	0.804247	0	9	chr1	59857703	150	chr7	123468386	TATAGCGCACTCATATACACAAAATAAATAAATAAATCTTTAAAAATATTTCTAAAAAAAAAAGAAACACTTGCTGAATGAACGGGCTGATTTCATAATTCTGGACCCCACAGAGATTTAAAGGAATTATTGGCAATTAAAAAACAACTAC
chr1	71619006	+	3	chr14	52412807	-	12	CTX	34	34	46	62	0.946857	0	0.721253	0	1	chr14	52412717	168	chr1	71618919	GTGTGTGTGTGTGTGTGTGTGTGTGTGTTTATCACCTTCCTATCTCCCCACCATGTCAGACAGTGAGATTCCAGAGATCTAAATGAGTATGTGGGGCTGGTGAGATGGCTCAGCGGGTAAGAGCACTGACTGCTCTTCCGAAGGTCCTGAGTTCAATTCCCAGCAACC
chr1	89587693	+	16	chr11	70646619	-	1	CTX	26	34	64	21	0.832775	0	0.930236	0	1	chr1	89587596	171	chr11	70646544	TGCCTTCAGGGGGCAGGACATTGGAGGGAGCAGAGTGGAAAGATACTATTGCCAACAACAACAAATCTTAAAGAATAATTTGATTCATTTTTAATTTTTTTTTTAAAGATTTATTTATTATTTATTATATGTAAGTACACTGTAGCTGTCTTCAGACCCTCCAGAAGGGGG
chr1	92518274	+	3	chr5	6057470	+	9	CTX	34	48	51	54	0.907141	0	0.675945	0	15	chr1	92518230	151	chr5	6057564	CGACGACAATGACTACAACAACAACAACAACAACAACAAACAACAACAACAACAACAACAACAACAAGACATTTATGTTGCATGGAATGTTGTGTGAATAGTTTTAACATACAGGGGGAAAAAAAACCCTAAGGGAACCTACTTGTTCCTT
chr7	64953707	-	1	chr1	110883096	+	4	CTX	34	39	28	63	0.927293	0	0.773948	0	1	chr7	64953778	148	chr1	110883171	ACAGATCATCTAGAAAGGAAAGGTGTCCCTTCTCAGCAAAAATACAATCCACTAAATTCCAAAGTAAATTGGTGTTGCACGCGCCCCCAACTCGCCAGCAAGAACGACGCTGCTACAGGATCCTTCTGCACACGTTTATTCAGTCCTA
chr1	125807333	+	13	chr7	97720211	+	1	CTX	22	19	64	31	0.531492	0	0.980561	0	1	chr1	125807251	147	chr7	97720279	AGCAGATGACCAATCCAAATCAATCAATCAATCAATCAATAAACAAGGGAGGAAACTAAATTTCATTTTCTTTCTTTCTATTTATTTATTTATTTATTTATTTATTTATTTAAAACTCCAGATTTTATTCCCCTCCCAGTCCATCCT
chr4	67374076	+	1	chr1	130113054	+	23	CTX	35	62	49	65	0.82905	0	0.778637	0	1	chr4	67374012	141	chr1	130113129	AAACAGGAAGGGGGCTATCATTTGAAGTATAATCAAATAAAATGATTCATAAAAAAAGTTCATTTATCAAGGATCTCTGCCCACAACAGGAATGCCAGTCTATTACAGTGTCATTCCACCTGGCCAACAAAGTAATTTAAGCTCTGCAGTTGGTTACTTACA
chr1	137129802	+	11	chr10	110932380	+	1	CTX	12	55	55	30	0.715679	0	0.877102	0	1	chr1	137129710	143	chr10	110932431	GCATAATCCCAAGATCAGTGCTGTACTTCACTGGAGAGGCTATCGAGGACGATGACGATGATTATGATGAAGAAGGTGAAGAAGCTGACGAGGAAGGGGAAGAAGAAGGAGATGAGGAAAACGATCCAGACTATGACCCAAAGAAGGATCAGAACCCAGCC
chr19	61234111	-	1	chr1	145277097	+	3	CTX	44	34	15	60	0.975242	0	0.948302	0	1	chr19	61234195	169	chr1	145277181	CCCCTTCATTTTCAATTGCTACCTGTGAGGTAGACAAGATGGTTCAAGTTCTCATATCCATCTGACAATAGAAGTGCACTAAAGGCTTCCGCTCGACTCGAGACTCGAGCCCCGGGCTACCTTGCCAGCAGAGTCTTGCCCAACACCCGCAAGGGTCCACACGGGACTC
chr1	157136312	+	5	chr9	62626257	+	1	CTX	36	8	31	25	0.953648	0	0.891865	0	1	chr1	157136236	130	chr9	62626324	CGCCTGCCTCTGCCTCCCGAGTGCTGGGATTAAAGGCGTGCGCCACCACGCCCGGCTCCCTGGTTATCTCTTAGGTGAACTTTCTTCCTAGCCCAAGATGCCCTCAAAAAAAAAAAAAATCCTATTGTAC
chr2	9140901	+	7	chr5	16547278	+	6	CTX	16	35	62	34	0.888381	0	0.794178	0	1	chr2	9140803	193	chr5	16547371	TTTGGTATAGCATTGGAAATGTAAATGAGCTAAATACCTAATAAAAATGGAAAAAAAAATTAAAAAAATACACACATGCACACATATTAAAAAAAAAAAAATAGTAGGAAATTGCACTGATAGAACAATGTTGCTTTACTCTCACTTCCTGTTCTTTCCTGAGGCATGAATTCATAGCAGGCATGGAGAGTGA
chr3	112671177	-	3	chr2	15743214	+	3	CTX	40	49	41	39	0.972857	0	0.949285	0	1	chr2	15743280	155	chr3	112671268	TCTCAATTAGTGGTCAAGGGGGGAGGTCCCCTTGTGGGTGGTGCCATCTCTGGGCTGGTAGTCTTGGAGGCATGAAGGGGTCACACAGAGCAACTGAGGCTCGGCACTGTGAGAGGCCATGGAAGGCCATTGGTGAAGGGGCAGCCTCAGTTAAG
chr2	31863577	+	3	chr14	34526325	+	1	CTX	48	14	51	17	0.921669	0	0.726701	0	1	chr2	31863498	155	chr14	34526407	GTTTCAAAGCTCACAAACAACTCTTTGGGCTATTTAACATACATTACATGAATTACAGTTTTATTTCCTTTCAAATGCATGGGTCTTATTAGCACAGCAGATAAGGCCCTCATCTTACTCATCAAGGTTGTGATGCAGAAAGCCCTGCCTGTATG
chr17	86186095	+	1	chr2	33330879	+	3	CTX	29	18	25	66	0.934164	0	0.979614	0	1	chr17	86186022	152	chr2	33330964	TTTCTATCAAAGTTGACTCGAAACAAGACTAGGAAAGCCCATGTCTCCTCACTCCGATCTCTAATCTGTCTCTGCTACTTTGGAGGTTGATCCTCTGCCACTGCCTCCGCCCCCCCCCCACGACCTAACCCCCCCTCCCACCTGTGATCAAG
chr2	70612446	+	4	chr14	12506718	-	13	CTX	25	13	43	49	0.919931	0	0.515485	0	12	chr14	12506630	163	chr2	70612369	AACTGTCTTCTTTGAAAGCTTGTTGCTTCTTTATATTTTTCAGAAGATAATGCTTAGAAGATGATTGATTTTTGGGGTATGCTATGTGAGTAAGGGGGATAGGCCCCTTGTGGGTGGTGCCATCTCTGGGCTGGTAGTCTTGGTTCTATAAGAGAGCAGGCTG
chr14	51698354	-	24	chr2	76354006	+	10	CTX	28	50	63	55	0.91532	0	0.762716	0	1	chr2	76354090	190	chr14	51698450	GAGGCATTTCCTCAACTGAAGCTCCTTTCTCTGTGATAACTCCAGCTGTGTCAAGTTGACACAAAACTAGCCAGTACAGGAACTACGAGGAAAAAGAGGCAGAAAGACTGTAGTTGCCAGTAGAGAAGGAATACTCCAAGGAAGTAGTGCCTTTCAGACACACAGTACTGATGCACAGTACTGATGCACA
chr2	97150091	+	3	chr7	123768449	-	9	CTX	17	44	66	64	0.915882	0	0.761779	0	14	chr7	123768368	159	chr2	97150025	TCTAGGCCTATAAATGACTTCTCAAGTTTACAAGCATTTCTTGTGCAAACCTTGTTCCTCAATATAAAACTATTGGTTAAATAAAGTTGACTACAAGCAATCTACAGATTCAATGCAATCCCCATCAAAATTCCAACTCAATTCTTCAACGAATTGGAA
chr2	97150091	+	3	chr7	123768455	-	5	CTX	17	38	66	47	0.915882	0	0.776073	0	8	chr7	123768374	147	chr2	97150025	AATGACTTCTCAAGTTTACAAGCATTTCTTGTGCAAACCTTGTTCCTCAATATAAAACTATTGGTTAAATAAAGTTGACTACAAGCAATCTACAGATTCAATGCAATCCCCATCAAAATTCCAACTCAATTCTTCAACGAATTGGAA
chr2	98786452	+	3	chr7	54607966	+	9	CTX	27	47	41	63	0.934023	0	0.855763	0	1	chr2	98786376	165	chr7	54608059	GCAGACTTTTGGGATAGCATTGAAAATGTAAACGAGGAAAATACCTAATAAAAATAAAATAAAATTAAAAAAAAAGAGGGGAGAATACTGTACCTTCCTGAGTCGTTTACACCTCCACAGTTCAATTCCTTTACCAGTTAATGGGTGGGTTCAAGTATTTACCAA
chr2	109476094	+	4	chr14	37622876	+	19	CTX	32	37	46	54	0.917456	0	0.775841	0	1	chr2	109476004	173	chr14	37622969	GGGGAGTCCCGTGTGGGCCCTTGCGGGTGTTGGGCAAGACTCTGCTGGCAAGGTAGCCCGGGGCTCGAGTCTCGAGTCCGAATTAAGTTTTAATATCCAGAAAAGACCTGGAAATTACTAAATCCTACCTAGGTGGGAAAAGAAATCCAACAAGCCAGGAATAAAAGCTATAG
chr11	115794946	-	1	chr2	121989260	+	14	CTX	37	28	37	62	0.724598	0	0.895153	0	1	chr11	115795009	153	chr2	121989350	ACATTTTTCTTCCCCGCCATCTTATTCCCACAGCGCGGTGTGGCTCAGGCCTATGACTCATCAGAACCTCTCATTCTTTGTAAAGTCAAAACTGTAACGAGGGAACCATGAGTGCTCGCCAATGCCTGTAATCCTAGCACGTGGGCGGGCACGGGCAGGAA
chr1	81612543	-	17	chr2	139258986	+	3	CTX	29	40	62	37	0.968883	0	0.734787	0	1	chr2	139259065	164	chr1	81612639	TGGGGGACTTTTGGTATAGCATTGGAAATGTAAATGAGCTAAATACCTAATAAAAAATGGAAAAAAAAAGAATCAATTTCAAATCAGAACTCAAGAAATGGAAGAGAAAAAGCTGCTGGGTAGGAAACCATAAGATTAGTGACTTCTTTGTACATTTTCAAGCC
chr10	67709200	+	2	chr2	144845767	+	16	CTX	22	37	37	64	0.727338	0	0.732194	0	1	chr10	67709109	185	chr2	144845861	TAGAGAAAGAAGAAATAGGACTGAATAAACGTGTGCAGAAGGATCCTGCTGTGGCGTCGTTCTTGCTGGCGAGTTGGGGGCGCGCTCGACAAATAATGGCTGTCATTTCTCAGGTAGCCCTGAGTAGAAGTAGGTGTACCTAAGGAGGTCAAACCAAGCAGATGTCCATGGTGTCTCAAAGTCTA
chr2	145922070	+	3	chr9	107523971	+	16	CTX	32	41	64	65	0.946127	0	0.8035	0	1	chr2	145921997	163	chr9	107524068	TTCTGGAGTGTCTGAAGACAGCTACAGTGTACTTACATATAATAAATAAATAAATCTTTAAAAAAAAAAACACCATCAATAATAATGATGGCAAAGTTGTGACAAGCACCCACTGTGTGCCAGGGTTTCATGTAGACCAGGTTGGCTTCAAATTTGTAATGCA
chr2	166848501	+	6	chr16	33270173	+	3	CTX	18	42	60	24	0.717927	0	0.983441	0	1	chr2	166848408	154	chr16	33270261	AGCAGCGCTCACTTTTACCCACTGCCACCTCTCCAGCCCTTCAGTTGGTGGAGTTTTTGTTTTGTTTTTTTAAGATTTATTTAGTTTATATATGTGAGTAACTCTTTTGCTGTCTTCAGACACACCAGAAGAGGGCATCAGATCCCATTATAGA
chr9	70203325	+	1	chr3	20614247	+	3	CTX	17	10	58	54	0.729583	0	0.645254	0	1	chr9	70203251	108	chr3	20614300	CCAACACCTTTGGCCTCTCTGGGCACCTGCACTCACTTGCATGTGCCCACATTGCACACACACATACACACACACACACACACGCACACGTACACGTACACGTACACAAAATAAAAAATAATAAAGCAAG
chr3	23590095	+	3	chr7	58983271	+	12	CTX	27	34	55	63	0.954828	0	0.773549	0	1	chr3	23590032	159	chr7	58983366	TGGAGGATTTTACCTTTGATGAATACGAAGTGTTCCTCCTTGTCTTTTTTGATAACTTTGGGTTAATTTTATTGACAACCTCAGAATTTATCATTGGGGCAAAAGCACCCTCGTTGTTTTACTAAATGTTATATATAGTCCTGCTGTGTTTATCTGAAA
chr3	29930435	+	6	chr7	123147699	-	1	CTX	40	28	61	44	0.897233	0	0.834421	0	1	chr3	29930364	133	chr7	123147636	CGCCTGTGCCACAAACCTCTCAGGCCAGGCAGACCCTGTGCTCTCACCAGGAAGGTGGCCGGCTGTCTCGTAGTACAGTGTTTTAAACCAACATGGCATCGTTGTTTCCTTTTAATAGCTGGCAGGAAAAAAT
chr8	94458013	+	1	chr3	34906503	+	3	CTX	20	36	37	43	0.891837	0	0.892684	0	1	chr8	94457948	107	chr3	34906566	GTAATTAAAAAGAAAGCTATAGACTGAATTTTCTGGTAAAAGTAGATACTCACACAGACACACACAGACACACACAGACACAGACACACACACACACACACACACACA
chr3	58368082	+	13	chr14	69242182	+	1	CTX	65	42	58	50	0.914092	0	0.792437	0	1	chr3	58367996	145	chr14	69242237	AGTCCTCACGTTGTGGATCTTTCATTTATACTAGTCTGGGCTGGCATTTGTGGTCTCTTAGAGCCTCTAGCACATCCAAGTCTCCACGTCTCAATGTTTTGTAAACATCTTCTCCATCACTTTTAGCTTTATAAAGAGATGAATG
chr11	66384398	+	10	chr3	76402682	+	4	CTX	36	29	37	59	0.925997	0	0.813842	0	1	chr11	66384299	166	chr3	76402763	CTCGAACTCAGAAATCCACCTGCCTCTACCTCCTGAGTGCTGAGATGAAAGGCATGCGCCACTACAGCCCAGCCCTTGAGTTGTTTTTGGTCAGCATTTTTTTTTCCATTTTTTATTAGGTATTTAACTCATTTACATTTCCAATGCTATACCAAAAGTCCCCCAT
chr3	120415639	+	3	chr11	18319902	-	10	CTX	21	12	65	21	0.836415	0	0.70341	0	28	chr11	18319832	126	chr3	120415592	TCACTCTTACATCAGGTAGAAAGTAAACCCAATGCAAGTCACCTTCTATTTCTGTAAATCCTGAGCAAATTCTGCTTAATGTATTCCCTGGAACCCCGAGTTTGTTTGTTTGTTTGTTTCTTTCTT
chr2	53568178	-	14	chr4	25531597	+	5	CTX	33	44	55	65	0.953142	0	0.880434	0	1	chr4	25531674	148	chr2	53568268	GGACTTTTGGTATAGCATTGGAAATGTAAATGAGCTAAATACCTAATAAAAAATGGAAAAAAAATGGAAAGATAAGCTGGGCAGTGGTGGCATATACCTTTAGTCCCAGCACTCAGGCAGCAAAGGTAGGCATATCTGAATTCAATGA
chr14	77431773	-	17	chr4	36838536	+	4	CTX	40	28	58	62	0.731494	0	0.813454	0	1	chr4	36838607	156	chr14	77431870	GATTTCCAGAGTGGTTGTACAAGCCTGCAATCCCACCAACAATGGAGGAGTGTTCCTCTTGCATTTTCTTTCATTATGAATGGTGTCGATTAACTTTTCTTATGCTTCTTCGCCATTTGCAAATCATTTTAGGGGAAAAATTCTATTCCTTAACTT
chr6	41876578	-	1	chr4	54437178	+	4	CTX	24	19	36	50	0.692692	0	0.887625	0	1	chr6	41876641	136	chr4	54437254	ATATGACTTAGCTGCAGTCTCTAGCACCTTTGGGACTGCCGCCACACCCGCTCCCCACACCAGTTTATCTGTTACATGGAGTTAATAAGCTCAGTTCATTGGATTGTTGTGAAGGTAAGATCAAATAACCTTTATG
chr4	71073750	+	10	chr16	86924809	+	2	CTX	55	28	53	49	0.881067	0	0.913333	0	9	chr4	71073682	110	chr16	86924863	GATCTCAATTTTGTTAATTATAGACTTTAATAGTAGGATCTGATGTTTTTTTTTTAATTTCCTCCATTTCTGTTGTTTTTTTTCCTCCCTTTTCATTTCTGATTTTATTATTTTGGA
chr4	72153542	+	7	chr6	101011441	+	5	CTX	9	40	61	48	0.840503	0	0.950115	0	1	chr4	72153446	89	chr6	101011424	CAAGTTTATGAACAAATTAATAAAATAGGAACTAAGGCTTGGAAGTCCCTCCCTAACAGGGGAGAGGTTAGTGGTAATTTAACAAAAATCCTTCAAGAGCCGTTTTCACACTTTGTGGCCAGGGTGGTAGAAGCGGCAGGGAGAGTGTTTGGAGATCCTGATACTGTGATGCCATTAG
chr13	89657420	-	1	chr4	88676997	+	5	CTX	41	48	25	57	0.958796	0	0.986761	0	1	chr13	89657493	196	chr4	88677094	TACCTCTCACCCCTGACAGCTGCATGGTTCCATTCATTCTCCTGTCCTTTGGGACCTCTTTCCTGTCTCTCTCCTCTTGTGCCTCCCCCTCTCAGTTAAAAAAAAAATTAGAAATATCCTTCTAAATCTCCCATCTTCTTCAATGGCCAATTATATGAATCTCCTATTAAAAATAATCAAATCCAATATATGCATG
chr13	69330018	-	2	chr4	90105902	+	18	CTX	29	69	34	58	0.923288	0	0.720901	0	1	chr13	69330089	165	chr4	90105998	CCCACAGAAAAGCAAGATGAGAAGGCAAGCAGAAACAAACCCAGTGTCAAGTTACTCCTAGAAAATTCATGATTTCCTGAGATAAAATGGAAGGGGGGAGAAGTGATTCACAGAAGGTAACATGCAAAACACATGTTACAGTGTCACCAAGAATAAACAAATATT
chr13	68234257	+	6	chr4	98411650	+	14	CTX	8	33	45	63	0.715779	0	0.758773	0	1	chr13	68234183	165	chr4	98411743	GTGTCTGAGGGAGGGTCTCCCTTCGGGGGTCTTTCATTTGGTGCATTGGCCGGGAATTCGAGAATCTTTCACTACCACTATGGTAATCAGTGAGGGATTAAGATATCCAAGGACCAACATATGGTCGTATATAGCCTGGTCTACAGTCCCAGCACATGAGAGGTG
chr4	116944735	+	22	chr12	54056082	+	1	CTX	67	46	65	23	0.880159	0	0.759449	0	1	chr4	116944642	174	chr12	54056158	GATCTCAGGAGCCGAGCCGTGCCCTGCTATGCTTCCCAAACCATCCTGGAAGCAGAGCCCAAAGAGGCATGGTCCCCAAGTTCAGAAGAACAAGGTTCATAGGTGATTGTCAGTAGTCCAGAGGTATTCTATTAATAAACTCCTATAGTTACTGCCAATCTGGGAGTCTGATTC
chr10	93485896	+	2	chr4	117328654	+	3	CTX	15	11	19	51	0.79777	0	0.788676	0	1	chr10	93485826	91	chr4	117328682	TAATGAAGTAAAAAAAAAAAATCATAGAAGCAAACAGGGAAAAGATAGACTTGCTCTCCAACATTAATCTTTTTTTTTTTTTTTTTTTTTT
chr16	3114602	+	3	chr4	140923624	+	4	CTX	409	19	62	65	0.710414	0	0.587747	0	14	chr16	3114563	99	chr4	140923657	CACATCTTGAAATAAACAAAAATAAATTAAATAAATAAAATTTAAAAATAAAAGCCGGGCGTAAAGCACACCTTTAATCCCAGCACTTGGGAGGCAGAGCACACGTCAGAACT
chr4	145035707	+	41	chr1	28512973	+	1	CTX	429	42	60	51	0.953836	0	0.940077	0	1	chr4	145035611	157	chr1	28513040	TATTCTTTTGCTAATGCTCCCATCTATGGTTTCAGATTTCTTTCCTAGGGTTTCTATCTCCAGTGTTGCCCTACTTTGGGTTTTCCTTATTGTGTCTCTTACACGCGTTCGCGACCGGCCAGGAAAGAACGCAACAAACCGGAATCTTCTGCGGCAA
chr4	145085871	+	17	chr19	16515163	-	1	CTX	26	47	56	28	0.658724	0	0.979375	0	1	chr4	145085772	173	chr19	16515092	TCTGACCCTTAACTTGTATTTTCAATCATCTAAAAATATTTAGTAATAGCAGACATAGAAGGACCCAGTCTAAGCTTTGTATTCGTAAATGTGTGGCATGCAGCAGGTTTACCTTAAGCCATACCAAGAGGCTTAGATGGAATAATTAGATAATGAGATAATGAGATACTGTA
chr4	146779554	+	3	chr2	60013780	-	2	CTX	388	26	66	37	0.934868	0	0.971033	0	1	chr4	146779508	104	chr2	60013714	AATAACATAAAATTCATATTATTTCTTCAAAATACTCTTGTTTGTTTGTTTATTTATTTATTTATTTATTTATTTATTTTTGGTTTTTCAAGACAGTGTTTCTCTATATAGCC
chr5	10665975	+	3	chr12	36151566	+	16	CTX	37	37	59	66	0.959699	0	0.730899	0	1	chr5	10665877	191	chr12	36151661	AAGAGCTCAGGGGTACTGGTTAGTTCATAATGTTGTTCCACCTATAGGGTTGAAGATCCTTTTAGCTCCTTGGGTACTTTCTCTAGCTCCTCCAAGGATATCAATATTTTAATTACAGAACCACTGATAAATATTTAGTAAATACTGCCTATGTGCTGACCTCTTCAGAGAATCTGAATGTTGCTAAGAAA
chr2	131500321	+	1	chr5	14141139	+	4	CTX	40	19	39	45	0.761324	0	0.974088	0	1	chr2	131500261	173	chr5	14141235	CTTCCCCTAACTCTTCCATAAGACTCCCAGAGCTCCATCTAATGCTTGGCTGTGAGTCTCTTCAGATTCTTCTTGTAAGAATTTGGATGTAATGCATATGTAATCTGTAATTGATTATTATTTTTAATAGGTAATCTGAGTGTTAGCTCCTTGTAATAGCATTTACCTTTTCG
chr2	67113478	+	1	chr5	14251661	+	19	CTX	30	28	23	64	0.779079	0	0.922308	0	1	chr2	67113413	161	chr5	14251757	GTGTTGGGCAAGACTCTGCTGGCAAGGTAGCCCGGGGCTCGAGTCACGAGTCGAGCGGAAGGGCGCATTTGTATTCTTGTAGCCTTAATTCATATATGGTCTTTCGATCTTTGAAATAAGACATTCTAATATTGCTGAAAATTTTCACAAATAAGAGATTT
chr5	14970464	+	3	chr1	114050034	-	15	CTX	5	45	42	66	0.588762	0	0.773404	0	4	chr1	114049940	164	chr5	14970388	GGTTAATGTGGATTTGATTATTATATTTGAGAAAGAGCTAATATGCCAAGGACATATTAAAATGGCACCCGAGGACCTAGTAGATATCAGTCATTTTTTTTTCCATTTTTTATTAGGTATTTAGCTCATTTACATTTCCAATGCTATACCAAAAGTCCCCCATA
chr16	3114557	-	1	chr5	17403637	+	15	CTX	79	416	56	63	0.585168	0	0.528669	0	32	chr16	3114602	132	chr5	17403676	CTGGGATTAAAGGTGTGCTTTACGCCCGGCTTTTATTTTTAAATTTTATTTATTTAATTTATTTTTGTTTATTTCAAGATGTGGTTTCTCTGTGTAACCTTGGCTGTCCTGGAACTCGAGTTCCAGGACAGC
chr11	64381516	-	1	chr5	17878405	+	15	CTX	20	44	33	66	0.77047	0	0.939298	0	1	chr11	64381592	159	chr5	17878497	ATATGGGGGACTTTTGGTATAGCATTGGAAATGTAAATGAGCTAAATACCTAATAAAAAATGGAAAAAAAATAATCTTTATTTTAAATGTATCTATATAAATATAGGCATATATTGAAGAACCATACATTAGAAACAAAATATACACCATTTACACAAT
chr5	21351245	+	11	chrX	71623440	+	4	CTX	28	22	40	31	0.730557	0	0.960029	0	1	chr5	21351151	135	chrX	71623533	TCCACTTTCCCAAACAACTTTTTTTGTTTATTTGTTTTTGTTTTTTTAAAGATGTATTTATTTATGTATATGAGTACACACTGTAGCTATACAGATAGTTGTGAACCTTCATCTGGTTGTTCGGAATTGAATTTA
chr11	66402351	-	17	chr5	27966008	+	4	CTX	33	44	60	63	0.966444	0	0.822112	0	1	chr5	27966070	157	chr11	66402447	TACCCAAGGAGCTAAAGGGATCTGCAACCCTATAGGTGGAACAACATTATGAACTAACCAGTGTCCTGGCTTTCATAATGAGGATTCCAATAGCATTCTATTGAAGAGCATGTTGAGATTTGTTCTGTTGCTATGTATTGTAATGCTAGGTGCAAGC
chrX	17889005	+	1	chr5	28259354	+	11	CTX	16	42	45	64	0.870504	0	0.887273	0	1	chrX	17888951	152	chr5	28259433	ACTTGCTGAACCCAATAAACACAATTGTAGAGATTTTTCTAGGAAAAATAACCATCAGCTCCCTTACCAAAGATATTCACACATCAAAAAAGTTATGTTATGCCGGACAGTAGAGGCACATGCCTTTAATCCCAGCACTTGGGAGGCAGAGG
chr4	111466368	-	11	chr5	35457479	+	6	CTX	14	37	64	62	0.933077	0	0.665556	0	1	chr5	35457556	165	chr4	111466463	TCTGGGTTCTTTCCAGCTTCTGGCTATTATAAATAAGGCTGCTATGAACATAGTGGAGCATGTGTCCTTCTTTCTTAAGTGCTGCTTAGCCATTTGTGTTTTCTCTTTTGAGAATTCTCTGTTTAGATGGTCCCCATTTTTAAATTAGGGTTTTGTTTTTGATGT
chr5	40464199	+	5	chr3	142798429	-	20	CTX	27	24	60	63	0.930534	0	0.707042	0	1	chr3	142798332	197	chr5	40464102	TAACTTTGCTTACATTCTGAAATTATGCAGTGTGGTCTCTATTTGTAAAGTATGTATCTTTAGGTACTTGTAGTTTTTCTTGTTTTAAGATTGTCTGTCTCAGCACATACTAGCAGCTTGACAACACATCTAAAAGCCCTAGAAAAAAAGGAAGCAAATTCACCCAAGAGGAGTAGACGGCAGGAAATAATCAAACT
chr5	60554289	+	3	chr4	145184968	-	3	CTX	34	146	50	57	0.965137	0	0.914786	0	1	chr5	60554220	140	chr4	145184886	GGTATAGCATTGGAAATGTAAATGAGTTAAATACCTAATAAAAAATGGAAAAAAAAAAAGATTTTGCTGACAGGACCCTGATATGCCTGTCTCCTCTGAAGCTACGCCAGTTCCTGGCAAATAAACTGGATGTTCAACCAG
chr5	72242486	+	3	chr1	127850521	-	8	CTX	33	23	51	54	0.940987	0	0.724979	0	7	chr1	127850429	155	chr5	72242414	ATCACTGCCTTTCTCAACTTCACAACCTTTTTATTGTTGTACCACTTACCAGAAACCTGAGTCTGTTAAGCCAGCAACACCCCATTGACTTTTCTTTTTTTTTCCATTTTTTATTAGGTATTTAGCTCATTTACATTTCCAATGCTATACCAAAA
chr5	72242486	+	3	chr1	127850527	-	11	CTX	33	12	51	42	0.940987	0	0.722284	0	4	chr1	127850432	149	chr5	72242414	GCCTTTCTCAACTTCACAACCTTTTTATTGTTGTACCACTTACCAGAAACCTGAGTCTGTTAAGCCAGCAACACCCCATTGACTTTTCTTTTTTTTTCCATTTTTTATTAGGTATTTAGCTCATTTACATTTCCAATGCTATACCAAAA
chr5	93817608	+	3	chr12	27325297	+	14	CTX	31	35	66	55	0.971143	0	0.764909	0	1	chr5	93817517	183	chr12	27325388	GCGCTGTGTTCCACTCACCAGAGGTCTTAGGATCCCGTGGGGAGTCCCGTGTGGGCCCTTGCGGGTGTTGGGCAAGACTCTGCTGGCAAGCGACAAGATTTCTAAGACTCCAACAAAAGTGAGAGAGGGGTCAGTTCTAGAGAGGATGATGTTCTATATATTAGCCAGTGTCTGTATCTTCCT
chr5	116194430	+	3	chr14	33128750	+	14	CTX	40	31	35	65	0.9805	0	0.713768	0	2	chr5	116194352	161	chr14	33128841	CTCCAGGACAGCCAGGGCTATACAGAGAAACCCTGTCTCAAAAAAACAAAAACAAACAAACAAACAAAAAAAGAAACTATTCTTTACTTCTTGTCAATACGTTGTCCCCGTTCCCAAGGCATCAGGCAGTGCTCACTTGGCTGTGACTGTAATCGTGGTTC
chr14	16522299	+	21	chr5	116203629	+	4	CTX	50	24	65	58	0.9148	0	0.697742	0	1	chr14	16522203	162	chr5	116203693	CTCTTTTTAGTCCCAGACTCCAAACAAAAAAACAATGTTACTACAGAGCCCTGAGATTGTACACGAGAACTCTGGATGAATTAAGAAAAAGTGTTGGAATATGAACTAACCAGTACCCCGGAGCTCTTGTCTCTAGCTGCATATGTATCAAAAGATGGCCTA
chr5	128159933	+	6	chr2	157463739	-	25	CTX	40	65	59	43	0.740078	0	0.766906	0	11	chr2	157463692	119	chr5	128159886	CCCATCTCTGCCTCCCGAGTGCTGAGATTAAAGGCGTGCACCACCACACCCGGCTATTTTTAAATTTTTTTATTTTTAAATTTTATTTTTATTTTTATTTATTTATTTATTTATTTTTGT
chr5	128159933	+	6	chr2	157463751	-	7	CTX	40	40	59	37	0.740078	0	0.773381	0	6	chr2	157463687	119	chr5	128159886	CCCATCTCTGCCTCCCGAGTGCTGAGATTAAAGGCGTGCACCACCACACCCGGCTATTTTTAAATTTTTTTATTTTTAAATTTTATTTTTATTTTTATTTATTTATTTATTTATTTTTGT
chr5	137409108	+	10	chr3	8246577	-	1	CTX	248	40	59	20	0.514748	0	0.574434	0	1	chr5	137409061	96	chr3	8246498	TAGTGAACCAGAGAGTTTGGATGTCAAGCTGTATAATGTTTCTTCAAAAAAAGTTCTAACAAAGGGATCTTTAACTTTTTTTTTCTCCTTCTACTTTTCCTTGTAGG
chr5	148193363	+	17	chr14	19164293	-	1	CTX	36	32	63	22	0.812178	0	0.83464	0	1	chr5	148193274	171	chr14	19164216	CTAGCACTTACAGAAATATGTGTGATAAAAACCACACGTGTGTACATATCTATTTTCTTACGTTGGGAAGGTACTTAAAAGTTGAAACTAGCTCTCCCAGTGAGAGCGAGACACGAGTGGCCAGGCCCAGTCGCAGCCGCAGCAGCAGCCGCGGCGGCGGCACGGAGCAGC
chr6	9438001	+	18	chr16	78139097	+	2	CTX	19	30	65	64	0.658761	0	0.956576	0	1	chr6	9437909	62	chr16	78139042	CTGACGTTCTTTTAGATAGGAAGAGTTCTGGGTCAGAAATTTAAACTGTGGGTTAGTAACCCTCTCTTTACTTGAGATCCTGTCTATTTACTGGAGGTAGACACTTCATCTTCCCTCTTTCTAATGTTGGGCATTTTGGCTAAGGTCACCCCCATTGA
chr1	64873990	+	1	chr6	10053720	+	3	CTX	53	45	45	48	0.971293	0	0.991509	0	1	chr1	64873936	154	chr6	10053802	CCTGCTCAAGCTTAAAAACCTGACCCACAATAGGAGCATTCTGTACTCTCATTCTGTCTTCACATGCAACTTTTTTTTTCTGTAAAGCTGCCTCCCCCGACTTCTCTCTTCTCCCTCTCCCTCTTCCTCTCTATCCCCCTCTCTCTTTCTCCTGTGTGTGTGTT
chrX	108892780	+	1	chr6	15664719	+	4	CTX	35	45	49	49	0.843536	0	0.947132	0	1	chrX	108892730	77	chr6	15664713	TAAATCAAGAGATGGAAAGCCAGCAGATAAAGTTTTAACCATTTTTCTTTTCAACATGAAACATAAAACAACAGTCAACAACAACGAAACAAAGACAGAAGTGAATTGGCACATGGACATATATTGGTGTACCAAA
chr6	25040246	+	4	chr12	55032908	-	8	CTX	45	23	47	56	0.971609	0	0.773566	0	6	chr12	55032837	161	chr6	25040169	CCCGCAAGTCAGGATTGTTGTCCTTGAACTACTCAGAATGCTATAAAATACTCTTCTTTTCAGGCTAAATATTTTTTCCTGTATGTTGTTTTTAATATTATTTATTATTACGTATTTTCCTCAATTACATTTAGAATGCTATCCCAAAAGTCCCCCATACC
chr1	20838084	+	9	chr6	37177131	+	3	CTX	21	46	63	54	0.881447	0	0.597894	0	1	chr1	20837987	173	chr6	37177189	ATGGAGTTTTATCACAGAATGATATATATCCCAATGGGCTAACACTGGGCATACCTAGGTGATTGCTAGTTGTAACTATGTAGATGCTTCAGGCCACCGGTTGCTAACCTTGTTATACATACATACATACACACACACATACATACATACACACATACATACATACACACACAT
chr6	53359152	+	3	chrX	107890523	-	12	CTX	3	34	65	34	0.568632	0	0.938777	0	1	chrX	107890393	165	chr6	53359055	ATAAGGAAAACAATGTTCTCACTCAGATTTTGGCTTTGGTATGTGGAAAAATTGGAAGGTCAGAATACTGTAAAAATGTTGCTATATTGAGAAGTTATTTGAATGATACATGTGAAAGATTATGATAATTTTTTTTTTTTTTTTGATTTTTTTTTCCATTTTTTA
chr7	59371349	-	15	chr6	64880402	+	4	CTX	33	65	59	39	0.955585	0	0.810594	0	1	chr6	64880490	189	chr7	59371448	AGGGGCATAGTGTCCACACTTCAGTCTTCATTCTTCTTGAGTTTCATGTGTTTAGCAAATTATATCTTATATCTTGGGTATCCTAGGTGCCCCATCACCTATTAAGAGGGATTGCAGACAGGGTGTATAATACACAGGAAATTATCATGATGTCAGACCATCACAAACTGTACACTGGAGTAGAATGTT
chr5	23774539	+	18	chr6	90842223	+	3	CTX	29	14	63	54	0.872413	0	0.634437	0	1	chr5	23774444	159	chr6	90842299	ATGAAGCTCAATATCTTCTTTGACGTGTGATGGAGGTACTGTCGGGAGCAGACATGTCTTGTGGTCAAAATTTCTGTTAATAATGGAGTGGTTTTATTTTTTTTTTAAAGATTTATTTATTTATTATATGTAAGTACACTGTAGCTGTCTTCAGACACT
chr5	23774540	+	1	chr6	90842223	+	3	CTX	11	14	65	54	0.872413	0	0.634437	0	1	chr5	23774472	134	chr6	90842302	GATGGAGGTACTGTCGGGAGCAGACATGTCTTGTGGTCAAAATTTCTGTTAATAATGGAGTGGTTTTATTTTTTTTTTAAAGATTTATTTATTTATTATATGTAAGTACACTGTAGCTGTCTTCAGACACTCCA
chr13	44439253	-	11	chr6	100736171	+	6	CTX	19	32	38	65	0.901271	0	0.788031	0	1	chr13	44439184	80	chr6	100736171	TCAAACTTCAGATAAACTCTTTTTAAAAATTGTGTGTGTGTGTGTGTGTGTGTGTGTGTGTGTGCATGCAAGCGCACGTGCCTGTGGAGACCAGAAAAAATGGTGTCAGATCCCTGAGAGCTGAAGCTATAGGAGGTTGTGAGCTGCCTGCCTTGGTATGGGGAGTCAAGATC
chr9	101928555	+	18	chr6	101985058	+	4	CTX	48	28	61	58	0.895186	0	0.74866	0	1	chr9	101928460	150	chr6	101985116	TTCATAGGAGATGGTGATTACAGTGATCATTTCCACCTGGAGACACTGCTGTCTCAGCATGAACTATGTAAACTCAAGACGGGTTAACAACTTTTATTTTTTTATTTTTTTTTCCATTTTTTATTAGGTATTTAACTCATTTACATTTCC
chr6	108837444	+	12	chr14	9362171	+	2	CTX	26	31	44	31	0.785467	0	0.984752	0	1	chr6	108837349	48	chr14	9362158	CTGGTTCAACCACTCTGGAAATCAGTCTGGTGGTTCCTCAGAAAATTGGACGTAGTACCCTGAGGATCCAGCTATACCACTCCTGGACATATGCCCAAAAGATGCCCCAACATATAACAAGGTCACATGCTCCACTAT
chr2	179180775	+	5	chr6	109407969	+	3	CTX	26	27	29	51	0.873058	0	0.727749	0	1	chr2	179180679	126	chr6	109408039	CTGATCTTTGCTTTATTGTTGCGAAGCAGAAGCCATTGACCATTGCTTATCATAAGAAAGAAAGAAAGAAAGAAAGAAAGAAAGAAAGAAAGAAAGAAGGAAGGAAGGAAGGAAGGAAGGAAGGAA
chr12	102527085	-	13	chr7	12214980	+	4	CTX	40	35	49	59	0.925229	0	0.785894	0	1	chr7	12215035	144	chr12	102527179	GAGATAACATTTGAAATGTAAATGAAGAAAATATCTGATAAAAAAAGCATTCATACAAATTACTTTCAAAGGGAAAACCTAATAATGAGAGAAATGAAACAAAGAGGCACATCATTTAAATGAAAATAAAAACAAATAAACATG
chr7	61289859	+	13	chr1	131934979	-	2	CTX	41	37	65	21	0.753	0	0.942145	0	1	chr7	61289763	174	chr1	131934901	CAGTTTGCCCAGGACAATTTTTTTGTTTTTACATATTATAAACAATGAAAGAGGACATATCATAGTGTCTATATAAAACTATTATAGAAATATGTAGAGCCGCTCGACTCGAGACTCGAGCCCCGGGCTACCTTGCCAGCAGAGTCTTGCCCAACACCCGCAAGGGTCCACACA
chr7	62694371	+	10	chr13	87423609	-	2	CTX	45	41	55	21	0.883945	0	0.967844	0	40	chr7	62694313	183	chr13	87423526	ACCTAGTCTCTGAGCACCTGGCTTAAGAATGTAGTGCAAGGCGGGAGCGTATAGGGAACTTTCCAGATAGCATTTGAAATGTAAATAAAGAAAATATCGCTCTTGCTCTCTTGCGCTCTGGCTCCTAAAGATGTAAGCAATAAAGCGCTTGCACTCTTGCACTCTTGCACTCTTGCTCTCTTG
chr11	45198345	+	1	chr7	64553071	+	6	CTX	37	48	26	45	0.977907	0	0.992825	0	1	chr11	45198272	184	chr7	64553168	GCTGAAGGAGCCAAGAGTTCTACATCTTGCTCCACAGGCAGCAGGAGGAGACTGTGTGTCATACTGGGTATGGCACCGTAACTGTAAAGGTAAATCCCAAAGAATCTGCTGTATCTGATCTATCTTTAAAAGTAAAAACAGTGCAAACAAGACCCTTTCTGTTGCAATCAGAGCTGTGAAACAA
chr14	63180662	-	1	chr7	104268898	+	14	CTX	46	104	64	53	0.967416	0	0.740193	0	1	chr14	63180699	127	chr7	104268987	TTGTTCTTAGAGAAATTACCATGATTGGGAATACAGACTGTATTAGTCAGGGTTCTCTAGAGTCACAGAACTATGGGTAGTCTCTAGATAGTAAAGGAATTTATTGATGACTTACAGTCGGCAGCCC
chr16	3114602	+	3	chr7	107874152	+	6	CTX	409	30	62	64	0.882594	0	0.587747	0	13	chr16	3114563	101	chr7	107874188	ACATCTTGAAATAAACAAAAATAAATTAAATAAATAAAATTTAAAAATAAAAGCCGGGCGTAAAGCACACCTTTAATCCCAGCACTTGGGAGGCAGAGGCACACGTCAGAACT
chr7	110843319	+	11	chr14	110751875	+	5	CTX	12	32	53	56	0.807731	0	0.932813	0	2	chr7	110843221	173	chr14	110751948	ATTTTCAACAAATGGTGCTGGTTCAACTGGCAGTGAGCATGTTGAAGAATGCAAATCGATCCACTCTTAACTCCTTGTACAAAGCGCAAGTCCAAGTGGAGAAGAATGAAGACCAAAGTGTGGACACTGTGCCCATTCTTAGAATAGGGAACAAAACACCCATGGAAGGAGTT
chr7	121277830	+	3	chr6	55273676	-	1	CTX	8	37	63	58	0.701557	0	0.978329	0	1	chr7	121277745	160	chr6	55273635	GCCTTTTGTCCTGGGTTTGAGACCTAACAACACCCATTTGTAACTCCAGTTCCAGAGATCCAACAACCTCTTCTGACCTCACAAGGGAGGGAGGGAGAAAGGAAGGAAGGAAGGAAGGAAGGAAGGCTTCAGTAGTGACAGATTCGTGGGGAAGTGAACA
chr12	11874592	-	1	chr7	124001943	+	5	CTX	11	38	36	51	0.928756	0	0.855325	0	33	chr12	11874565	151	chr7	124002032	CTTCTTTATATTTTTGAATTTTATCCTACCTCTGTATTTATATTTAAAATAAGATTTTTTTCAAGGATGAGGAGAGAGTAGGAGATGTGGCTTGTGCCAGGGTGTCAAAGGCAGAGTGAAAGAGATAGAGAGGTAGACTAGGAAGCCAGTT
chr9	4809293	+	6	chr7	125044038	+	12	CTX	57	33	64	58	0.722238	0	0.930998	0	1	chr9	4809201	188	chr7	125044134	GTATGGAAGTGTAAGCCGAATAAACCCTTTCCTCCCCAACTTGATTCTTGGTCATGATGTTTGTGCAGGAATAGAAACCCTGACTAAGACAGGAACCAAATGCTGTTTGTCCTTTACTGACTAATTTATTTTTCATGTTGTGGCTTGTGACAGATTTTCCTTTTCTGTTAAGATTGATGACGATTTCA
chr7	135171880	+	18	chr17	53172396	+	2	CTX	35	28	57	35	0.791504	0	0.976325	0	1	chr7	135171784	188	chr17	53172488	CTAAACAGGTCTATTTCCCCTGTAGCCTTTCTTTCCCTCTAGCTCTGGTGGGTGGTGGGCTAGAAGGGAGGTTGAAACATTTAAGAACCATCATTAGGCCCTTCCGCTCCACTCGAGCCCGAGTGTACCTTGCCAGTGGACTCGCCCGACACCCGCAAGGGCCCACACAGGATTCCCCACGGGATCCT
chr7	147739865	+	6	chr3	150557444	+	2	CTX	35	39	47	44	0.895526	0	0.950433	0	1	chr7	147739794	113	chr3	150557488	CCCGCCTGGGCCTGAGGCACAAACCTCTCGGGCTGGCGGACCCCTGTGCTCTCACCAGGAAGGTCGCCATTTTCTTTTCTTGTCCAATCTATTTGGTATTCTGTAAGCTTCTTCATTTATGGGCATCTCTTTATTAGGTTAGAGAAGT
chr17	55826295	+	2	chr8	4817698	+	3	CTX	39	14	46	46	0.781712	0	0.967105	0	1	chr17	55826207	81	chr8	4817683	CAAGCTCCTTTTATCCTGGGATCCTGTGTCAAAGATCCTGGGCGTGTTACAGTGCCTGGAAGTGGTGTCTCCTTTGAGGAGCATGGAGTCAGTGGTCCTAAGATCGCGTGGAGAGTCCTCACTTGACCATGGGGGTGTCCACCGACTCCCCACCCATGGTGACCA
chrX	19908620	-	1	chr8	16715978	+	16	CTX	20	51	64	46	0.906307	0	0.917826	0	1	chrX	19908669	143	chr8	16716074	TTTTCAATTTTTTATTAGATATTTTCTTCATTTACATTTCTTTTTTTTGTTTTCAACTGACTTTATTTCATTTTTGAATGCTTAATTAATTTTAGAGCAAGATTTACAAACAACAAAAATGCAAAACCATTCATATTATTAAG
chr18	21747927	+	2	chr8	23245095	+	9	CTX	37	19	44	52	0.744461	0	0.968052	0	1	chr18	21747830	193	chr8	23245192	TACCCTTGGCACATGCGCAGATTATTTGTTTACCACTTAGAACACAGGATGTCAGTGCCATCTTGTAACGGCAATTGTGAGGGCAGCTCCCCACAATTAGTTGATGTAGGAGGCCCAACCCCCTGTACTGGCACCTTTCTCAGGTAGCTGGGTCTGGGCTGTATAACAAAGCTCCTATGCACACCCGAGGAGC
chr8	32537153	+	3	chr6	18477169	+	13	CTX	34	27	33	64	0.704501	0	0.653579	0	1	chr8	32537063	178	chr6	18477258	AAACAAGAAGAAACAGGACTGAATAAACGTGTGCAGAAGGATCCTGCTGTGGCGTCGTTCTTGCTGGCGAGTTGGGGGCGCGCTCGACACCCAGGTTAAAGCATAGAGTGTCTTTTCCCCTCATTAACACATTTTTTTTTGAAAAGTGAGATTTCCCCTGTCAGAACACATTAAGATA
chr2	23979428	+	1	chr8	39814007	+	16	CTX	32	37	29	60	0.765575	0	0.974502	0	1	chr2	23979358	168	chr8	39814102	AACCTCTCAGGCCGGGCAGACCCCCGTGCTCCCACCAGGAAGGTGGCCGGCTGTCTGGAGCTGAAGATGGCCGCCATTTGCCCTTTTATCCTGGCTCTCACTATAAAGTCCCTTTCTGTACCAGAATTAGAACCTATAACTTTGGAATTCCAGGATACACTAAATCCT
chr18	79740579	+	1	chr8	41138027	+	14	CTX	30	41	28	65	0.70627	0	0.968351	0	1	chr18	79740508	175	chr8	41138124	CCTTCCTTCAGTCTCTGTTTCATTTTTTGGTCCCTGTTCTTCTTTTGGACAGGAACATTTCTGGGTTAAAAACTTTGAGATGGGTGGGTGGTCTTTCAACCAGGGGCCATGCCTATCAACTGGAGGTGGTCTCAGCATGTTCTATCTCTCCTGTCTCTGTGCATTTTGGCTAAAG
chr5	35893684	+	1	chr8	41415415	+	17	CTX	29	42	23	63	0.808899	0	0.961036	0	1	chr5	35893608	160	chr8	41415506	AGGACTGAATAAACGTGTGCAGAAGGATCCTGTAGCAGCGTCGTTCTTCCTGGCTAGTTGAGCGCGCGCAACACTTCTCCTCCCTCCAACCCACACCACCTCCATCCCCCTCCCCCACTTCTTTCCTCCCTGTCTGCTGCTCTTCTGTTTCCCTTCAGAA
chr16	56379191	-	1	chr8	42038042	+	4	CTX	44	15	28	54	0.837912	0	0.790165	0	1	chr16	56379262	134	chr8	42038104	TAAAATGCAAGTATCCCTGGGACTCTGGCTGGGAGGTGGCCAGATTATCATAGAGGATTAAAATAGAGTAATACCCCATTTTTTAATGGGGTTATTTGATTTTCTGAAGTCCACCTTCTTGAGTTCTTTATATA
chr8	43671337	+	3	chr2	3145767	+	1	CTX	25	26	40	26	0.770993	0	0.760399	0	1	chr8	43671248	151	chr2	3145840	GTGGGGAGTCCCGTGTGGACCCTTGCGGGGGTTGGGCAAGACTCTGCTGGCAAGGTAGCCCGGGGCTCGAGTCTCGAGACTCTTTTTAATATTTTACTTTAAAAGGAGAAAATAGTTGAGACAGTCCTGACCGTTGGACAGCTAAGTGGAT
chr4	71359055	-	11	chr8	44151095	+	14	CTX	31	42	30	50	0.768481	0	0.763019	0	1	chr4	71359148	180	chr8	44151190	TCATGTCCTCTCTAGAAGTCTTCTGGGAATGATCTCACACTATTCTACCTTCAAACTGCCTGAAATCAAATCTGGGGTGTAGAAGGAAGGAACATCTCGAGCGCGCCCCCAACTCGCCAGCAAGAACGACGCCACAGCAGGATCCTTCTGCACACGTTTATTCAGTCCTATTTCTTCTTT
chr6	29461506	-	1	chr8	48626887	+	14	CTX	32	18	49	62	0.69728	0	0.953603	0	12	chr6	29461544	153	chr8	48626977	GTAATGTTATTTGGTGCCCTCTTCTGGTGTGTCTGAAGGCAACTACGGTGCACCCATACCCAGATTTGGCCTAGATTTATTGTCATAAAAAGACTTAAAAACCTGGGGGAGGGCTCTATTAATATAGACTAGAGAGAGATTACAACGAATTAC
chr8	51335414	+	3	chr12	102648679	+	11	CTX	29	51	30	52	0.786437	0	0.936334	0	1	chr8	51335339	156	chr12	102648773	TTTTGGTATAGCATTGGAAATGTAAATGAGCTAAATACCTAATAAAAAATGGAAAAAAAAAATAAAATAGTTTGGAGGAGGTAACTTGCAGAGTTTGTGAGGGAAGCAGTGCATATTTCAGTCTGACAATTCAACCATTTGGTAAGACTGAGAACT
chr8	52215027	+	5	chr13	41898811	+	1	CTX	10	31	47	18	0.749601	0	0.879719	0	1	chr8	52214950	126	chr13	41898857	ACAAACACTGAGAGAGAGAGAGAGAACACAGAGGGAGAGAGAGAGAGAACACAGAGAGAGAGAGGGAGGAAGAACACACACACACAGAGAGAGAACACAGAGAGAGAGAGAACACAGAGAGAGAGAGAGGGAGGGAGGGAGAACACAGGGAGAGAGAGAAC
chr13	69886241	+	1	chr8	73942844	+	16	CTX	43	32	31	60	0.831273	0	0.923557	0	1	chr13	69886173	167	chr8	73942940	CTGGGACTTGAACTCAGGACCTTTGGAAGAGCAGTCGGCACTCTTAACCTCTGAGCCATTTCTCCAGCCCCTAAAGTTCACTCTTATAAGGAGCATTTTAATGAAAAGGAGCAAGCTGAGAAAGGAAAGATACAAAATCTAGTGAAAGATCCTGACATAATGTAAAA
chr8	78691535	+	3	chr11	17718800	+	1	CTX	57	31	61	26	0.966753	0	0.782395	0	1	chr8	78691482	122	chr11	17718873	CTTGACCAAGGTATCATTGAGAAGAGTGTTGTTCAGTTTCCACGTGAATGTTGTAATCTTTCAAGAAAACTAAAAGAAGATAGCCACATGAACAGATTTCCCAACTCTAAAAACAAAAATAA
chr8	91640259	+	3	chr13	47688766	-	20	CTX	5	36	66	59	0.644161	0	0.737569	0	12	chr13	47688680	157	chr8	91640192	GAGTTTGAGATGATCATAGGTCTAGGCACTGATTTCTGGATTGGTCTTTGTTGGGTGGAGGTTTTGTTCCTTGGTTTCTGTTTCCTCTCTGGATTTTTTTTTTCCATTTTTTATTAGGTATTTAACTCATTTACATTTCCAATGCTATACCAAAAGT
chr13	87468964	+	2	chr9	4034704	+	13	CTX	32	46	65	44	0.914733	0	0.965294	0	1	chr13	87468916	145	chr9	4034801	TACAGTCCCTGGCGCCTTTGGGACTGCCGCCACACCCACTCCCCACAATGAACTCTCAATTCTGAATATCTATGCTTCAAATACAAGGGCAGCCACATTCATTAAAGTTTAAAGAGGTCAAAGCACACATTGCACCTCACACAAT
chr9	5335879	+	3	chr3	12902200	-	9	CTX	40	10	66	45	0.922857	0	0.657426	0	13	chr3	12902123	135	chr9	5335824	ACAAGACACTCTCAATAAGACAATAAGGTCCCCAACATGTTGGGAAAGGATCTTTACCTATCTGGAATCTGATAGGGCACTAATATCGAAAGGACCCAGATGTAGCTGTCTCTTGTGAGACTATGCCGGGGCCTA
chr9	7154356	+	4	chr1	113096945	+	16	CTX	42	39	45	62	0.948616	0	0.759849	0	1	chr9	7154277	155	chr1	113097037	ATGGGGGACTTTTGGTATAGCATTGGAAATGTAAATGAGTTAAATACCTAATAAAAAATGGAAAAAAAAATCAATGCTCACCTTTTCATAGCATCAATTACAATGGAATGATATGGAATATTATGAAGTAAGTTGTCATTCATTTAGGTTGTGAA
chr6	59526909	+	24	chr9	21130719	+	6	CTX	77	43	59	57	0.913814	0	0.666775	0	38	chr6	59526842	161	chr9	21130775	TCCACCCACCACTGCCTGGCTCTACTTTTTTTAAACATTATGTATGTATTATGTATGTATGTATGTATGTATGTATGTATGCATGCATGCATGCATGCATGCATTTTTTTTAAGATTTATTTATTTATTATATGTAAGTACACTGTAGCTGTCTTCAGACA
chr9	24329162	+	3	chr12	48135886	-	9	CTX	42	23	42	43	0.958203	0	0.847847	0	1	chr12	48135797	154	chr9	24329078	GAAATGTACATAAAGAAAATATCTAATAAAAAAATTAGTACAACAACCTACTCTTGTCCCACTGTAAATCTTTTCTAGTTCCTTATTTTTTTTTTCCATTTTTTATTAGGTATTTAGCTCATTTACATTTCCAATGCTATACCAAAAGTCCCCC
chr7	68064550	+	15	chr9	24339969	+	3	CTX	42	38	65	61	0.96	0	0.773531	0	1	chr7	68064454	162	chr9	24340044	CAGCTGATGGAGACTGACATAGAATCTCACAGCCAAACAACAGGTACTACAAACAGGGAGTATTATGGAATAGTGGGATATAGAAATGAGCAAGACACTTGAAAAAATGTTCAACATCCTTAATCATCAGGGAAATGCAAATCAAAACAACCCTGAGATTCC
chr9	25091754	+	3	chr12	18323922	-	6	CTX	29	29	45	48	0.942677	0	0.738572	0	1	chr12	18323844	137	chr9	25091699	CCATGTGTAAGATGAGATGTATTGTCAATAAAAGCTCCAATCTATAACATAAACCTAACTTTCTTTTTTTAAAAAAAAAAGATTTATTTATTTATTTATTTATTTATTTATTTATTTATTATATGTGTGTACACTGT
chr2	94846432	-	18	chr9	38726725	+	5	CTX	19	45	61	47	0.946182	0	0.746651	0	1	chr9	38726804	170	chr2	94846524	TGGCTTCATTTTCATTAAACTCTAAAAAGTCTTTAATTTCTTTCTTTATTCCTTCCTTGACCAAGGTATCATTGAGAACTCTCTCTAAATTGTGGAGCATTTCAGTTCCTACAATACCCATCAGTGTTCCCCTGCTTCTTGCCACATCTTTTCAAATACATAACCCTAGA
chr8	42690817	-	5	chr9	42914616	+	4	CTX	10	27	19	62	0.870532	0	0.701337	0	2	chr9	42914658	33	chr8	42690789	TTGTGTGTGTGTGTGTGTGTGTGTGTGCGCGCGCGCGCAATTTTTGTGTATAGGAGATAAGTGGAAGAGGATGTTGAGTGTCCTGTGTATCACTGTCTACATGTCTACATTATTCTGTGAGCTAGGAACTATA
chr9	44062727	+	3	chr5	128576594	+	1	CTX	19	40	43	42	0.750029	0	0.973261	0	1	chr9	44062629	153	chr5	128576649	GCCTTTGGTCCTCCCTCCTATCTGGTCCACCCTCCTCTCTGGTTCCATCTTTCTACTGTCACACTCCCCACCCCCTTTTCATTAAAAAAACAACTACAGGGCTGGTGAGATGGCTCTGTGGGTAAGAGCACCCGACTGCTCTTCCGAAGGTCC
chr9	45183909	+	12	chr2	152217947	-	1	CTX	19	16	56	41	0.79689	0	0.821819	0	1	chr9	45183812	156	chr2	152217889	CATTTCTCCCTCCCATACCTGGGAAAGAATATGAATCCATGAAGATGGTAGGCGGAACCGTGAAGGCCAGAGATGTGCTTCCAGAAGTAGGCAGCTAGGGCTGGTGAAATGGCTCCGTGGGTAAGAGCACCCGACTGCTCTTCCAAAGGTCCGAAG
chr1	115498305	+	16	chr9	51807542	+	3	CTX	20	43	65	51	0.967036	0	0.678758	0	1	chr1	115498209	162	chr9	51807619	TGTGTTTTCCCACTTTTTCATAAAAATTGTTTCTTTATTTTAAACTTGGATCTTGTCAGTCAATAAAACGTACAATTAAACTTTAAAGAAAATTCTTTTTTTTTCCATTTTTTATTAGGTATTTAACTCATTTACATTTCCAATGCTATACCAAAAGTCCCC
chr9	57976086	+	5	chr16	38552080	+	13	CTX	27	41	40	52	0.955896	0	0.809588	0	1	chr9	57975990	168	chr16	38552169	AGTTCCAGGACAGCCAGGGCTATACAGAGAAACCCTGTCTCAAAAAACCAAAATAAATAAATAAATAAATAAAAATAATAATAATAATAAAAATAATTTTTAAAGATATATTTTATGTGAGTACACTGTTGCTGTCTTCAGACACACCAGAAGAGGACATTAGATCCC
chr9	74518648	+	6	chr5	4397125	-	15	CTX	34	21	49	63	0.75059	0	0.698869	0	3	chr5	4397034	183	chr9	74518559	GCTGAGAAGACAGACACAGGCAGATCTCTGGGGCTCTCTGACAAGCCAGCCTAGCCTAGTAGATGAGTTCTAGGCCATTAAGAGATGTTGCCTAGGAGTCTTGCCCAACACCCGCAAGGGTCCACACGGGACTCCCCACGGGACCCTAAGACCTCTGGTGAGTGGATCACAGTGCCTGCCCCA
chr9	84547537	+	3	chr4	98610464	-	9	CTX	29	29	65	59	0.922592	0	0.760574	0	3	chr4	98610373	153	chr9	84547463	TTGGTATTATTCTTTCACCCAAAAAGTAGTTAAGACATATTAAGCAAAACCAGACTAACAGTTTTCTTGATGTTCTTATCTGGGGGAATTTTTTTTTTCCATTTTTTATTAGGTATTTAACTCATTTACATTTCCAATGCTATACCAAAAGTC
chr9	93336904	+	4	chr12	12113696	-	7	CTX	10	21	39	26	0.76015	0	0.726323	0	24	chr12	12113623	147	chr9	93336854	ATGGTTGGTCCTGGCTAGCACTTAAATGGGAGAGGTATCGGAAATGTATGAAAAGCGTTAAGATGTTGGACACAACAGCAGCTGTAGACTCTTCCGTAGTGTCTTTTTTTTTTTTTCCATTTTTTATTAGGTATTTAGCTCATTTAC
chr12	70658318	-	2	chr9	96371356	+	11	CTX	28	38	29	52	0.915332	0	0.770976	0	1	chr12	70658409	187	chr9	96371444	CTGGAGGCTGTTCTTATTCAAACCACCATTGGCCGGGAAGTCAGAAGATAACAAATCTACTGAATGAATGTACAAACCAATTAAAATGTGTTTTTTTTTTAATTTTTTCAAATTATTTAATTGATGAATTAGTTTAATGATTTTAAGAGTATATATCAAACTTTAATAACTCAAAGCACAATATTTT
chr9	102085378	+	5	chr14	47739585	+	6	CTX	45	30	66	53	0.966735	0	0.875682	0	1	chr9	102085295	137	chr14	47739650	CATTTCCTCAACTGAAGCTCCTTTCTCTGTGATAACTCCAGCTGTGTCAAGTTGACACAAAACTAGCCAGTACACCTCCCCAACTTGCTTTTCGGTCATGGTTTCATCCCAGCAATAGAACCCTAACTAAGAAGACC
chr6	5506438	-	7	chr9	102839917	+	10	CTX	19	40	47	64	0.761566	0	0.881037	0	1	chr6	5506532	192	chr9	102840013	CCGTAATGAAATCTGACTCCCTCTTCTGGAGTGTCTGAGGACAGCTACAGTGTACTTAAATATAATAAATAAATCTTTAAAAAAAAAATAAAAAATAAAACTTCTACTTTAATATAGTATTCTTGAAGGAAAAAAAAACAGCATAATTTTCACCTTTTCAAATACAATCTGATAGTCTTTTTAAAATAGCCA
chr9	102931233	+	3	chr4	150550255	-	11	CTX	10	30	60	39	0.605197	0	0.815216	0	26	chr4	150550184	136	chr9	102931191	GCTTTCAAAGTAGTAACTGGGAACCATTCCTTACCAATTGCAAACACAATCTCAGGGAAGATTCTTGGCTAGCTCCCAAGACAAAGGGACATTTTCTTTTCTTTCTTTTTTTTTTTTTTAAAGTTTTTTTTTTTTT
chr9	106391284	+	4	chr15	18449493	+	2	CTX	9	37	62	31	0.759875	0	0.972895	0	1	chr9	106391198	156	chr15	18449562	AACTCACTTTGTAGACCAGGCTGGCCTCGCACTCAGAAATCCGCCTGCCTCTGCCTCCTGAGTGCTGGAATTAAAGGTGGCATGCGCTGTTGCTGCCGCCGGCAGCTCGCAACGTGAACGGTTCGACTGAGAAGGCCACTCGAGCTGTAAGAGAGAG
chr9	116342787	+	5	chr6	41528732	-	1	CTX	16	43	51	20	0.733594	0	0.978389	0	1	chr9	116342723	116	chr6	41528689	AAAGCACCAGGTCATGAGGACTATATTATTCCTCTTTTCCTTCCTCCTCCTCCTCCCCCTCCTCCTCCATCTTTCCTTCCTTCCTTCCTTTGTTCCTTTGTTCCTTCCTTCCTTCC
chr10	15346756	+	7	chr7	54471518	+	13	CTX	26	33	56	63	0.902322	0	0.853903	0	1	chr10	15346664	182	chr7	54471612	CAGAGGTCTTACGGTCCCGTGGGGAGTCCCGTGTGGGCCCTTGCGGGTGTTGGGCAAGACTCTGCTGGCAAGGTAGCCCGGGGCTCCGACTCTCCACTTTCATGACTGTCCTTTTCTGCTACTACAACTATAGCTAGGATTTATTCTCTTCTGGGAAACGCTTCATCTCTGGCTATGTATAG
chr4	145704848	+	48	chr10	57949529	+	3	CTX	147	43	62	62	0.970847	0	0.815401	0	1	chr4	145704751	168	chr10	57949611	ACAACAGGCTGTCCTCAAACTCAGAAATCCACTGCCTCTGCCTCCCAAGTGCTGAGATTAAAGGCATGTGTCACCACTGCCTGGCTTATTTTAATTTTCTTTTTAAAGATTTATTTATTTATTATATGTAAGTACACTGTAGCTGTCTTCAGACACACCAGAAGAGGG
chr8	32434882	-	16	chr10	63759217	+	3	CTX	45	36	64	65	0.94651	0	0.746181	0	31	chr10	63759283	185	chr8	32434981	CTCTTTCCCTACACGACGCTCTTCCGATCTTAAAGTTTGCAAGTCCAATGGGCCTCTCTTTCCAGTGATGGCCGACTAGGCCATCTTTTCTCTCAAATTATTGGTGAGTTCCTCTATTATTGGGAAGTTTTGGTATAGTAGGGAAAAGTAACAGAATTAGAACCTACACAAACTTTTGCTTTTCT
chr10	73902293	+	4	chr9	101815517	+	20	CTX	41	28	34	56	0.957163	0	0.759181	0	1	chr10	73902202	181	chr9	101815612	TCAGGTTCTCTGGCGCACCCTCTCACCTGTTCAGACTAATTTCCTAAGTTCGGTGGGTCCCGGACCAAGATGGCAACCGCTGCTCCGTCAAGTCTATTATTGAATTTGTGATTATTATTTTGAAGAACCTCTCAAGTGGTTGTAATTTCAGTTACCCACCCCAGGAGCACCTCCTCTGATT
chr10	116901152	+	15	chr11	91355769	+	1	CTX	16	40	65	23	0.681856	0	0.96292	0	1	chr10	116901055	163	chr11	91355837	AGCACTGCTCCACACCGGACACAGGCAGATGTATAGGGAGCCATGAAGTCTGGGCAGGAGAGCCCATTACTCAGACTGTATAAGTTATCAGTCATTTTGTTGTTTTTTTTTTCTTTTCATTTTTTATTAGGTATTTAGCTCATTTACATTTCCAATGCTATAC
chr2	167598862	+	2	chr11	3094494	+	138	CTX	34	391	50	48	0.762028	0	0.80901	0	1	chr2	167598813	53	chr11	3094457	CTGGTCTACAGCGTGAGTTCCAGGACAACCAGGGCTACACAGAGAACCCTAAAAAAGAAAGAAAGAAAGAAAAAGAAACCTGGCTTAATGGTTCGTGCCTGCACTCCCTAGCTACTTAGGAGGTTGAGGCAGGGAATCACTAAT
chr11	5393681	+	4	chr10	91935782	-	17	CTX	31	38	37	65	0.954673	0	0.77191	0	1	chr10	91935686	176	chr11	5393603	GCATGCCCACATTCACCATTAAGTGCTATTAGAGTTGTTTTCATGTCTTTGTTTTACCATGTATTCAGTTTAAAGGTCCAGATTGAAATACTATTAAGGGGCTGGTGAGATGGCTCAGCGGTTAAGAGCACCCGACTGCTCTTCCAGAGGTTCTGAGTTCAAATCCCAGCAACCAC
chr11	7711617	+	4	chr1	148727705	+	16	CTX	27	31	47	57	0.856328	0	0.746609	0	1	chr11	7711544	167	chr1	148727802	GTGTCTGAAGACAGCTACAGTGTACTTACATATAATAAATAAATAAATAAATAAATAAATAAATAAATAAAAAACACCATTTGCCCCACCTTCATGTATTTGTTCTCAATTTATTAATTTAAAGCATTTTAAAGAAATGAATGAAGAAATTTAACAGAGGGCTGTGC
chr11	21471818	+	20	chr9	78793379	-	1	CTX	61	22	60	37	0.86471	0	0.750164	0	10	chr11	21471733	160	chr9	78793317	TGGTTCAGACATTATTGCAAACTGCAAGGCCGATCTCTGCACCTGCAAAAGGCAGTCTCCAGCAGTCAGGTCACCTCTACAGCGGAACAGACTCTCTATATTCAATTTTAAAAAGAAGAATAATAAACCATCAGTTACAGTATCAACAGCAATGAATTTA
chr5	5853510	-	20	chr11	30470108	+	4	CTX	37	39	60	65	0.917521	0	0.649665	0	1	chr11	30470194	216	chr5	5853603	AGCTTTGCAATTTTATGAGGTCCCATTTATCGATTCTTGATCTTACAGCACAAGCCATTGCTGTTCTATTCAGGAATTTTTCGACTGCTGGTATCCTGACAATGAAGATTGGAATCATCCCAAAAAAACTACTTTTAAATAGGTTCATATCCTTTTGTCCTATTTATCATCCTGTCTCCTCTACCGTTGGATGATGGACTAGAAGTAGGATTGAAG
chr11	34496871	+	26	chr19	39883833	+	1	CTX	333	114	63	59	0.604436	0	0.557762	0	34	chr11	34496834	122	chr19	39883869	AGAGGTAGGAAATTTTTGGTATACAGCTGTGAAAAAACTCTTCATAAACAGTGGTAGGAAAAATTTTGGTAATCTGTGGTAGCAATATTTTGGTAAACAGTGGTAGGGAATTTTTGGTAAACGGTGAAAGGAACT
chr1	114050034	+	15	chr11	39130065	+	3	CTX	45	33	66	66	0.965656	0	0.773404	0	1	chr1	114049937	164	chr11	39130147	GGTTAATGTGGATTTGATTATTATATTTGAGAAAGAGCTAATATGCCAAGGACATATTAAAATGGCACCCGAGGACCTAGTAGATATCAGTCATTTTTTTTTCCATTTTTTATTAGGTATTTAGCTCATTTACATTTCCAATGCTATACCAAAAGTCCCCCATA
chr4	124624765	-	13	chr11	97737315	+	7	CTX	17	42	54	66	0.92798	0	0.73364	0	1	chr11	97737404	184	chr4	124624861	AGCACTTGGGAGGCAGAGGCAGGCGAATTTCTGAGTTCGAGGCCAGCCTGGTCTACAGAGTGAGTTCCAGGACAGCCAGGGCTACACAAGTCAGCTCTCTCTGAAAGTCCACATTTACTCAGTACACTAATTGCTCCCACATACTTTGGGTGGGGAAATAAGTGGGAATTAAAGCCATGGCCTG
chr11	106668891	+	3	chr8	87347945	-	22	CTX	16	42	46	53	0.866676	0	0.816783	0	6	chr8	87347853	161	chr11	106668816	TCCTATACCAACAAAGGCTGCAGCCCAAGCATTGCAGCGGCCTTGACGTTTTCTCTGCCAGAATCCCCCACTTCTCACTTCCACCTCACTTCTTTTTGTTTTTGTTTTTTTTTAAAGATTTATTTATTATTTTATGTAAGTACACTGTAGCTGTCTTCAGA
chr11	112215723	+	3	chr1	65170980	+	7	CTX	33	21	59	63	0.955143	0	0.854533	0	1	chr11	112215653	153	chr1	65171069	TGCAGCTAGAGTCAAGAGCTCCGGGGTACTGGTTAGTTCATAATGTTGTTCCACTTATAGGGTTGGGAACCAGTTTTGCTTTGGTTTTAAATCACTCTCAGTCTGTCTCTTTCCTACTTGTGATAGTTCCGTAGCTGTCTTAGTAAAGATTAC
chr11	115150917	+	3	chr14	49619045	-	3	CTX	36	26	46	42	0.893716	0	0.859742	0	14	chr14	49618988	95	chr11	115150894	GAAGAGAAACCTCAAATGGCTGAGTAAACACTTAACAATGTTTAACATTCCTTTTCTTCTGTCTCTCTCTCGTTTTGTTTTGTTTTGTTTTGTTTTTTTGTTTTTTGTTTTTTGAGACAGGCTTT
chr11	119573903	+	3	chr2	181665933	+	1	CTX	34	25	65	17	0.669595	0	0.512768	0	5	chr11	119573861	99	chr2	181665984	ATTCTGTGTTTGTGAGTCTGTCTGTCTGTCTGTCTGTCTGTCTGTCTATCAAACCAAAAGAAACCAAACAATTATGGCTGCCTGCCTGCCTGCCTGCCTACACAGAGAAATGATTTCTTCAATCAACTAA
chr12	6163377	+	3	chr4	111466368	+	11	CTX	30	14	34	64	0.974798	0	0.665556	0	1	chr12	6163295	176	chr4	111466463	GTTGAGGGGCATCTGGGTTCTTTCCAGCTTCTGGCTATTATAAATAAGGCTGCTATGAACATAGTGGAGCATGTGTCCTTCTTTCTTAAGTGCTGCTTAGCCATTTGTGTTTTCTCTTTTGAGAATTCTCTGTTTAGATGGTCCCCATTTTTAAATTAGGGTTTTGTTTTTGATGT
chr14	77996399	+	14	chr12	25133078	+	3	CTX	15	40	59	65	0.917314	0	0.683609	0	1	chr14	77996308	182	chr12	25133144	CTCTTCGAGGATGACATGAAGACAGAAGTAGCCTCCTGTGCAGCCTGAGCTGGAATTAAGCAGACCAGGTTGCGTGGCTCCATTAACAACATTACTTTCTCCTACATGGTCTCTTCATTAGTCTTAGTTAGGGTTTTACTGCTGTGAACAGACACCATGACCAATGCAAGTCTTATAAAGGA
chr12	25426450	+	9	chr1	36748387	+	1	CTX	15	38	65	52	0.758316	0	0.913425	0	1	chr12	25426365	151	chr1	36748449	ATAGGGGGTTTTCAGAGGGGGAAACCAGGAAAGGGGATAACATTTGAAATGTAAATAAAGAAAATATCTTTAAAAAAAAAAGAAGATCTTGCTCAGCCTGTTCCCGGAAGTGCATCTGCTTGTCTCGGGCGAGATGGCTTCAAGGTTACTT
chr14	78593440	-	1	chr12	25660853	+	3	CTX	36	37	19	58	0.944213	0	0.989487	0	1	chr14	78593520	202	chr12	25660948	AATAGAAATAACAATGGAAAAGTGAGAAAAATTAGAAATACTGAATTTAAGGAAGATACAATAAAGCTTTATGATACAGTATTGGGTCAGGAGACAAATAATTGCACACACCAGTTTGAGAATCCTTTTAAACACTCTGAGAATGGTTTCCAGACTTATCTTTGGCATCTCGTTTCCATAAATTCTTTTCTCTTTTTCATTT
chr12	51580005	+	6	chr7	94461361	+	5	CTX	24	19	59	46	0.76676	0	0.963284	0	1	chr12	51579910	188	chr7	94461458	TCTTCTTTCTGGTGGCATTTTTGGAAGTTCCTTGTCTCATAATGACATGTCAGAGCTTTCCTTTTTTATTTTTTAAATTTTATTTTACTATTTTTTTATTCTTTTTTTTTATTATTAGGTATTTTCCTCGTTTACATTTTCAATGCTATCCCAAAGGTCCCCCATACCCACCCCCTCAATCCCCTCCC
chr2	95063854	+	1	chr12	51770389	+	16	CTX	7	40	49	64	0.730922	0	0.914975	0	1	chr2	95063791	163	chr12	51770487	GAGTCCCGTGTGGGCCCTTGCGGGTGTTGGGCAAGACTCTGCTGGCAAGGAAGCCCGGGGCTCCTGTTTCTAATTTTTCTACATCATCACATTTGAAGTGATTTTGTTCTTGTGTGTATATGTATATACGGTCCGTGTGGGTTCACTTGAACCACAGTGAGCA
chr12	52332469	+	11	chr11	38239014	-	1	CTX	21	45	50	47	0.736206	0	0.963279	0	1	chr12	52332377	146	chr11	38238970	AGGGGACTTTCAGGATAGCATTTTAAATGTAAATGAAGAAAATACCTAATAAAAAATTGGAAAAAGAAAAAAGGATCATAAATTTTAACATTTTTTAATATTTTTTCTTTTTTTCTTAGGTATTTTCCTCATTTACATTTCACAAT
chr3	20574082	-	13	chr12	64077346	+	3	CTX	43	44	54	46	0.985796	0	0.747958	0	1	chr12	64077443	187	chr3	20574169	GGTGACTCTGTTAGCCTCTATAAGCAGACCAGAGGTCTTAGGATCCCGTGGGGAGTCCCGTGTGGGCCCTGGCGGGTGTTGGGCAAGACTCTGCTGGCCCCAACATTCAATTATAGAATCACACTGTCATGTCCAGAGTTTTGTACTTTCAAATGACTATAGAACACACCCTCATACAGCACAGACTGTAAAGAAG
chr12	71291453	+	14	chr2	130843463	-	2	CTX	20	11	64	40	0.708854	0	0.920709	0	7	chr12	71291362	162	chr2	130843395	TCGGACTCCGACAGCAGTGTAAGAAAGAAAATATTTTACCTTAGTTTATATAAATGACATTAAACAGTTCCAAGCAGTTTTCCAGCTCTCTGATTATTATTTTTTTTAAAAAGATTTATTTATTGATTATATGTAAGTACACTGTAGCTGTCTTCAGACACT
chr12	79638856	+	3	chr2	154733891	-	1	CTX	34	23	37	50	0.923924	0	0.768484	0	1	chr12	79638760	134	chr2	154733833	AGTGAGGACTAGTGCCCTCTCCTGGCTTGCAGGCATAAATGCAGGCAGAACACTTAATAAATAGATAAATCTTTTAAAAAAGAGAGAGAGAGAGAAACCTCTGCCAACCCAAGGCCAAGCCCCAAAACAAGACC
chr12	79638856	+	3	chr2	154733893	-	10	CTX	34	15	37	42	0.923924	0	0.768484	0	1	chr2	154733794	173	chr12	79638760	ATAGCTTAAGCCTGGGACCTGAGATGGAGCTGTAGGGTTGGTCTTGTTTTGGGGCTTGGCCTTGGGTTGGCAGAGGTTTCTCTCTCTCTCTCTTTTTTAAAAGATTTATCTATTTATTAAGTGTTCTGCCTGCATTTATGCCTGCAAGCCAGGAGAGGGCACTAGTCCTCACT
chr12	83741480	+	4	chr6	109892300	+	15	CTX	40	47	38	65	0.972983	0	0.748259	0	1	chr12	83741385	193	chr6	109892397	GCCCCTCTGTGCTTCTGCCTGTTCCAGAGGCTGTCAGGTTCTCTGGCGCACCCTCTCACCTGTTCAGACTAATTTCCTAAGTTCGGCCGGTCTCCTATTTATTGATTTTTAATGAACTTTTAATTTATTGATTTGAATGGCTTCTAACAGGTTTGTACTTCTCACAGAAAGTGCTTCATTATGCATACCTTAA
chr12	115878874	+	12	chr3	86714350	+	2	CTX	29	376	65	25	0.69378	0	0.882403	0	1	chr12	115878785	107	chr3	86714324	TCCTGAAGATGTAAGCAATAAAGTTTTGCCGCAGAAGATTCTGGTTTGTTGTGTTCTTTCCTGGCCGGTCGTGAGAACACGAATAAGAAGGCCTCAGGCTGGGGTACTGTGTGTGCTCTACCCTGTGTGTCAGACCTCAGGCTGGGGTACTGTGTGTGCTCTACCCT
chr12	116444444	+	7	chr1	156090233	+	1	CTX	209	17	66	28	0.937751	0	0.983086	0	1	chr12	116444346	119	chr1	156090252	ATTGAAATGTTTTTGATCTCTCTTTATTTTTTTTACATTATTTTTCCTTTCTCCAGAAAGAATAAAAGGCTGTGTTGTTGAGTTTATGAGAAAGTAGCGACAAGTCCCTTCTGCTCGAC
chr11	13941230	-	1	chr12	116642164	+	59	CTX	59	68	66	60	0.746967	0	0.97148	0	1	chr11	13941285	146	chr12	116642255	CTTTCTCTGTGATAACTCCAGCTGTGTCAGGTTGACACAAAACTATCCAGTACAGTGTTAAAGTTAGTTTGTGGAAAGAAACAAATAGACTTCAGAACAGCCTGAGTTATTTGGGAGTATCTGTGGACACTCTTGTTTTCAATGACCCAATT
chr13	30024602	+	6	chr12	32877641	+	1	CTX	43	42	44	23	0.95635	0	0.802395	0	1	chr13	30024505	162	chr12	32877707	TACTGGTTAGTTCATAATGTTGTTCCACCTATAGGGTTGCAGATCCCTTTAGCTCCTTGGCTACTTTCTCTAGCTCCTCCATTGGGAGCCCTATTCTTTTAGCATTTCTATAATCCGCAAATGGACTGTTCTTTTGTGTTGACCCTGTTCTTGCAAGGAATAAGTAATTCAC
chr1	65089697	+	13	chr13	39427684	+	14	CTX	56	46	34	59	0.728934	0	0.862977	0	11	chr1	65089624	183	chr13	39427767	TAGATAGATAGATAGATAGATAGATAGATGATAGATGATAGATGATAGATGATAGATGATAGATGATAGATGATAGATGATAGATGATAGATGATAGATGATAGATGATAGATGATAGATGTACGTATGTATGGGTAGCCAGAGATATATGGATGTATAGATGTATGGATGGAAGGAGAGCCA
chr13	48721048	+	20	chr6	56761259	+	1	CTX	51	26	65	59	0.875913	0	0.772741	0	1	chr13	48720951	135	chr6	56761260	GTCTCCCTCGGGCGCGCGCACGGGCCACTCCACAGCCCGGCCGCCGAGGACGCCCTGTCGCCGCCGCGGCCTTGCGCGCGCCCGACCCGAAAGCCAATCCTCCTGCACATTCTTTTTTCATTGCCTCTGCCTCCTTTTTCCTTGTGGTCCTCTCTCTCTAAGCCCACAACA
chr2	120195456	+	13	chr13	64567706	+	3	CTX	15	23	56	37	0.855265	0	0.655977	0	1	chr2	120195360	168	chr13	64567780	TATATGAGGAACCAGGCTGGTCTCTAACTCATATATCTGCCTGTCTCTGAATCCTAAGTGCTGAAAATAAAGGTATGCACCATGACACCCAGTTTAATTGTAGACCAGGCTGGCCTCGAACTCAGAAATCCACCTGCCTCTGCCTCCTGAGTGCTGGGATCAAAGGCG
chr18	76257380	+	3	chr13	67533815	+	4	CTX	36	32	19	32	0.887545	0	0.8838	0	1	chr18	76257285	104	chr13	67533847	AGAAACAGATAGAGCTCTGCGAGTTCGAGGCCAGCCAGGGCTACATAGTGAAACGCTGTCTCAAAACAAAACAAAACAAAACAAAACAAAACAAAACAAAACAAGACAGAAATATCCAGATTCATCACAGATGTTTCTGAATCAAGC
chr13	81201128	+	5	chr12	105515331	+	2	CTX	36	35	40	27	0.917368	0	0.940294	0	1	chr13	81201049	126	chr12	105515427	TCTATCCTCAGGGTGTAGGGGTATGGTACAAAAAGCAATCTTTAAGGTCTACTATTATCTTAAAATAGCCAGCAGGGATGGTACAGGAGTGGGCAACCCAGGCTGTAAGGCCCCCATAAGGAGAAT
chr9	113887154	-	1	chr13	86649588	+	12	CTX	47	13	30	52	0.814013	0	0.842444	0	30	chr9	113887194	169	chr13	86649685	AATTTGCGGGAACCTTAAGCAAATCCAGATAAGGATCAAGTTATCTATAATCAAGTAAAAATAACAAACAGAAAAAAAAGAGATATTAAGGAAAAGTAATTGTTGCTTCCTGTTATTTTTGTTGTTAAAGTTGGCATTCTGTTCTTGTGGCTGTCTTCTTTTAGGTTTG
chr4	135621072	-	4	chr13	101176899	+	3	CTX	24	34	46	37	0.967537	0	0.858255	0	1	chr13	101176973	147	chr4	135621137	TAGACCAGGCTGGCCTGGTCTACAGAGTGAGTTCCAGGACAGCCAGGGCTATACAGAGAAACCCTGTTTCGAAAAACCAAAGGGGGGAAAAAAGGTATAATCCACAGAAAATCTCAGATTCATGCATAATTTCATGAAAGGAGGGGA
chr16	3352749	+	1	chr13	109154712	+	5	CTX	298	53	51	46	0.67009	0	0.710217	0	1	chr16	3352709	105	chr13	109154770	AGAAGTAATATTAATCCATTAATATCTCTTTTTCCGAAATTTCATGTCTCTCTCTCTCTCTCTCTCTCTCTCTCTCTCTCTCTCTCTCTCTTTCTTTCTTACATTT
chr13	115417697	+	3	chr7	113798027	+	16	CTX	57	39	48	64	0.934754	0	0.749404	0	1	chr13	115417613	176	chr7	113798122	CGCAGATTATTTGTTTACCACTTAGAACACAGGATGTCAGCGCCATCTTGTAACGGCGAATGTGGGGGCGGCTCCCAACAACAGAGGCATACTGTTATTTAAGAAGCAAATTTATTAGACCAATTAGTCAGGCACAGAACAGTGCTATAGGGCTTAAGGAGCCACCAGACACTCAG
chr16	62125476	-	8	chr13	118675185	+	3	CTX	40	3	52	49	0.64462	0	0.754394	0	1	chr13	118675242	147	chr16	62125570	GGTATAGCATTGGAAATGTAAATGAGTTAAATACCTAATAAAAAATGGAAAAAAAAATTTGCATCTAATGGATGAGTCATGCTCTTTTTACTCGACTGCTTTTATCTACAACGTATCTGAGCTTGAAAATATATTTGGCTGAAACTA
chr3	133051193	+	3	chr14	9183114	+	8	CTX	15	17	31	62	0.728071	0	0.933822	0	1	chr3	133051104	77	chr14	9183095	ACATGAAGGCTCACAACTATCTGTACAGCTACAGTGTACTCACATACATAAAATAAAAAATAAATCTTAAAAAAAAAGAAAGGAAGAACCGCTATCCCAGGCATCTGCTCTCTGCTTCCCGGCCTCCACAAGGTGGGCTGCTTTGCCCTACCAAGTTGGGCT
chr1	158112914	-	9	chr14	9858990	+	9	CTX	40	29	56	65	0.687798	0	0.812602	0	1	chr14	9858937	81	chr1	158112914	TATGTAGCAATAACAGTGCTGTACCACAGAGTTGTTACATACATGATACATGATACATGATACATGATACATGATACATGAGCTAAAGCCTGGGGCACTCCAGCACTTCTCACAGCCAATGCCTTTAGTTAATCTATTGTTACTTCAAGGGAGAAAAGGAGAAGTTGTTT
chr14	36541186	+	6	chr1	74438154	+	1	CTX	28	22	61	23	0.877956	0	0.921675	0	1	chr14	36541098	164	chr1	74438230	ATGGAGGAGCTGAGAGTTTTACATCTTCATCTGAAGGCCACTAAGAGAAGCCTGGCTTCCAGATAGCTAGGGCAAGAGTATTAAACACCGAGAAGTGATGAAAGCTGCGGCCGAGTCCCAGGCGCGCCGAAGCCGTTGCCCTTTTAAGGGGAAGCCTTGAAACG
chr14	36541189	+	4	chr1	74438154	+	1	CTX	20	22	47	23	0.869884	0	0.921675	0	1	chr14	36541109	153	chr1	74438230	GAGAGTTTTACATCTTCATCTGAAGGCCACTAAGAGAAGCCTGGCTTCCAGATAGCTAGGGCAAGAGTATTAAACACCGAGAAGTGATGAAAGCTGCGGCCGAGTCCCAGGCGCGCCGAAGCCGTTGCCCTTTTAAGGGGAAGCCTTGAAACG
chr14	47287282	+	17	chr8	53512173	+	2	CTX	25	25	55	55	0.770184	0	0.735535	0	1	chr14	47287184	153	chr8	53512228	GTCTTGCCTAGAACCCATCTCAGGTCTAGGCAGCTATTGGTGCCTCACTCCTGCCTGCCTCTCACTCCTTGTGCATCCCTGTATATAAGACTAACTAAGCTGGGGCACAAGTCCCTTCCGCTCGACTCGAGACTCGAGCCCCGGGCTACCTTG
chr11	54533144	-	1	chr14	48386238	+	20	CTX	28	21	21	61	0.546614	0	0.823844	0	1	chr11	54533220	116	chr14	48386281	GTGAATTCCTGTATTTTCTCTGTCCACAGTTCTATAATATTTTTGTCTTGTGATTGGATTTCTTTTATTTTAATCATGTCTCACTGGCCTGAGCACAGGCCTCCCACTCCCTCCTTCTTTCTTCTTTCTCTCGAAGGTTCAATGCATTGTACATGCAGTCCTGACTC
chr3	58368083	+	1	chr14	69242180	+	19	CTX	52	38	22	64	0.782553	0	0.914092	0	1	chr3	58368009	170	chr14	69242275	TGGATCTTTCATTTATACTAGTCTGGGCTGGCATTTGTGGTCTCTTAGAGCCTCTAGCACATCCAAGTCTCCACGTCTCAATGTTTTGTAAACATCTTCTCCATCACTTTTAGCTTTATAAAGAGATGAATGCTGTGTAGCAAAGCAGAAGATAGGTGAACTTCTGGGCA
chr1	150760887	-	7	chr14	86165451	+	3	CTX	25	12	31	32	0.831008	0	0.790817	0	1	chr14	86165493	126	chr1	150760981	ATACCTAATAAAAAATGAAAAAAAAAAAAAAAGAATTACTTCTGTTTTATTTCCTTAATGTGTGTGTATCTTTGCTTTAATTTTCCAGGCTTATATCTCCTGTGTCATTGAAAGTTCAAATATTCT
chr4	90738642	-	1	chr14	91909972	+	3	CTX	30	18	17	59	0.828643	0	0.873866	0	1	chr4	90738724	138	chr14	91910031	GGTATGGTGTTGGAGAAGTAGTTGAGAGCAACATCCTGATTCTCAGGGAGAAAGAGGAAGAGTGGGTCTGGCATAGGCTTTTGTTTTTTTTTTTTTTCCATTTTTTATTAGGTATTTAACTCATTTACATTTCCAATG
chr14	92090596	+	3	chr4	70856342	+	2	CTX	30	19	63	50	0.855014	0	0.779546	0	1	chr14	92090557	103	chr4	70856382	TCTTACCCACTGAGCCATCTCACCAGCCCCCAAACTATTTCTATAAGCAAGAGTTTGAGTGATTTTTTTTATATTCCTTTCCTATAGCAAAGGTACAGAGATT
chr14	95387027	+	4	chr7	63640214	-	10	CTX	31	41	63	64	0.90697	0	0.804528	0	3	chr7	63640123	158	chr14	95386951	AAGCACAGCATAATTTTGAAAATGTTTCCTGATGATAATTAAGTCCACTCCGTGGGTATATAAAACTTAAGATATGTCTACATGGAAACTCTTTTTTTTTTCCATTTTTTATTAGGTATTTAACTCATTTACATTTCCAATGCTATACCAAAAGTCCC
chr2	111276327	-	2	chr15	9679039	+	14	CTX	41	31	30	42	0.723289	0	0.839197	0	1	chr2	111276398	108	chr15	9679074	AGAAAGAAAGGAAGGAAGGAAGGAAGGAAGGAAGGAAGGAAGGAAGGAAGAAAGAGAGAGAGAAAAAGAAAGAAAGGTATTTTCCAAAAAAAAAAAAAAAAAAAAAAA
chr14	29605878	+	16	chr15	32794889	+	4	CTX	47	32	66	61	0.92361	0	0.765157	0	1	chr14	29605782	163	chr15	32794965	ATTTTGGTGTTATTTGTATTCTCAATGATACCTTGTGTTTCAGTAATTATAGCTTCATTTTTCCTTTCTACCATTTTTTGACAGTGTTCATTCTTTTTTTTTCCATTTTTTATTAGGTATTTGGCTCATTTACATTTCCAATGCTATACCAAAAGTCCCCCAT
chr11	61276330	+	9	chr15	46045796	+	4	CTX	30	41	49	33	0.975839	0	0.77032	0	1	chr11	61276236	190	chr15	46045890	ATCATCAAAATATAACAATTCTAAAAGGATGTCAATGGGGGCAGTTATCCAAGGCTAGTGGCATATTTCCAAAAGCAGGTTAATAAATCTTTATGGTTAGCCCCAAACCTAGGATACCCAAGATATAAGATATAATTTGCTAAACACATGAAACTCAAGGAGAATGAAGACTGAAGTGTGGACACTATGC
chr8	110156040	-	1	chr15	57474832	+	3	CTX	18	29	63	42	0.940455	0	0.884358	0	1	chr8	110156104	131	chr15	57474920	CATCTCTTACATGGAAGGCTCTTCTGCTGCACATCACAGCCCAAACCATTTTTTTAAATATTTTTATTACATATTTTCCTCAATTACATTTCCAATGCTATCCCAAAAGTCCCCCATACCCTCCCCCCCAC
chr3	81270154	-	1	chr15	71192031	+	3	CTX	53	27	36	57	0.912063	0	0.97135	0	4	chr3	81270214	132	chr15	71192104	TTTAATGAGGCTGACTTCCAGAGAAGTCCTGTACTTTTATCTTCCACACACAGCCTCGAATATTTTTTTTCCATTTTTTATTAGGTATTTAACTCATTTACATTTCCAATGCTATACCAAAAGTCCCCCATA
chr15	79303971	+	106	chr3	152364704	-	61	CTX	186	242	67	66	0.688161	0	0.543962	0	1	chr15	79303895	120	chr3	152364660	AAACCCTGTCTCAAAAAAAAATAAAATAAAATAAAATAAAATAAAATAAAATATAAAAAGGAAAAAAAAATTGGAAAAAAAGATTACAGAAATCAAACATAAGCCCACTAGATTGCAAGTTACCGCAATCACAGAAGAAGAGAATACACA
chr15	79690618	+	5	chr7	104548581	+	1	CTX	26	16	41	47	0.806459	0	0.789316	0	1	chr15	79690545	123	chr7	104548633	AGGCAGGAGGATTGCTGCAAGTTTGAGTTTGAGGCAGCATAGGGTTTACATGTCTCCTAAAATGACAGGTCGGAATGCCCTTCAGCCTAGAGCGCGGAGGAGGACGGTAGCTCGGTCACGGCG
chr15	79690621	+	5	chr7	104548581	+	1	CTX	22	16	39	47	0.800008	0	0.789316	0	1	chr15	79690537	131	chr7	104548633	GGAAGCTGAGGCAGGAGGATTGCTGCAAGTTTGAGTTTGAGGCAGCATAGGGTTTACATGTCTCCTAAAATGACAGGTCGGAATGCCCTTCAGCCTAGAGCGCGGAGGAGGACGGTAGCTCGGTCACGGCG
chr15	79851199	+	16	chr7	86956526	+	1	CTX	23	40	60	26	0.695104	0	0.905658	0	1	chr15	79851103	169	chr7	86956599	AGCAGGAAGTTTGCTACAACATAAAAGTCACCAGTTTCCCATCAAAGGCTCACACTCTGTGGCCCAGTGCTCAGCAGGCTGCCTGCCCTGGATCCTCCTCTCCCTGGGCACCACCTCAAGCATGTCCTGGCATGCAGATGTCCCCAGAGCCTAGGAACAAGACTGGACA
chr15	85185411	+	3	chr9	43252127	+	1	CTX	42	44	37	33	0.966278	0	0.976087	0	1	chr15	85185315	169	chr9	43252193	TGTTTATTTTTGTTTCTGTTTTAATTTTTCAAGACAAAGTTTCTCTGTGTAGCCCTGGCTGTCCTGGAACTCATTTTGTATTTAGAACTTGAACTTTAGATCCCTTCTACTGAGCAGGATTCTGCACACTGGGTTGGTCCTCCTCATGACCTCATGTGGATTCTGCTCT
chr1	137552316	+	11	chr15	89106457	+	6	CTX	29	30	52	65	0.936156	0	0.594277	0	1	chr1	137552226	203	chr15	89106550	TCTGTCTCTGTGTCTCTTTCCCTGTGTGTGTCTCTCTTTCTCTGTGTGTCTCTGTGCCTCTTTTTGTCTGTCTGTCTGTCTATCTGTCTGTTTTCAGTTCTTTCCACTATTTTTTTAAATTATTTATTTATTATATATAAGTACACTGTAGATGTCTTCAGACACACCACAAGAGGACATCAGATCTCATTATAGATGGTTGT
chr13	62063232	+	9	chr15	94608639	+	3	CTX	9	25	56	51	0.954334	0	0.632857	0	1	chr13	62063139	169	chr15	94608718	GTTGATCCAATGAATACTGAATTTCCAGTTAGGGTACTGTCCTATGTGGATGTGAGAGATGCTCATTGACATGGTTAAGGCAGCTCAGATTTTTTTGTTTTTTTGTTTTGTTTTTGTTTTTTCAAGACAGGGTTTCTCTGTATAGCCCTGGCTGTCCTGGAGCTCACTT
chr14	122118634	-	1	chr16	4729914	+	4	CTX	37	27	50	47	0.975385	0	0.748132	0	1	chr14	122118683	145	chr16	4730007	CAGTAGACATTTGCTTTGTTAGTAAAGGTTAGAACAAGGCCAGTATCACCCTTTTTTTTTTTAAGATTTATTTATTTATTATATGTAAGTACACTGTGGCTGTCTTCAGACACACCAGAAGAGGACATCAGATCTTGTTACAGGT
chr11	3013855	-	25	chr16	51539299	+	4	CTX	108	41	41	47	0.897283	0	0.578871	0	4	chr16	51539348	101	chr11	3013903	CTTAAAGAAAGAAAGAAAGAAATAAAGAAAGAAAGAAAGAAAGAAAGAAAGTTTTTTCTACAAAAAACTACAACACATAAAAATAATCTTTCTTTCTTTCTTTCTTTCATTTTCCTCCTGTCAGTTTTCTCGCCATTTTACAGATCCAG
chr7	146074184	-	1	chr16	58919682	+	20	CTX	65	22	59	63	0.677206	0	0.899653	0	1	chr7	146074246	158	chr16	58919776	ATGCCTTTTTTGACAGGAAAACTAATTGACCGGCGTACATATGCAAGACAACACTTGGTCCTCCAGGGTTTTGTGCCTGCTCAAATCCATTTTAGAAAGGGGAACAAAATAATCCCATGAGGCAGAGGAGGAGAGTAACCTGGGTGGGAGGGAGGGCG
chr16	65411394	+	12	chr4	111007741	+	2	CTX	35	30	46	51	0.757515	0	0.921817	0	1	chr16	65411301	161	chr4	111007807	CTTTTCTTACATCAGAAGTTGATTGTTACTCAGCAATAGTTAAAAATTCAATTATATATGTGTACCATTAATACATTATGTTAAAAATAAGGATTGAAAGAACCTAGTGGGGAAACCCCCACTCAATTTTTGATTCGGCGCGCACCCAAGAATCACAAACA
chr19	7452171	+	1	chr16	74753802	+	6	CTX	29	44	60	50	0.89	0	0.949667	0	1	chr19	7452144	64	chr16	74753840	GAGTTAGTTTGAGGCTAAGGATAGTAATTCCGTCAGAAGCCAAGAGAAGTCAGTTTGAACCAGTTAGCCTGGAGGGAAGTCTTAAGCCATAGGAACTGAGTTGAGCCCGTCAGCCAA
chr7	7231412	+	1	chr16	95929349	+	4	CTX	87	16	55	59	0.704169	0	0.81602	0	1	chr7	7231366	101	chr16	95929390	TCTTTGCATATGTGTGAACCCAGAATATGTCAACCTATATATACATTAAACATGTGAAAGTGTGTGTGTGTTTGTGTGTGTGTGTGTGTGTGTGTAGTAAAA
chr3	3029360	-	1	chr17	3007038	+	7	CTX	51	176	66	46	0.592666	0	0.703195	0	1	chr3	3029395	102	chr17	3007093	TGCTCCACTGTAGTGTCACAGTGCTCCAATGTGGTGATATAGTGTGCACTGTGATGTCACAGTACTCCACTGTTGTATCACAGTGCTCCAATGTGGTGTCACAATGCTCCACTGTGTTGACAGAGTGCTTGACGGTGGTGTCAC
chr14	79180883	-	1	chr17	4161485	+	10	CTX	41	21	65	57	0.753807	0	0.949827	0	1	chr14	79180917	155	chr17	4161581	GCAGGAATAGAAACCCTGACTAAGACACAAGGCAACTCTTATAAGAGAATTATTTAAATGAGGGCTGGTTTGCAGTATCAGAGGTATAGTCCATTGTCAGTCGTGGTGGGAAGCATGGCAGCAGACATTACATGGAGGCTGTGGACCAGGGCTAC
chr12	52315053	+	10	chr17	22584873	+	3	CTX	12	40	39	60	0.945998	0	0.726344	0	1	chr12	52314958	133	chr17	22584897	TTAAAGCTTAGTGTTAAACTGCCTTATCCATTGTGTCAACAAAATGGCAATCTTTAGGGACTTCTTGATCTGCTAGAGCTCAGATTTAGAAGTTTTTTTTTTTTTCAATGTGAAACAGGTTTTTTTTGTTTTTTTTTTT
chr7	7231412	+	1	chr17	75763961	+	6	CTX	87	31	55	53	0.886771	0	0.81602	0	1	chr7	7231372	96	chr17	75764003	CATATGTGTGAACCCAGAATATGTCAACCTATATATACATTAAACATGTGAAAGTGTGTGTGTGTTTGTGTGTGTGTGTGTGTGTGTGTAGTAAAATAAAA
chr17	92583894	+	3	chr1	191852779	-	11	CTX	46	32	62	64	0.969347	0	0.794444	0	4	chr1	191852690	157	chr17	92583819	GTTCACCTGAAGTTACCATCATGTGGAATCTCTGTTTTGGAGATACAGTGTCTGCCTGTCTAGAGCCCATGTTTCAGTTACGAGTAAATTATTATTTTTTTTTCCATTTTTTATTAGGTATTTAACTCATTTACATTTCCAATGCTATACCAAAAGT
chr17	95252372	+	17	chr4	116358204	+	5	CTX	54	23	64	42	0.914419	0	0.88792	0	1	chr17	95252277	161	chr4	116358265	TGGGTGCTGGAGAAATGACCAAAAAGTTAAGAATAGTTGCTGATCTTTCAGAGGGCCTGTGTTCTGTTCTCAGCACCCAAATTAAGAAGCTCAATGTGGGGGTGACCTCTTACTGCGTTCTCACGGCTCTTTCTGTTTGTGAGACCTGTGGCTCGACCCTGCTGAAGATCGGAAGAGCGTCGTGTAGGGAAAG
chr13	61634080	+	14	chr18	10875454	+	3	CTX	46	31	66	64	0.96423	0	0.812433	0	1	chr13	61633988	159	chr18	10875535	CTTGCAGATCAACATGAAGTTGTACTCTTATGTTGTAATGCTGTATAGACTAATTGATTATTTCATAACTTCTGATAATGTTACAGAACTCTTTTTTTCCATTTTTTATTAGGTATTTAGCTCATTTACATTTCCAATGCTATACCAAAAGTCCCCCAT
chr18	19777401	+	3	chr9	79091929	-	8	CTX	57	28	55	62	0.963368	0	0.724241	0	4	chr9	79091839	160	chr18	19777325	AGATTCACACATAAACAATAAGTATATGTACTTACCTAACCGTCCTTTGACATAATATGATTTTACTGAAGGCCATAGAATTATCCATATTTTTTTTCCATTTTTTATTAGGTATTTAACTCATTTACATTTCCAATGCTATACCAAAAGTCCCCCCTAT
chr18	32598144	+	5	chr7	123468299	+	9	CTX	46	37	51	47	0.920831	0	0.804247	0	1	chr18	32598064	178	chr7	123468386	CATGATGGCTCACAACCATTTGTATAGCTATAGCGCACTCATATACACAAAATAAATAAATAAATCTTTAAAAATATTTCTAAAAAAAAAAGAAACACTTGCTGAATGAACGGGCTGATTTCATAATTCTGGACCCCACAGAGATTTAAAGGAATTATTGGCAATTAAAAAACAACTAC
chr18	39600449	+	3	chr4	23726059	+	6	CTX	50	22	42	31	0.967968	0	0.798604	0	1	chr18	39600392	157	chr4	23726147	GAAAAAAAGTTTTGTTTTTGTTTCAGAGTAAATAAAGTGTAGATTACTATAGTTAAAAAAAAAAAAAAGAAACAGTGTTATATATTTTAATGTCTAAAAATACAATATACCTAATAACTATAAATTTGTGATCACTTTAAATTTTATATTTATGTTA
chr18	43995941	+	6	chr14	19927015	-	4	CTX	54	9	38	28	0.972759	0	0.740701	0	1	chr18	43995842	169	chr14	19926925	GCCCCAGAAGCTCTGCGACTCTCGCCCGTCCCAGAAACAGCTGGCCTCTGTATTCCACACGGTCTCCCGTGCAGCCTGCCCTCCGTGGAGTCCCGGAGCCCGATTCAGATTTAAAATCATATCTCATGTTGCTTTTAGAGGATTTTAAGAAGGACATCAATAACCCCCT
chr14	67977033	-	10	chr18	77136259	+	3	CTX	12	19	59	55	0.820709	0	0.6963	0	4	chr18	77136301	150	chr14	67977118	GGTTACAGGATGCACACACACACACACACACACATACACACACACAGAGTAGAGAGTGAAGTATGAGAGGAGGAAAAGAGGAGGTTGATGGAGACCCATGGCCCGAAGCTGAAGGCTGGCTTTGGGGAGGAAAGGGGAGAGGGAGTCAGG
chr14	47793685	+	9	chr18	82966722	+	3	CTX	15	31	41	30	0.945993	0	0.704451	0	1	chr14	47793593	168	chr18	82966796	AGGGGGAATATATTAAGAACCCAGGGCAAATACAGAAGTGGATGCTCACAGTCATCTATTGGATGGAACACAGGGCCCCCAATGGAGACGCTAAATGGAGGCCAGCCTGGTCTACGAAGTGAGTTCCAGGACAGCCAGGGCTATACAGAGAAACCCTGTCTCAAAAAG
chr18	89312739	+	3	chr16	56573592	-	13	CTX	14	28	48	59	0.847315	0	0.796097	0	6	chr16	56573502	155	chr18	89312667	GTGGTTCTACTACCATCCAAGGTAAAGGTCACCAGCTGGCAATTCTAGGAAAGCCCCACGATGGTTTACATTCATAAAACTAGATTAATAATTTCTTTTTTTTTTCCATTTTTTATTAGGTATTTAACTCATTTACATTTCCAATGCTATACCAA
chr3	92401689	-	19	chr19	9401207	+	4	CTX	55	67	64	32	0.982122	0	0.897046	0	1	chr19	9401277	165	chr3	92401783	TGTCTCTATACCAGTACCATGCAGTTTTTATCACAATTGCTCTGTAGTAAAGCTTTAGGTCAGGCATGGTCCCTTTCAACTTTTAATATTCGTTCATTTAGTGTTCTATTATGTGTTGTGGAGAATTTCTTTTTCTATTAATGTATTTAGTTTTTTGTACAGTTC
chr19	13474305	+	3	chr7	54607977	-	4	CTX	29	46	50	21	0.943907	0	0.855763	0	1	chr7	54607886	176	chr19	13474216	AGTTGACACACCAGTGTGGATGTGGGAATTCTCACAAGCTGCAACTCTAGGTGAAAAGCTACAGGTAATTAGTGGCTCTTAAAAGAGGGGAGGGGTGGGTATGGCAGACTTTTGGGATAGCATTGAAAATGTAAACGAGGAAAATACCTAATAAAAATAAAATAAAATTAAAAAAA
chr19	46321542	+	4	chr2	26005364	-	2	CTX	42	5	65	60	0.83675	0	0.68035	0	5	chr19	46321501	119	chr2	26005321	TCTCGGCATGGTGGCACACCCCTTTGATCCCAGCATTTGAGAGGCAAAGAAAGGTGAATCTATATCTATATCCTTCTTCCTTCCTTCCTCTCTTTCTTTTCCTTCCTTCCTTCCTTCCT
chrX	3035189	+	5	chr15	34918699	-	2	CTX	114	22	38	20	0.973494	0	0.987882	0	1	chrX	3035096	178	chr15	34918607	GGAGGAGAGTCCTAGAAAATCATTTCTCATGAGCAGCTTTTTGGCATTTCTGCCTCACAAGCTGACTCCACCAGAGTCCGTGACAGTGCTATAAGATCGAGAATTGACAAATGGGACCTAATGAAACCCCAAAGTTTCTGCAAGGCAAAAGACACCGTCAATAAGACAAAAAGACCAC
chr8	84447461	-	21	chrX	5186592	+	3	CTX	40	20	59	48	0.932928	0	0.78779	0	1	chrX	5186659	151	chr8	84447543	TTGGGATAGCATTGAAAATGTAAACGAGGAAAATACCTAATAAAAAAATAAATAAATAAAAAGAAAAAGAAAAGTAAACTGTTTCTGTCTTTAGAAGTTAGTTTTTCATATAAACATAAGTCTCTATTAATGCCACCTGTAAGGATGGTACCAAATCATGAGAAT
chrX	18716338	+	16	chr4	112833388	+	2	CTX	36	29	64	41	0.671195	0	0.631854	0	13	chrX	18716265	127	chr4	112833416	GATGGGAGTATCGTGGTAGATCTACCCAATTTAGGCACACAGCATGTATTCATATTAATTTAGTTGTGTTTTCATTGCCAGGCCATTTGTGGATTTGGAGAGAGACCACAACAAAATGGAGCCCAAT
chr16	56436571	-	15	chrX	33400196	+	3	CTX	29	15	66	46	0.900148	0	0.772403	0	1	chrX	33400264	163	chr16	56436667	CGTGGGGAGTCCCGTGTGGACCCTTGCGGGTGTTGGGCAAGACTCTGCTGGCAAGGTAGCCCGGGCTTCTCAGTGTTGTTACCACTGCTTATCCAGGGCCAGTCAGAGAGTTGCTGATTCGAGTCACCATGCCCACCCCTTTTCCATTTTCTATTTTGCCACT
chr4	67945777	+	13	chrX	44405311	+	4	CTX	33	13	62	50	0.901303	0	0.801496	0	1	chr4	67945685	155	chrX	44405379	TGAAGTAACCCAATTACAAAAAGTCACTTGATATGCACTCACTGATAGAATCCCCAAGATACAATTTGCAAAACATAAGAAAATCAAGAAGAAAGAGAGGCCCATTGGACACGCAAACTTTATATGCCCCAGTACAGGGGAACGCCAGGGCCAAA
chrX	45562626	+	5	chr2	3886461	-	2	CTX	29	18	48	40	0.862562	0	0.70423	0	19	chrX	45562593	122	chr2	3886402	TCAAGAGGCAGAGGATTGTGAGTTCCATGCCAGCCAAGGCTACATAGAAAGACTCTGTTTTTACCCACCCCCCCCTAATTAATTAATAACATGGAGAATCATCTGACATTGATCCCTGGCCTCCGCATGCACA
chrX	55257834	+	4	chr4	24612685	-	15	CTX	30	38	62	65	0.881692	0	0.703136	0	24	chr4	24612611	180	chrX	55257776	GTCCTACCTACCCAACTTATGCTTCTCTCTCTCTGCTTCCTCCTCCTCCTTAAAGAACCAAAAGCAATGTTCTCCTTGAAATTTTTATTTATTTATTTATTTATTTATTTATTTTTATTTATTTTGTTTGTTTGTTTGTTTGTTTGTTTGTTTGTTTTTTGAGACAGGGTTTCTCTGTAT
chr8	16472748	+	3	chrX	60006520	+	6	CTX	25	23	47	66	0.919565	0	0.697921	0	1	chr8	16472666	170	chrX	60006605	AATAAAATTTATTTTTGAATATCCTACAGTCTTGTCAACATTTTTTATTGTTTAACACAAAATTTAGAATAAAAAAAATACGCCAGGGAGTGCAGGCTTGTACAACCACTCTGGAAATCAGTCTGGCGGTTCCTCAGAAAATTGGACATAGTACTACCGGAGGATCCAGC
chr2	100748539	-	5	chrX	60511076	+	15	CTX	53	35	48	66	0.706396	0	0.919354	0	19	chr2	100748606	148	chrX	60511118	GGCTGGTGGGGGAGGTAGATAGGGGGATTTGGGAATAGCATTTGAAATTTAAATGAAGAAAATATCTAATAAAAAATGCCAAAAAAGAGCCCCTCACCTCTCCCCAGTCCCTGAGCTGCTGTTGGAAGCCTGGTGGACTCAGGACCTATCATCCCCCAAAGCCCCTGCCCTCCTGAATACCACTTCCCTTCCATCCCTTC
chrX	63078659	+	3	chr1	126663688	+	9	CTX	22	40	35	66	0.958096	0	0.747258	0	1	chrX	63078584	130	chr1	126663751	GGGACTTTTGGTATAGCATTGGAAATGTAAATGAGTTAAATACCTAATAAAAAATGGAAAAAAAAATAAAGTATGACCCAGCTATACCCACTCCTGAGCAAATGTTCTAAGGAAGCTCTGTATTTGACACAGATTCTTGAATGACCGTGTTGGTTCCTGCTCTA
chr3	153548028	-	3	chrX	103316248	+	3	CTX	36	7	27	62	0.728945	0	0.805563	0	1	chrX	103316315	139	chr3	153548115	GTCTGAAGACAGCTACAGTGTACTTACATATAATAATAAATAAATCTTTAAAAAAAAAGAAAAAGAAAGTGACAAGAATATACTTTCAGCTGAATGTGGTGGTACACACTTGCCCATAATGTAAGCACTCTGAAGATTT
chr3	153548034	-	14	chrX	103316248	+	3	CTX	50	7	54	62	0.728945	0	0.804217	0	1	chrX	103316315	154	chr3	153548130	GTCTGAAGACAGCTACAGTGTACTTACATATAATAATAAATAAATCTTTAAAAAAAAAGAAAAAGAAAGTGACAAGAATATACTTTCAGCTGAATGTGGTGGTACACACTTGCCCATAATGTAAGCACTCTGAAGATTTGCAAATTGGAAGCCA
chrX	125607214	+	6	chr16	97673409	-	16	CTX	31	52	64	64	0.937229	0	0.88805	0	1	chr16	97673316	179	chrX	125607119	TCTGTGGCTCAGCAGCTACGCAAGTATCTGAAATCTCTCTACCTCTTGTCATGGCTTATGCCCTGTATCCTAACCAGCTTTCAAGGATATTTTTTTTCCATTTTTTATTAGGTATTTCGCTCATTTACATTTGCAATGCTATACCAAAAGTCCCCCATAGCCACCCCCCCCCTTTCCCC
chrX	139565781	+	3	chr14	77431785	-	13	CTX	18	38	49	60	0.870189	0	0.803888	0	1	chr14	77431692	154	chrX	139565702	CTTCGGTCACACTCACCTCCTGAGAGGTGTTTTGTCTTCTAGACCACACTAATGGATGAATGATGAGATGGTGGTTTTGATTTGCATTTTCTTTTTTTTTCCATTTTTTATTAGGTATTTAGCTCATTTACATTTCCAATGCTATACCAAAAGT
chrX	148415343	+	3	chr1	187158908	-	20	CTX	23	29	48	60	0.906813	0	0.696124	0	1	chr1	187158827	154	chrX	148415266	ATTTATTCAGACCCATGAGGCCGTGGGAGATAGTTACATGCAAACCATGATACTCTTCTAAAAGATACAAAGCCTTTTGTTTGTTTGTTTGTTTGTTTGTTTGTTTGTTTGAGACAGGATTTCTCTGTATAGCCCTGGCTGGCCTGGAACTCAC
chr7	7252581	+	1	chrX	166429569	+	6	CTX	125	302	64	45	0.831707	0	0.704553	0	1	chr7	7252541	39	chrX	166429536	CCCTGCCTCAGAAACTCACTCACAGTCATCCCCTGCCTCAGTTAATCACGGTCATACCCCTGCCTCACACAGTCACTCAGCATCACCCCCTGCCTCACACATTCAATCCAGG

## Sheet: mouseControl1
left_chr	left_pos	left_strand	# of left SC reads	right_chr	right_pos	right_strand	# of right SC reads	SV type	left coverage	right coverage	assembled length at left position	assembled length at right position	avg % identity at left position	% non-unique at left pos	avg % identity at right position	% non-unique at right pos	start position of consensus mapping to genome	starting chr of consensus mapping	pos of genomic mapping of consensus start position	end pos of consensus mapping to genome	ending chr of consensus mapping	pos of genomic mapping of consensus ending position	consensus sequence
chr4	105336061	+	4	chr1	25781863	+	3	CTX	35	33	34	31	0.629734	0	0.949648	0	29	chr4	105336004	151	chr1	25781942	AGAGAGAGAGAGAGAGAGAGAGAGAGACTCATTTTAATCCAGGGTTACCATTTCAGAAACAGATGGACAAACTGTACAAGAGCTCTCTCTCTCTCTCTCTCTCTCTCTCTCTCTCTCTCTCTCTCTGTGTGTGTGTGTGTGTGTGTGTGTG
chr2	102711151	-	25	chr1	47562004	+	3	CTX	42	38	66	64	0.972051	0	0.808478	0	1	chr1	47562079	172	chr2	102711246	TAAAGCTTTAGGTCCGGCATGGTGATTCCACCAGAGGTTCTTTTAACCTTGAGAAGAGTTTTTGCTATCCTAGGTAGAAGGGTCAGATTTCTAACCTGTTGTGGGCTATGGTTAAAACTCACTCTCAGAAAAGGCATAACTATTTTATGGCACTATCCACCTTATCTCTGAT
chr1	63244362	+	3	chr18	3006310	+	1	CTX	41	174	65	35	0.901641	0	0.641105	0	1	chr1	63244319	109	chr18	3006378	AAGAAAGAAAGAAAGAAAGAAAGAAAGGAAGGAAGGAAGGATTTTCAGACATATGATTCTTCTAGTACTATTGACTATCGAATTTTGATCATGAAGGCACATTGGATTT
chr1	65801786	+	3	chr8	39820985	+	8	CTX	24	28	62	48	0.660592	0	0.791313	0	1	chr1	65801727	147	chr8	39821079	GGTATAGCATTGGAAATGTAAATGAGCTAAATACCTAATAAAAAATGGAAAAAAAAAGAAGTGTGATATTTCTTATATTATAGAGAATATAATAGTTCAGGAATATAAAGGTCAAAGCACATCCTTTCATGTTATATAAAGATTTAA
chr1	85126432	+	17	chr12	85309505	-	1	CTX	59	34	59	32	0.854524	0	0.951961	0	1	chr1	85126335	174	chr12	85309439	TTTTTTTCACATTGTGTAATGGTGTGTCTCTGTGTTTTCAATTGTTAATTCTGTAGGGCAAAGGACTAAATGCTGGCAGGATATTGGTTTTGTTATTTTTTTTTTAATTTATTTATTTATTATAGCTCTCTCCAGCCCCACTCTCTCCAAAGATTGGTTGATTGATTGATTGAT
chr1	108197315	+	3	chr12	57651926	+	4	CTX	17	10	52	21	0.660827	0	0.852727	0	1	chr1	108197256	150	chr12	57652018	TTGCGGGTGTTGGGCAAGACTCTGCTGGCAAGGTAGCCCGGGGCTCGAGTCTCGAAGGGTCACACCTCTTAATAGTGCTACTCCCTGGGTCAAATATCTTCAATTCACCACAATGAGTGACAGCATAATTTTCCTTTCAGCACCTTAAGG
chr1	130378153	+	4	chr5	142994787	-	1	CTX	59	42	66	59	0.938077	0	0.945778	0	18	chr1	130378117	96	chr5	142994751	GAAGAGAGTGTTGTATCCTCTGGAACTGGAGTTTATAGGCAGTTGTGAGTTGCCTGACATGGAAACTGATCTCAGGTCCTTTGCAAGAGCTCTTAATGACTGGCCATCTCCCCAGCCCAT
chr1	154807344	+	15	chrX	33389071	-	1	CTX	42	17	60	26	0.723346	0	0.935967	0	1	chr1	154807247	158	chrX	33389021	GTCAAACAGCAAGTTTGGGTAGAAAAGAAAGAGGTTGATAGATTAGTTTGGGCATAAAAGAAGAAAGAGATGGTTTAATCAGAGCAGATGCTACTTTTTTTTTTAATTTTAATGTAATTTAATTTTTTTTCAATTTATTTATTTATTATATGTAAGTA
chr14	15735936	-	10	chr1	171110983	+	3	CTX	19	25	55	66	0.96998	0	0.804487	0	1	chr1	171111078	194	chr14	15736033	CTATATCAGGGTCCTTTCAGCATAATCTTGCTAGTGTATGCAATGGTGTCAGCATTTGGAAGCTGATTATGGGATGGATCCCCGGATATGGTAGTGAAAGACCAACTTCTTTAGCTGTCAGAACATTTAGCTCCCATTGGTTCTGAAGCAACACAGCTGCCAAAGAACTAATCTGTTCTGGATAGTAAGCTTGG
chr13	8508369	-	4	chr1	186364441	+	3	CTX	42	11	31	47	0.942262	0	0.981333	0	1	chr1	186364500	127	chr13	8508457	AATGTAAATGAGCTAAATACCTAATAAAAAATGGAAAAAAAAACAATATGTCATAAAAGTAAGTAAAAATGATTTATTTCACTTTCTAAGTGATTTTTGTGTGAGTAAAAATTAATTATACTATCTA
chr1	187686478	+	3	chr7	68910653	+	1	CTX	16	4	54	33	0.860323	0	0.661191	0	1	chr1	187686414	134	chr7	68910719	TATATATATATATATATATATATATATATGTATACATATGTGTGTGTGTGTTTGTGTGTGAGTGTGGGGGGGCAGAGAAATATTTACGGAATAGGTCATTAAAGAAGAATGTAGATTTCAGAAAGTTATATGAC
chr1	187686478	+	3	chr7	68910658	+	8	CTX	16	15	54	56	0.860323	0	0.707305	0	1	chr1	187686414	170	chr7	68910755	TATATATATATATATATATATATATATATGTATACATATGTGTGTGTGTGTTTGTGTGTGAGTGTGGGGGGGCAGAGAAATATTTACGGAATAGGTCATTAAAGAAGAATGTAGATTTCAGAAAGTTATATGACTCTAGAGAATAGAGTAACTTCTCATGGATAATCAGC
chr1	191077442	+	4	chr2	144379395	-	5	CTX	27	27	57	39	0.627829	0	0.9576	0	1	chr2	144379299	199	chr1	191077348	GATGGTTGTGAGCCACATGTGGTTGCTGGGATTTGAACTCAGGACCTTCAGAAGATCAATCGGGTGCTCTTACACACTGAGCCATCTCACCAGCCCGAGGATTTTTTTTTTTAAAGATAGAAATCTACCTTGCTACTTACTAGAACACAAGCTTGCTGTGATTAAAAAGACACATAGGAGCTAGCGAGGTGGCTCAGTG
chr2	24032297	+	3	chr4	135557675	+	1	CTX	32	18	33	39	0.960411	0	0.802079	0	1	chr2	24032208	78	chr4	135557669	ACCCATAATGAGATCTGATACCCTCTTCTGGTGTGTTTGAAGACAGCTACAGTGAACTTATACTAATAAATAAATCTTTAAAAAAAAAAGTGACAGGTGGAAGAATGAACCAACGTAATAGCAAAAGACAAGCTACAGTGG
chr2	54600361	+	3	chr16	6755597	-	11	CTX	32	12	45	67	0.968193	0	0.726719	0	3	chr16	6755507	160	chr2	54600284	GGTTCAGAGGATCAAGGACTATGGTTGTTTTTCAAAGATATTGTAGCTTATAGTAACTATAGTAAAGCCACCATTAACCTGCTTAACCATTTTTTTTTTCCATTTTTTATTAGGTATTTAGCTCATTTACATTTCCAATGCTATACCAAAAGTCCCCCTT
chr2	64222653	+	4	chr8	42728032	+	16	CTX	26	44	66	62	0.924066	0	0.768914	0	1	chr2	64222567	168	chr8	42728129	TGGGGGACTTTTGGTATAGCATTGGAAATGTAAATGAGTTAAATACCTAATAAAAAATGGAAAAAAAAAAGAAATCTCTATTTGCTTTTGTGATTTGTATCCTCTATCAATGTGTCATAATTATTCTTATTTTGAAACAGCCTTTAAAAACTGGATTTATTTATTTGA
chr2	84239977	+	4	chr12	53153805	-	13	CTX	37	31	55	53	0.968426	0	0.765135	0	3	chr12	53153710	191	chr2	84239884	AAAACCAACTCTAAACTGATAAAAGACTTCAATGTAAAGCCAGAAATTGCTAGAGATGAATGTAGGGAGTGTGCTAGATCACACAGGCATAGGACTTTATTGTTTTTTTAAAAAAATTTTTATTAGGTATTTTCCTCATTTACATTTCCAATGCTATCCCAAAAGTCCCCCATACCCTCCCCCCAACTCCC
chr2	121673417	+	8	chr13	96599182	-	1	CTX	14	18	41	43	0.763073	0	0.522816	0	1	chr2	121673323	136	chr13	96599179	GCCAGGCTCTGCAAAACTTTGTAGTAGCTTAGACCTGTTTCTGCTCAGATAACTGAGAGAGGCATAGGAAAACATGCTAGACTATCCACATGGGAGAGAGAGAGACACAGAGAGAGAGAGACACACAGAGAGAGAG
chr2	121673417	+	8	chr13	96599218	-	1	CTX	14	23	41	39	0.763073	0	0.512015	0	1	chr2	121673323	136	chr13	96599179	GCCAGGCTCTGCAAAACTTTGTAGTAGCTTAGACCTGTTTCTGCTCAGATAACTGAGAGAGGCATAGGAAAACATGCTAGACTATCCACATGGGAGAGAGAGAGACACAGAGAGAGAGAGACACACAGAGAGAGAG
chr2	122091075	+	69	chr13	66526101	+	8	CTX	109	15	59	66	0.832599	0	0.884362	0	3	chr2	122090982	209	chr13	66526195	TTAAAAAAAAAAAAAAAGACTCTGCTGGAGAAGATCATGGCCCAGACCTGAGCTTTCTCAAACTGCTTCGCATAATAAACTGTTGATGGTGTTCGAAAAAAAAATTAAAAAAAATAAAGGTCATCTAAGACTACTGTGATATGTAATAGCTTTAATATACTGATTAGATACTAAAGAGTTTACTCTTGTTTAAAGATACCAAAATTGCA
chr2	125321834	+	4	chr13	7338681	+	1	CTX	9	18	36	64	0.816321	0	0.963345	0	1	chr2	125321768	103	chr13	7338715	AAGAAGAAGAAGAAGAAGAAGAAGAAGAAGAGAGGAGGAGGAGGAGGAGGAAGAGGAGGAGGAGGAGAGACTCGAGCCCGAGTGTACCTTGCCAGTGGACTCG
chr2	126329892	+	7	chr16	3114602	-	10	CTX	28	316	65	66	0.858027	0	0.581929	0	19	chr16	3114563	119	chr2	126329839	GAAACCACATCCAGAAATAAACAAAAATAAATTAAATAAATAAAATTTAAAAATAAAAGCCGGGCGTAAAGCACACCTTTAATCCCAGCACTTGGGAGGCAGAGGCAGGCGGATTTCTGAGATC
chr7	54265165	+	1	chr2	128781915	+	3	CTX	15	20	28	45	0.875845	0	0.955387	0	1	chr7	54265081	106	chr2	128781975	CATGAAACTGTCAGTAACTATATAGTAGTAATGAGCATGCGTATATGTGTGTGTGTGCGTGTGTGTGTGTGTGTGTGTGTGTGTGTGTGTGCACACGCATGCGTGTGTGTCAGAG
chr1	62724138	+	1	chr2	133950338	+	13	CTX	12	25	62	59	0.819664	0	0.624221	0	1	chr1	62724078	155	chr2	133950433	TCTGGCGCACCCTCTCACCTGTTCAGACTAATTTCCTAAGTTCGGCGGTTCCCGGACCCGACATAGTGTTTTAAGTTCTTTTCTTTCACAGATAAGGAAGCAGAGCTAATACAATCTTTTATCAGACCCTGTGAAGAACCTTTACCCTTCCAACA
chr3	52572135	+	15	chr2	145450970	+	3	CTX	39	21	64	63	0.69903	0	0.749513	0	1	chr3	52572040	179	chr2	145451057	ATTGGGACATGTGTTCCAACAGGCACCAGAATATTTTCAGGAATGATAAGTAAAAGTATTTAAAATTAGGTTTTTCTTTGAGTATTTTGACTATAGTGTTATTAGACGCGTTCTCACGACCGGCCAGGAAGAACACCACAGACCAGAATCTTCTGCGGCAAAGCTTTATTCTTCCATCT
chr2	168867306	+	15	chr10	92850114	-	2	CTX	40	36	62	55	0.6825	0	0.889886	0	1	chr2	168867209	160	chr10	92850055	TTACCACCAAAGGCCACTTAGATGTCGATGGTCCAGGCTGCCACCTGAGACCGTGTGGATGTCTGAGGGCTGTGCCAAGGGACATACTAATCTGAGTGACCTGCTGTACTGGCTAGTTTTGTGTCAACTTGACACAGGTTGGAGTTATCACAGAGAAAGG
chr14	54225029	+	19	chr3	25024978	+	3	CTX	70	32	64	63	0.916597	0	0.877106	0	1	chr14	54224932	145	chr3	25025036	AATTCCCTTGAGTCCTGATTGGAGGAGTTTAATGGAAAATTCCATTTAAGACTGGGTGTTCCAAAGTCTCTTCCTGAAGAACCACTACACATAATTTCTTTTTTTTTTTCCATTTTTTATTAGGTATTTAGCTCATTTACATTTC
chr3	40488301	+	4	chr14	69202010	+	18	CTX	44	45	58	51	0.977313	0	0.688886	0	2	chr3	40488204	186	chr14	69202100	GGACTCCCTCTTCTGGAGTGTCTGAAGACAGCTACAGTGTCCTTACATATAATAAAAATAAAATAAATTATAAAAAAAAGAAGATTTAAAAAACAAAAGTTAAAAAATAAAAATACAACAGTAATAAGGATACTTCTAAAAAGAAAAAAAAACCGTTAAGTCTGGGAAATATTTAGTTCATAAAGA
chr17	44727897	+	15	chr3	49118740	+	3	CTX	19	32	63	56	0.958365	0	0.660812	0	1	chr17	44727801	180	chr3	49118825	AACCTACTTGACAAATTCCGGGTGAGTGAAAGATCCTGTCTATAAAACATAAAGATGGACAGGGCCCGAGAAATGACACCCAAGGCTGTCTGTCTGTTTTGTTTTGTTTTGTTTTGTTTTGTTTTGTTTTGTTTTGTTTTGTTTTGTTTTGTTTTGTTTTGTTTTGTTTTTCAAGACAAG
chr16	40043218	-	1	chr3	64041411	+	3	CTX	12	12	37	45	0.820967	0	0.859155	0	4	chr16	40043271	106	chr3	64041465	GATTTTTTTCAGCTTGTTTATATACTTTGGGAGATGATAACCTAGCTAGTATTTTTTTAATTTAAATTATTTTATTTATTTACATTCTAGTCTTTGCCTCCCCATCTCCCCCGCCCCAAGCAAAGTTTCTCATCCCATTCCTCCT
chr3	72097634	+	4	chrX	81902302	+	6	CTX	41	21	44	60	0.950519	0	0.904286	0	1	chr3	72097567	154	chrX	81902396	ACTTTTGGTATAGCATTGGAAATGTAAATGAGTTAAATACCTAATAAAAAATGGAAAAAAAATAAATATTTATTAGTCAATTAGAGAAACATATGACTCTCCCAAATATTTTTACTTCTTAAAATATTACAAAAAAGCCTTGTAGCAGGAGATG
chr3	108330143	+	3	chr1	120533938	-	13	CTX	44	30	55	50	0.926806	0	0.693974	0	11	chr1	120533864	133	chr3	108330085	GCCATCTTCTCAACTCTGGAATTTGCTTTTTTGAAAAGTTTTTTTTTTAAAATCACTTTTAACCACTTTTAATCCACTTTTTTTTTTAAAGATTTATTTTTATTTATTATATGTAAGTACACTGTAGCTGTCT
chr3	137462337	+	4	chr18	3006310	+	1	CTX	59	174	54	35	0.860097	0	0.641105	0	1	chr3	137462280	122	chr18	3006374	AAAGAAAGAAAGAAAGAAAGAAAGAAAGGAAGGAAGGAAGGAAGGAAGGAAGGAAGGATTTTCAGACATATGATTCTTCTAGTACTATTGACTATCGAATTTTGATCATGAAGGCACATTGG
chr9	39271769	-	10	chr4	3000029	+	3	CTX	38	146	64	61	0.499743	0	0.886531	0	33	chr4	3000069	161	chr9	39271865	GAAGCGCTGCATTATGTAAGAACCAACAACAAGTAAATGAGCTAAATACCTAATAAAAAATGGAAAAAAAAAATTTACCAACCCTACATCCTATAGAGGGTGTCAGTCAGTGCCTGCTCAGCCACTGGGCATGACCTCTTGGGGAGTCAGAATGCATGGAG
chr13	89066142	-	6	chr4	3000030	+	4	CTX	39	187	22	63	0.499006	0	0.911945	0	1	chr4	3000078	102	chr13	89066194	ATTGGAAATGTAAATGAGCTAAATACCTAATAAAAAATGGAAAAAAAAAGAAAACCATTTTTAAATGATAGTAGGTAATAAGCATAAAATATTTGAAAACTGAAAAAAAAAATAAAAATAAAAAGAGCCAGGCCTACTT
chr4	5753350	+	4	chr6	107827906	+	2	CTX	30	19	56	22	0.924072	0	0.78795	0	1	chr4	5753295	129	chr6	107827998	AAATGTAAATGAGTTAAATACCTAATAAAAAATGGAAAAAAAAAAAACATCCAATTACTTTTTCTAAATCAAAAGTAATCATTAAAAGCCAAAGTAATCTTGAACAAAAAGAACGAAGCTAGAAACCTC
chr4	5753350	+	4	chr6	107827907	+	4	CTX	30	19	56	17	0.924072	0	0.78795	0	1	chr4	5753295	124	chr6	107827993	AAATGTAAATGAGTTAAATACCTAATAAAAAATGGAAAAAAAAAAAACATCCAATTACTTTTTCTAAATCAAAAGTAATCATTAAAAGCCAAAGTAATCTTGAACAAAAAGAACGAAGCTAGAA
chr4	7968506	+	3	chr8	65217584	+	8	CTX	20	45	31	57	0.801053	0	0.888542	0	1	chr4	7968427	144	chr8	65217648	AACAGCCTTTTAGCAGAAACTCACCAAATTCACAGTTTGCAGTTAACTCCAGAAAATCTTGGAGAACCGTTAGGCCTCACAGTGTCACATCAAAGGAAACTAGTAGAGTGGAGAAGCAGCACAGCAGGTGGCCCTGCCTCAGTGGTAAACAGTCCGAACCAGCCTGCTTAGGCTGAA
chr4	19061342	+	3	chr14	49891397	-	8	CTX	44	17	61	59	0.909441	0	0.747671	0	1	chr14	49891328	102	chr4	19061314	TCCAATTAAAGTGAGAACTTTAAAAACTATGACAATATACACCATGCCCTGTGAACTACATGTGTGATTTTCCTTTCCTTTTCCTTTCCTTTCCTTTCCTTTTCTTTCCTTTCCTTTCCTTTCCTTTTCCTTTC
chr4	28846166	+	4	chr7	60403523	+	19	CTX	17	38	62	56	0.908565	0	0.769513	0	1	chr4	28846091	158	chr7	60403620	GGGGGACTTTTGGTATAGCATTGGAAATGTAAATGAGCTAAATACCTAATAAAAAATGGAAAAAAATAGGAACTATAAACCTATGACTTTAAGGTACATGTACCTTCTATTTAATCACAGTGCTCTGCAGAATGGATAAGGTAATTGCAAAAGGGGTG
chr4	37172189	+	13	chr11	14792717	+	1	CTX	27	8	62	19	0.653896	0	0.804726	0	1	chr4	37172105	161	chr11	14792796	GCGCACCCTCTCACCTATTCAGACTAATTTCCTAAGTTCGGCGGGTCCCGGACCAAGATGGCGACCGCTGCTGCTGTGTCAGTACTTTTCAATAGTTGGAAACTTTTCTTTTTCAAAGGATTAATGCCATTAGATTGAATGTTTGGACATTCCATGATATT
chr4	57137099	+	3	chr18	3006310	+	1	CTX	17	174	60	35	0.819305	0	0.641105	0	1	chr4	57137012	152	chr18	3006374	AGAAAGAAAGGGAGAAAGAAAGAAAGAAAGAAAGAAAGAAAGAAAGAAAGAAAGAAAGGAAGGAAGGAAGGAAGGAAGGAAGGAAGGATTTTCAGACATATGATTCTTCTAGTACTATTGACTATCGAATTTTGATCATGAAGGCACATTGG
chr4	61680474	+	3	chr14	53361043	-	2	CTX	39	40	52	36	0.964186	0	0.977	0	1	chr4	61680412	127	chr14	53360980	TTCTTTGGGTGCTCTCACACTCCCGAGACTAGAGAAGGGGTCCCCGAAAGGGGGTCTTACAGTCGGAAGTGATATTTAAAATTGTGGGAGTCACAAACTAAACAACAGAGCCACAAGAAACCTCAAA
chr1	5126143	+	9	chr4	65803163	+	3	CTX	22	19	46	55	0.824353	0	0.808075	0	1	chr1	5126056	134	chr4	65803220	AGATCTTCATTAACATTTAGCTTTGTTATTAGGTGCTCTGTCATTTTCATTTATGTTTACTTGCTAAGTAATGTGTTGAATACTTTTTTTTTTTTCCATTTTTTATTAGGTATTTAACTCATTTACATTTCCAA
chr4	67374078	+	11	chr1	130113056	+	1	CTX	18	47	52	26	0.789513	0	0.900229	0	1	chr4	67373985	168	chr1	130113129	GATAGGATGGGGGATTTTTGGAGGGGTAAACAGGAAGGGGGCTATCATTTGAAGTATAATCAAATAAAATGATTCATAAAAAAAGTTCATTTATCAAGGATCTCTGCCCACAACAGGAATGCCAGTCTATTACAGTGTCATTCCACCTGGCCAACAAAGTAATTTAAG
chr4	67508386	+	3	chr10	121706252	+	8	CTX	11	33	61	57	0.634336	0	0.768093	0	1	chr4	67508321	154	chr10	121706348	TTGGTATAGCATTGGAAATGTAAATGAGCTAAATACCTAATAAAAAATGGAAAAAAAAAATGTGAGGCAGACTGAGAATTTTATCGTAATCATAGTATGACTATATGATATCACATTGAATTACATAGAGATAACATGTGCATTTCAATGTGCA
chr16	40781666	-	15	chr4	90650964	+	3	CTX	24	10	57	65	0.923673	0	0.730466	0	1	chr4	90651061	192	chr16	40781763	AGTTCTCTGTTGGAATTTTTAGGGTCACTTATATATACTATCATATCATCTGCAAAAAGTGATATTTTGACTTCCTCTTTTCCAATTTGTATCCTCTTTGCTCTATCTTGAACATATCTTTAGTGAGTTCGACCTCTGAATCAGTCAGCACTAATTACGAATTCCTTATTAATGTGTGCCTGAGATGATGCT
chr7	122861541	+	16	chr4	95696447	+	5	CTX	31	7	65	63	0.627262	0	0.712821	0	1	chr7	122861450	176	chr4	95696531	TACCCACACATGTAAATACCTGTCCTAGATGAAACAGAAACCAGTAAGTAAAAAAAGGCACAATCTGCTAGGCCTTCAAAAAGCATGAGAGGGGTATGGGGGACTTTTGGGATAGCATTGGAAATGTAATTGAGGAAAATATGTAATAAAAAATATTAATAAAAAAAAAGAAAGAA
chr2	100975654	+	19	chr4	96514852	+	3	CTX	39	31	62	51	0.965263	0	0.726564	0	1	chr2	100975558	156	chr4	96514920	GCCATCCCTGTCTATTCTGTGCACTATGTACCTTTCAGAACAAGGTTCAAGAATGGAGGCAAATGAGGAGACTTCTGAGTGCTTATGAGAATACTTTTTTTTCCATTTTTTATTAGGTATTTAGCTCATTTACATTTCCAATGCTATACCAAAAGT
chr4	104531274	+	11	chr18	3006310	+	1	CTX	36	174	57	35	0.875788	0	0.641105	0	1	chr4	104531182	157	chr18	3006374	AAGAAAGAAAGGGAGAAAGAAAGAAAGAAAGAAAGAAAGAAAGAAAGAAAGAAAGAAAGAAAGGAAGGAAGGAAGGAAGGAAGGAAGGAAGGATTTTCAGACATATGATTCTTCTAGTACTATTGACTATCGAATTTTGATCATGAAGGCACATTGG
chr4	119656791	+	12	chr1	44258107	+	6	CTX	50	34	35	23	0.868106	0	0.904561	0	1	chr4	119656697	162	chr1	44258193	CTAGTGCCGATGGTTGCTTCTGCGGCTGATGGCTGTGCTGTTCCTAACCCTAATCCTTACCCTAACCCTAACCCTAACCCTAACCCTAACCCTAACCCTAACCCTAACCCTAACCCTAACCCTAACCCTAACCCTATCCCAGGGACTAAACCACGAACTGAG
chr3	89697726	+	1	chr4	120616623	+	9	CTX	35	11	63	59	0.682584	0	0.961549	0	1	chr3	89697673	43	chr4	120616618	GACAGCTACAGTGTTACTTACATGTAATAAATAAATAAATCTTAATAAAAAAAAGGGAAAAAAATTATTTACATGTATGAGTCTTTGTCTACATTTAGGGGCTGGTGAGATGGCTCAGCGGTTAAGAGCACCGACTGCTTTTCCAAAGGTCCTGA
chr4	134054914	+	6	chr9	108923495	-	1	CTX	16	18	61	50	0.76431	0	0.96425	0	1	chr4	134054818	160	chr9	108923449	AGAGTGCATGGACCACCACTCTCTGGCCAAAGGTTATTTATTTCTTAACAGGATTATAGAAACATGAAAAATTTGGTGTGTATGATGGTACACACCTCAATCCCAGCACTCGGGAGGCAGAGGCAGAGAGGCAGAGGCAAAGGCAGAGAGAGGCAGAGAGGCA
chr4	134054914	+	6	chr9	110074684	-	1	CTX	16	25	61	47	0.76431	0	0.94675	0	1	chr4	134054818	158	chr9	110074665	AGAGTGCATGGACCACCACTCTCTGGCCAAAGGTTATTTATTTCTTAACAGGATTATAGAAACATGAAAAATTTGGTGTGTATGATGGTACACACCTCAATCCCAGCACTCGGGAGGCAGAGGCAGAGAGGCAGAGGCAAAGGCAGAGAGAGGCAGAG
chr4	140701542	+	6	chrX	71520662	+	1	CTX	16	14	59	52	0.631335	0	0.961616	0	1	chr4	140701446	156	chrX	71520716	AACATGCATCCGCACTCTGGTGCATAGTAGGTGTTCACTAAACATGCATCCGCTGAATCCCCTCTTAGTTCTCAAATTCCCAGTTCATTCTTTTTTTAAAAATTATTTTTTATTAATTAATTAATTAATTAATTAATTTTGGTTTTTCGAGACAGG
chr19	9828427	-	1	chr4	145133000	+	32	CTX	44	76	46	63	0.862989	0	0.858719	0	1	chr19	9828492	161	chr4	145133097	TGAGACTGAGGCCGCCTCCCCAGCCAGGCAGACACCTGTCCTCCGGTCCGGACGGTGGCCGGCTGCATTTCTCTGATGATTATGGATGTTGAACATTTTTCTAGGTGCTTCTCAGGCATTCAATATTCCTCAGTTGAGAATTCTTTGTTTAGCTCTGTGTC
chr4	149085076	+	18	chr14	75687782	-	4	CTX	19	34	66	58	0.637975	0	0.872644	0	1	chr4	149084981	162	chr14	75687744	TGAGGATGTCTTAGAAAAGCAGAGGAGGGGCTGGACAGGTAGGTGGCTCAGCAGTTAAGAGCACTGACTGATCTTCCAGAGGACGTGAGTTCAATCCCTGTAACTCCAGGTCCAGGAAATCCATCTTCTGGCCTCCTCAGGCACCAGGAACACATGTGGTGCTCAGACA
chr5	12285210	+	4	chr3	32835962	-	4	CTX	41	26	63	54	0.945568	0	0.746115	0	8	chr3	32835894	131	chr5	12285143	CATACACGCTGGGCTGGCTCCCCCACCAACCACTAACCAAGGAGTTGCTCCATAGGCTTACCCACAGGCTAATTTTTTTTCCATTTTTTATTAGGTATTTAACTCATTTACATTTCCAATGCTATACCAAA
chr14	54055110	+	2	chr5	13866940	+	3	CTX	11	3	47	63	0.796429	0	0.751995	0	1	chr14	54055031	146	chr5	13867008	AAAAAAAAATAACAATCACTGGACAATAAAGTCTCTCAACATCAATGGACTCAATCCCCCAGTTTAAAAAAAAAAAAATTTTTAATGGGGATTGCATTGAATCTGTAGATTGCTTTTGGCAAGATAGCCATTTTTACAATGTTGGT
chr5	28270000	+	3	chr8	83946485	-	14	CTX	6	15	46	58	0.703772	0	0.785522	0	2	chr8	83946393	152	chr5	28269926	TTTGCTTTTTAATTCACTTTGGCCATCACATATTCAGAAGCCTTTCAGTGTTGCCAAGTGTTACACAAGCCCCACACTCACTAATGTGATTTCCTTTTTTTTTTTTCCATTTTTTATTAGGTATTTAACTCATTTACATTTCCAATGCTATA
chr2	114651290	+	7	chr5	74257551	+	4	CTX	22	34	55	50	0.897562	0	0.842725	0	1	chr2	114651194	160	chr5	74257624	TCCAGTTTATATAGATGAATAAATGGGGTTATAACATAGATGATTATTAGGACCAAATCACAATCACAGAGTCAGATTAAAAATACACTATCTTTTTTTTTTATTTTTTTTTCCATTTTTTATTAGGTATTTAACTCATTTACATTTCCAATGCTATACC
chr16	3114602	+	10	chr5	104107793	+	5	CTX	316	34	66	55	0.922941	0	0.581929	0	7	chr16	3114563	112	chr5	104107846	TGAAATAAACAAAAATAAATTAAATAAATAAAATTTAAAAATAAAAGCCGGGCGTAAAGCACACCTTTAATCCCAGCACTTGGGAGGCAGAGGCAGGCGTATTTCTGAGATC
chr9	44062718	+	3	chr5	128576594	+	4	CTX	25	26	65	59	0.919034	0	0.778309	0	1	chr9	44062632	152	chr5	128576651	TTTGGTCCTCCCTCCTATCTGGTCCACCCTCCTCTCTGGTTCCATCTTTCTACTGTCACACTCCCCACCCCCTTTTCATTAAAAAAACAACTACAGGGCTGGTGAGATGGCTCTGTGGGTAAGAGCACCCGACTGCTCTTCCGAAGGTCCGA
chr5	146941774	+	3	chr4	86867385	+	1	CTX	24	25	63	42	0.926043	0	0.785	0	15	chr5	146941700	152	chr4	86867464	GGGGGGGGGGGGGAAAGGGGGACTTTTGGTATAGCATTGGAAATGTAAATGAGCTAAATACCTAATAAAAAATGGAAAAAAAAATTACTTGCGATTTAATGAGAGAAATGCTAACTATGTAAGGAATATTTATAATGTTTTAATTCTAATTT
chr5	146941774	+	3	chr4	86867392	+	16	CTX	24	39	63	52	0.926043	0	0.77375	0	15	chr5	146941700	177	chr4	86867489	GGGGGGGGGGGGGAAAGGGGGACTTTTGGTATAGCATTGGAAATGTAAATGAGCTAAATACCTAATAAAAAATGGAAAAAAAAATTACTTGCGATTTAATGAGAGAAATGCTAACTATGTAAGGAATATTTATAATGTTTTAATTCTAATTTCCTCAAGGATGTAACTAACAATTTC
chr16	3114602	+	10	chr5	149524996	+	3	CTX	316	27	66	61	0.933981	0	0.581929	0	12	chr16	3114563	100	chr5	149525034	CATCTTGAAATAAACAAAAATAAATTAAATAAATAAAATTTAAAAATAAAAGCCGGGCGTAAAGCACACCTTTAATCCCAGCACTTGGGAGGCAGAGGCAGGCGTATTTCTGAGATC
chr12	91873705	+	3	chr5	150734350	+	14	CTX	29	42	61	66	0.83093	0	0.941421	0	10	chr12	91873636	161	chr5	150734434	ATGTGTGTGTGCTTTGCCCACCCGTGTCGAGAGACCCCGTTCCACGCAGACACAGGGACCCAAAAGGTCTGCAGCACTCCCCTCCAGCTGCTGCTTAGCAGTAGCTCACCCAGACTCAGTCCTTCTGACCTTTCCCTCACGCTAACTGATCTCCAGTCCGG
chr3	135187831	-	2	chr6	8190091	+	4	CTX	15	27	33	31	0.74327	0	0.811417	0	1	chr3	135187868	112	chr6	8190170	ATAAACTGATTTAAAGTTGTAAAAAAAAAAAAAGAAACCCTGAAGTTTGAAATACAAATGGCCAAATTCATTTTTTTTTATTATTTATTTTTTGTTTTTGTTTTTTTTTTTT
chr8	93356785	-	16	chr6	53632854	+	5	CTX	18	36	61	49	0.755022	0	0.723134	0	1	chr6	53632944	184	chr8	93356881	TCTTCTGAGTGTCTGAAGACAGCTACAATGTACTTACATATAATAAATAAATAAATAAATAAATAAATAAATAAATCTTTAAAAAAAAAAAGTATTCCTCATATAAAGCTATCAGTGGCTCACTGCAAGCCTCTGTGATAACTGCCTCAGGCATGGGACACTGGCACACAGCTATGCCAACAGG
chr12	63454162	+	1	chr6	56337243	+	4	CTX	47	23	63	33	0.746261	0	0.986596	0	1	chr12	63454122	124	chr6	56337333	GGAATGTAATTGAGGAAAATACGTAATAATAATAAAAAAAGCCCCAAGTACTAAGCAGTGACAACATACACAAACCTGTTTATCTGCACATCATATTTGCTGCTCCAACCTCATTCCCACCCAG
chr6	77573450	+	5	chr4	90419914	-	11	CTX	39	24	54	63	0.925309	0	0.834086	0	1	chr4	90419818	160	chr6	77573370	ACATTTCCCTATTCTCATGTACTCTTATCCCCCTCCCTAGAAGAAAACAGATAAATGGCATTGTCTAATCCATTGGCACTTTGTTAGTATTATTTTTTTTTCCATTTTTTATTAGGTATTTAACTCATTTACATTTCCAATGCTATACCAAAAGTCCCCC
chr14	29605878	+	12	chr6	78213512	+	3	CTX	30	21	64	53	0.917458	0	0.807831	0	1	chr14	29605781	156	chr6	78213580	AATTTTGGTGTTATTTGTATTCTCAATGATACCTTGTGTTTCAGTAATTATAGCTTCATTTTTCCTTTCTACCATTTTTTGACAGTGTTCATTCTTTTTTTTTCCATTTTTTATTAGGTATTTGGCTCATTTACATTTCCAATGCTATACCAAAAGTCCCCC
chr6	80512848	+	3	chr14	19545894	-	31	CTX	21	53	63	65	0.937322	0	0.777467	0	8	chr14	19545804	163	chr6	80512773	TTAGCAATTTCCTCCACATTGAGTGACCCTGGAAAGGGATGGAAAGTGTTTTTCCCTTTTGGGCAGCTGGTATAAAAAAACAACAGTACAGAACTTCTTTTTTTTTTTCCATTTTTTATTAGGTATTTAACTCATTTACATTTCCAATGCTATACCAAAAGTC
chr1	44258107	-	6	chr6	145320161	+	5	CTX	34	34	23	58	0.722081	0	0.904561	0	1	chr6	145320240	139	chr1	44258193	AAATTATCCTCTAATCTCCACATCTAGCCTAGGCACATCTAACCCTAACCCTAACCCTAACCCTAACCCTAACCCTAACCCTAACCCTAACCCTAACCCTAACCCTAACCCTATCCCAGGGACTAAACCACGAACTGAG
chr9	73875434	+	3	chr7	59016899	+	15	CTX	35	39	54	63	0.752207	0	0.957961	0	1	chr9	73875347	160	chr7	59016971	GTTTTACTGCTGTAAACAGACACCATGACCAAGGCAACTCTTATAAAAAACATTTAATTGGGGCTGGCTTACAGGTTCAGAGGTTTAGCCTGCTAACTTATGTTAAGAGTATGTGTGTTGCTTCTGGAGAAACTTGCCAGTAGAATCTTGGGTTTTGTTGGCATATTACCTGTCAGTTCACC
chr7	62778665	+	17	chr9	50737146	-	1	CTX	28	41	61	35	0.740328	0	0.984208	0	1	chr7	62778569	148	chr9	50737114	GTCAAGAGGAAAGTCATCTGCCTGTGTCTTATTAGTTTTGAAGTTTTGTATAGATAAATTAGTTAGAAAAAATGTTTTCCTTGATTGTAAATTTGTTTCAATCTTTTCCTAGTATAATTAGCTCATGACACATGAAGGTTTACAGAGCTCAAATTGCAACTCTTATTCTATAGATGGT
chr1	52808098	+	1	chr7	68999779	+	7	CTX	40	15	61	61	0.592526	0	0.981707	0	1	chr7	68999717	60	chr1	52808098	CCTCACCACACATCCAAACAAACCTATCCCCCTTCTCTAACTTTTTATAAACACATCATATTATGGGAATGAAGAATAACTTATCTGGATAAATTGTGTTCAAAGTGGGCAGAACCAAAGAATAGGGACCCTGATGAGGTGTACTTC
chr7	104511000	+	8	chr3	63710440	-	1	CTX	30	20	53	34	0.817813	0	0.869005	0	1	chr7	104510905	155	chr3	63710378	AGAAAACTCTCCCATGAAAAGAAAGCAAGAATTGACTCCTGAGGTGGTTCTCTGAATCCACACACACACAAAGATGAAGTAAGTAAATAATATTTTTTTTTTTTTTACTCTTTCACAACAGATTTTATTGGTCGAGGAGCAGAGTACAGACATTC
chr7	127148604	+	9	chr4	146871795	+	1	CTX	38	161	65	23	0.91457	0	0.878067	0	1	chr7	127148517	158	chr4	146871868	AGGCTGAGGCCGCCTCCCAAGCCAGGCGGACACCTGTCCTCTGGTCCGGACGGTGGCCGGCTGTCTGCGGCCCGCCAAGGGTGCTCCAAAAGTTTTGTATTTTCAGTTGTGCCAGTAATAGATTCACGAGTAATAAAGTATCCATAAATAATGAAGTA
chr7	148466001	+	4	chr4	132922528	+	16	CTX	25	47	40	63	0.959271	0	0.756183	0	6	chr7	148465917	183	chr4	132922623	TGTGGTAAGATCTGACGCCCTCTTCTGGTGTGTCTGAAGACAGCTACAGTGTACTTACATATAATAAATAAATAAATATTGAAAAAAAAATGTTAGCACTGCTTCCCCACAGCTATGTGATCTTAGGCAAACAGCTTCAAGAATCCAAACCTTGGTGCTTTATCTGTCAAGTGAGAATGGGAA
chr8	5076607	+	9	chr4	133492563	+	1	CTX	20	25	53	33	0.647619	0	0.857346	0	1	chr8	5076513	144	chr4	133492603	AGAAGACAGCATATGCTTCTCCATCATATGAGATATAGAAATCTAGCTTGAACTATTCTGAAAACATCCTTCTTGATGCTAGCTTTTATACTTTTTTTTTTTTTATAAAATGCATCAGATCTATCTTTTCTTTCTTTTTTTTTTTTAA
chr8	31537501	+	3	chr4	73649348	-	10	CTX	10	22	40	64	0.709617	0	0.744852	0	2	chr4	73649257	157	chr8	31537424	TTAGGGGTTTCAAGGGGTAGAAAAGGGCTGGAGAGAGGTAGCAGGAAGGAGAACTCACAAAGTAGCCAATGTCTAGCTACAAGGAATTTTCTTTTTTTTTTTTCCATTTTTTATTAGGTATTTAACTCATTTACATTTCCAATGCTATACCAAAAGT
chr13	10093176	-	1	chr8	32812592	+	10	CTX	19	17	51	49	0.86738	0	0.973158	0	1	chr13	10093226	142	chr8	32812684	ATACAGTTTGCGTGTCCAATGGGCCTCTCTTTCCAGTGATGGCCGACTAGGACCGTTCTTTCTTTATTGACACGTTGGTCGTATAGATGAATCCAGACAAGTAAGCATTCAAGTTAAGTGCTTTTTTTTTTTTTTGAGGGAC
chr17	91673090	-	2	chr8	36053795	+	18	CTX	34	38	46	64	0.724144	0	0.911842	0	1	chr17	91673165	169	chr8	36053889	TGTGTTCTATTCGTGATTCTTGGGTGCACGCCGAATCGGGAGCTGAGTGGGGGTTTCCCCATTAGGTTCTTTCAATTTCAATCAATAATGCTGTTTTCCACATTGATACTCCTTAATATTTGTAATTTGACAAGATAGAACTTAACCATGTCCTTCTCCTCACACACAT
chr17	67426755	-	1	chr8	40369725	+	5	CTX	22	8	53	43	0.733529	0	0.9788	0	1	chr17	67426801	128	chr8	40369795	TCACTGGAAATAGAGGCCCATTGGACACGCAAACTTTATATGCCCAACAAACAAAAAATAACAAAAATGTTATTTCAGATGAGGTGCTGCAGACTCTGCTGGATCATTATTCCCACAAAGCTAATGAA
chr17	67426755	-	1	chr8	40369728	+	9	CTX	22	18	53	60	0.747778	0	0.9788	0	1	chr17	67426801	153	chr8	40369820	TCACTGGAAATAGAGGCCCATTGGACACGCAAACTTTATATGCCCAACAAACAAAAAATAACAAAAATGTTATTTCAGATGAGGTGCTGCAGACTCTGCTGGATCATTATTCCCACAAAGCTAATGAACAGCATGAGATTTCCTTCAGAGTTG
chr8	55931969	+	3	chr6	50005665	+	14	CTX	6	14	46	61	0.824286	0	0.651894	0	1	chr8	55931896	151	chr6	50005745	GTGTTGTCAAGCTGCTAGTATGTGCTGTCTCCCGTTTCTTCTTGGAGGCACTCAGCGCTATGAGTTTCCATCTTTTCTTCTTGAGTCTAAGAGAGAAATTTAACCCAAGGCATTCACACACACACACACACACACACACACACACACACACTTACACATACACAC
chr14	48054116	+	1	chr8	61136065	+	7	CTX	26	45	27	53	0.751131	0	0.843366	0	33	chr14	48054073	157	chr8	61136161	GTTTTAATAAACAATAAACAATAAACAATAAACAATAAACAATAAACAATAAACAATAAACAATAAACAATAAACAATAAATGGTCCTGAACAGTTCTAGAAAGCAAAAGACAGCATTGTTTAAATGGAAGGTCGTCCTCAACATGAAAAAATTCTT
chr2	140012664	+	1	chr8	71459573	+	6	CTX	24	23	25	60	0.789846	0	0.901249	0	5	chr2	140012599	156	chr8	71459658	GGAAATGGGGGACTTCTGGGATAGCATTGAAAATGTAAACAAGGAAAATACCTAATTAAAAAAAAAAAAACACTTATTGCTCTTACAGAGAAACTGAGATCAGTTCTCAGCACCCATAAGATGGCTTATTACTGCCCATAACTCCAGTTTTAGGAG
chr8	74810727	+	17	chr10	19798617	-	1	CTX	41	38	66	23	0.760639	0	0.981452	0	1	chr8	74810631	182	chr10	19798541	ATTTTGATATGCCTGACTAACCCAATGGTTGGGCACTTCTATACTTCCCCATGGCTACCACACACTCCCCTCCAGTATTTCTGAGTTAACATTTTCTTTTTTTTTTTTATTTATTTTATTTTATTATATATGAGTACACTATAGCTGTCTTCAGATGCACCAGAAGAGGGTGTCAGATCTCA
chr2	122854992	-	8	chr8	78232566	+	3	CTX	24	3	59	48	0.613294	0	0.796538	0	13	chr8	78232637	170	chr2	122855085	GGGGGGGGGTTGGGGGGACTTTTGGTATAGCATTGGAAATGTAAATGAGCTAAATACCTAATAAAAAATGGAAAAAAAAATAGTAAAGCATTCAGAGCTCATCAGAAGAGTTTCTCTGTGCAGTTGATGATGGCTAAAACAGAAAAATCACAACTGCTATAGTGCAGAGA
chr8	83801510	+	3	chr1	162653611	+	8	CTX	14	36	60	48	0.817474	0	0.942789	0	1	chr8	83801451	142	chr1	162653704	AGCATTGGAAATGTAAATGAGTTAAATACCTAATAAAAAATGGAAAAAAAAAAGAACAGCCACTTTCTATTAATTACTCACTTTTAAACTGAAAAAAATGTACTGTATATTAGAAAAAAGTGATTAAACGATGGTCAAACCA
chr8	83990162	+	9	chr1	118260165	-	1	CTX	26	9	64	30	0.798547	0	0.74008	0	1	chr8	83990065	164	chr1	118260099	CAAATTAAACCTAACAATTTTCTGTATATTATCTGTGTCTTGATTTTAAATGCACTTCATAATGTCTTAAAAATAAATTAATTAAAATGATTTTATTTGGCGGTCGCCATCTTGGTCCGGGACCCGCCGAACTTAGGAAATTAGTCTGAACAGGTGAGAGGGTG
chr11	30541147	+	1	chr8	87863340	+	15	CTX	35	27	25	57	0.708414	0	0.986017	0	1	chr11	30541079	161	chr8	87863433	ACCTTTGGGATAACATTGAAAATGTAAATGAGGAAAATACCTAATTTAAAAAAAAACTGAAAAAAAAAAGACTTGCCTTGGTCATGGTGTCTGTTCATAGCAGTAAAACCCTAACTAAGACAGCTATTATGGGTTTGCAAAGGGCCAGAGGACAAACACAG
chr8	89529753	+	7	chr10	32668450	+	1	CTX	15	34	44	55	0.79338	0	0.968378	0	1	chr8	89529661	47	chr10	32668426	GGCTGAGAAAGAAATTAGGGAAACAACACCCTTCACAATAGTCACAAATAATATAAATTACCTTGGTGTGACTCTAACACCAAGTTCTTATCTTACAGTCTCTGAAGAAAGAAATCGAAG
chr8	89804611	+	6	chr7	6977137	-	1	CTX	15	20	54	17	0.711174	0	0.959323	0	1	chr8	89804513	152	chr7	6977126	TAACTGGCTAATTTTGGATCTGTAATGTTTTATAATATCAAAAATTCATAAAACATCTTTTAAAATCTCTTACCTAAAACTTTGGGGTTTGGGGGTTTTGTTTTTTATTTATTTTTTTATTAGATATTTTCTTTATATACATTTCAAATGCT
chr10	89787372	-	1	chr8	126909296	+	12	CTX	32	30	50	61	0.794731	0	0.975143	0	1	chr10	89787434	159	chr8	126909393	CGCAGAAGATTCTGGTCTGTGGTGTTCTTCCTGGCCGGTCGTGAGAACGCGTCGAATAACATGCCCCCTCCCCCCCAGCCAGATTGTTCTAATTCAGTCCCAGCAGACTGGGTGTCGGCTGCTCCCCTCACAAAGGCAACTGACAGGGAGCCGTAGCTC
chr14	9826814	+	9	chr9	6896078	+	3	CTX	27	27	29	42	0.932977	0	0.801585	0	1	chr14	9826719	125	chr9	6896112	ATCATTATGTTTACATAAGCACTATTATAATATAAGAGCTGTTTAATTAGCCAAATTATACAAAGAAACATTAAATAGTCATTATTTACTTTTCTTTTTTTTTTTTAAATATTTTTATTACATAT
chr1	89948648	-	5	chr9	15225333	+	3	CTX	41	30	51	66	0.942442	0	0.975122	0	9	chr9	15225359	141	chr1	89948737	GGAAAAGTTGGTTATCAATCAAAGGGAGTGTTGGCCTCAGAGACTCAGAGGCTTGGGTATTGTACTGGCTAGTTTTGTGTCAACTTGACACAGCTGGAGTTATCACAGAGAAAGGAGTTTCAGTTGAGGAAATGCCTCCAT
chr17	49273564	+	2	chr9	19910138	+	15	CTX	43	17	63	65	0.555435	0	0.972	0	15	chr17	49273518	162	chr9	19910234	TTAATTAATTAATTAAAACACAAGGAATAAATAATTCCAGACCAGTAAATCAAAAGAAGAGAAGTACATAAACACAAACACACATATACATAAACACACACACACATTATCACAAATAACAATAATAACAATAAATTAGTCAAAAACACTGATAATTGATAC
chr14	92155340	-	1	chr9	73717207	+	13	CTX	18	32	28	62	0.754118	0	0.949515	0	1	chr14	92155403	160	chr9	73717304	TGGTATAGCATTGGAAATGTAAATGAGCTAAATGCCTAATAAAAAATGGAAAGAAAAAAAAAAAGAGACTATAAGTCAACGTACCCATGACCTATTCCTTGGTTTGACAAATGTCATCAAGTGGCTCACAAAACTGTTTTACTGCATGTGCTTTAAAAAA
chr9	75903628	+	3	chr2	132545564	+	4	CTX	24	30	58	45	0.846646	0	0.754941	0	6	chr9	75903574	148	chr2	132545654	AAAAAAATAAATAAATAAATAAATAAATAAATAAATAAATAAATCTTTAAAAAAAAAAAACTGCCCCTTGGGAACCCAGGTTCCTTCTATCACATGGCTCCTGGGCCTTGTCATTATTCAAGAAATCAAAACAACAAAGACCATGAAG
chr9	104734790	+	3	chr8	96898013	+	13	CTX	29	16	45	61	0.950051	0	0.746439	0	1	chr9	104734710	166	chr8	96898103	GGTTGCTGGGATTTGAACTCTGGACCTTTGGAAGAGCAGTCAGGTGCTCTTACCCACTGAGCCATCTCACCAGCCCTCCTAAGTGATTCTTAATCAGGTCAAGTGGATGGTAAAGATAAACTTTCCCAGGTATTTTACGTGTTAGTACATCAGAACTGTGACCCAG
chr10	13633237	+	4	chr6	109714545	+	13	CTX	24	32	59	52	0.896743	0	0.782738	0	1	chr10	13633160	169	chr6	109714642	ATATGGGGGACTTTTGGTATAGCATTGGAAATGTAAATGAGCTAAATACCTAATAAAAAATGGAAAAAAAAAAGAAATTCCTAACAACATGAAGTCTTCAGGATACATAGTCTTTGGGGCCATGCCATAATGAGGTTCCCCCATGTGGCTGTGGTAACCTGTGGGCTGC
chr5	146055442	+	6	chr10	26873686	+	3	CTX	15	30	15	58	0.944295	0	0.739305	0	1	chr5	146055348	103	chr10	26873702	AGAACACCCAGATACCACAAACATATGCAAATTAACCTACTGGTAGGAAAGGATTTTGCTGCTGTTAAATTATTTGAATTTTATTTTTACGCGCGCGCGCGCGTGTGTGTGTGTGTGTCTATGTGTATGTGTG
chr10	49904692	+	5	chr7	19164212	+	4	CTX	29	34	34	35	0.920305	0	0.937059	0	1	chr10	49904611	170	chr7	19164303	TGTGGGCCCTTGCGGGTGTTGGGCAAGACTCTGCTGGCAAGGTAGCCCGGGGCTCGAGTCTCGAGTTGAGTGGAAGGGTGTCCCACTATTTTTGTTTCATCCACTTCTTCAGTTGCCATTTAGATACTGGCTCAGCCCTTGCATCCACTCTCAGCTTCTGTCTCTCCTCT
chr3	17182768	+	18	chr10	64629008	+	8	CTX	36	24	65	64	0.874975	0	0.756389	0	1	chr3	17182671	163	chr10	64629085	GATCAAATCAGTTCGCAAAATTTCATCTTTGAGCATTGCTACATAAAAGACACCAAATGTTGATATATATATTTCAAATCCGACCCAGAGCATTTTTTTTTCCATTTTTTATTAGGTATTTAGCTCATTTACATTTCCAATGCTATACCAAAAGTCCCCCTTA
chr16	74780870	+	94	chr10	72841804	+	4	CTX	196	156	66	67	0.497561	0	0.504217	0	13	chr16	74780796	55	chr10	72841770	GTGTGAAATGCCCATTGTAAAACACAGGATGTTAATGAGTTGCACTGAAAAACATAAAATGGGAAATGCACAGTGTAGAACCCAATATATGAGTGAGTTGCCCTGAAACACCAAGTAAATCAGACAGGCACACTGTACAACAAAGTGTGAAAT
chr9	62776389	-	1	chr10	82254750	+	13	CTX	15	37	44	62	0.801915	0	0.957387	0	1	chr9	62776469	157	chr10	82254844	CTTCTGGTGCATCTGAAGACAGCTACGGTGTACTTACCTATAATAATAAATAAATAAATCTTTAAAAAAAAAAGAAAGAATGAAAAAGAAAAATTAAAAAGAAAAGGACTTGATGAGCTGGAGAGATGGCTCAGTGGTTAAGAGCACTGACTGCTCT
chr16	3114602	+	10	chr10	88879305	+	5	CTX	316	47	66	64	0.942782	0	0.581929	0	13	chr16	3114563	123	chr10	88879363	ACATCTTGAAATAAACAAAAATAAATTAAATAAATAAAATTTAAAAATAAAAGCCGGGCGTAAAGCACACCTTTAATCCCAGCACTTGGGAGGCAGAGGCAGGCGTATTTCTGAGTTCAAGGC
chr3	126052661	-	11	chr10	99181579	+	3	CTX	11	23	64	53	0.864638	0	0.75388	0	1	chr10	99181651	160	chr3	126052756	GACTTTTGGTATAGCATTGGAAATGTAAATGAGTTAAATACCTAATAAAAAATGGAAAAAAAAAAGAAATTATGTTTTCTGAACTAAGTATAAGATTTGGCCTAGTAAATGATTCCCTTACATTATGATGGTTGACAATGTTTCTAAAATTAAAATCTGA
chr13	82670035	-	19	chr10	99181582	+	3	CTX	44	24	65	56	0.853809	0	0.786679	0	1	chr10	99181651	161	chr13	82670130	GACTTTTGGTATAGCATTGGAAATGTAAATGAGTTAAATACCTAATAAAAAATGGAAAAAAAAAAGAAAAGAGTTATGTGAAGTTGTGTGCAAAATATTTGAATATAAAGGAGAAAGTTGAGCTTGTTAAAAATGACTTGTCTTTGAACATGTGCCTCTTA
chr10	117223205	+	3	chr5	147879382	-	1	CTX	38	16	32	40	0.957632	0	0.712601	0	1	chr10	117223137	107	chr5	147879325	AGTTCCAGGACAGCCAGGGCTACACAGAGAAACCCTGTCTCAAAAAACCAAACAAACAAACAAAAAAAGGGATAATTTGTCTGAAACGGTGGCTCACTCCTTTTTCT
chr10	127731140	+	5	chr4	138886320	+	1	CTX	13	32	43	36	0.706104	0	0.9593	0	1	chr10	127731054	144	chr4	138886383	AGGCTAGCCTGGTCTACAGAGTGAGGCGTTCTAGAATAGCGAGGGCTACATAGAGAAACCCTGTCTCAAAACAAAAAACCAAAACAAGCTGGGCATGGTGGCGCATGCCTTTAGTCCCAGCACTCGGGAGGCAGAGGCAGGCGG
chr10	128585428	+	3	chr3	128193438	+	10	CTX	53	34	51	55	0.776272	0	0.752889	0	1	chr10	128585356	145	chr3	128193512	CAGAGGTCTTAGGGTCCCGTGGGGAGTCCCGTGTGGACCCTTGCGGGTGTTGGGCAAGACTCTGCTGGCCGAATCATTTATTTTTTAGGAGAGTTTCCTTGCTCCTAACTTGGAGTTATTGCTGGTTTAATTTTGCTTATTATCT
chr8	106692157	-	1	chr11	14631913	+	14	CTX	35	27	15	59	0.748889	0	0.966257	0	1	chr8	106692241	181	chr11	14632007	CTCTACAATCAAGCTCTCCCAATAAACGTGTGCAGAAGGATCCTGTTGCAGTGTCGTTCTTCCTGGCCAGTTGAGCGCATGCAAGATCACTTGAAATTCTTCTGTTCATTGATTTGATATTTGAACTCTAATTCCTTCACCATGTTGTGAGGAGACCTCTCCTTTGAAAGGAGAGGTTAAA
chr5	139923231	-	1	chr11	17659033	+	10	CTX	28	12	66	62	0.766316	0	0.928884	0	24	chr5	139923261	157	chr11	17659127	AGGATCTCTCACTGAACTAACTTGCTAGCTGGCCAGCAAGTCCTAGGCTCCCTCCTCCTTATATAGAAATATATAGGTAAATCAAATTATATATTACCTGACATATGGTGTTCAAGAAATATAAAGTATTATTTCTACTAATAATTTTCATATGAGA
chr11	25876506	+	3	chr7	115468552	-	9	CTX	28	38	56	61	0.951371	0	0.939131	0	2	chr7	115468457	162	chr11	25876427	TTTCCAACAATTAATACATAGAGAGGCTGTAGGTTGGTGACATTGATCACAAGTCTATCATTTCTGCAAGTAAGGTCATGTCTTGATGAATTTTTTTTTCTTTCCATTTTTTATTAGGTATTTAGCTCATTTACATTTCCAATGCTATACCAAAAGTCCCCC
chr11	34496871	+	12	chr19	39883785	+	4	CTX	263	62	64	66	0.598684	0	0.566102	0	33	chr11	34496834	106	chr19	39883853	GAGGTAGGAAATTTTTGGTATACAGCTGTGAAAAAACTCTTCATAAACAGTGGTAGGAAAAATTTTGGTAATCTGTGGTAGCAATATTTTGGTAAACAGTGGTAGGGAATTTTTGGTAAACGGTGAAAGGAACTTTTTGGTAAACAGCGTTAGAAAAATTTTGGTGAAC
chr11	40919090	+	5	chr16	93673345	-	15	CTX	40	29	57	60	0.934405	0	0.769894	0	19	chr16	93673266	158	chr11	40919030	TGACTCACTCCCTCCCATCAAAGATTTGACAGGGACACTTACGACAAGGGGGAAATAATCAACCAGCCTTCCTCCATCTTGGGCTTAAAAGCCATCTTGGAGCTAGAGAAAGTACCCAAGGAGCTAAAGGGATCTTCAACCCTATAGGTGGAACAACA
chr11	41314428	+	6	chr7	71242216	-	1	CTX	46	8	64	43	0.903799	0	0.691865	0	1	chr11	41314344	149	chr7	71242166	GATTGTGTACAAAGTAGAGAAATATCCAATTACGTGACAACCTTTGTGTAATAAAATTTTGTTTAAAGTTAAAAAAAAAAAAGAAATCATGTCAGGGTTAAAAAAAAAATCCAAAAAGATATTCCAAACAAATGGACTCAAGGAAAAGC
chr11	42575145	+	3	chr3	82528396	-	1	CTX	32	20	36	56	0.966522	0	0.717	0	1	chr11	42575080	111	chr3	82528353	CTATATCAGGGTCCTTTCAGCAAACGCTTACTAGTGTATGCAATGGTGTCATCGTTTGGAGGCTAACAAGACTTCTTAATAGCTAGCTTTGCAGTTAGTGGTCTTAGCCTG
chr11	48144006	+	4	chr8	3296110	-	14	CTX	31	34	30	62	0.962631	0	0.736712	0	6	chr8	3296022	156	chr11	48143934	TTTGTTTCTAATTGGTTGATTTCAGGCCTGAGTTTGATTATTTCCTATTGTCTACTTCTCTTGAGTGTTTTTGCTTCTTTTTGTGCTAGATCTTTTTTTTTTCCATTTTTTATTAGGTATTTAGCTCATTTACATTTCCAATGCTATACCAAAAGT
chr11	55286490	+	5	chr16	3114602	-	1	CTX	420	316	66	63	0.581724	0	0.581929	0	18	chr11	55286457	103	chr16	3114563	GTGCTCTTCCGATCTGCCTCTGCCTCCCAAGTGCTGGGATTAAAGGTGTGCTTTACGCCCGGCTTTTATTTTTAAATTTTATTTATTTAATTTATTTTTGTTTATTTCAAGATGTGG
chr16	3114602	+	10	chr11	57602409	+	3	CTX	316	21	66	64	0.89833	0	0.581929	0	13	chr16	3114563	104	chr11	57602448	ACATCTTGAAATAAACAAAAATAAATTAAATAAATAAAATTTAAAAATAAAAGCCGGGCGTAAAGCACACCTTTAATCCCAGCACTTGGGAGGCAGAGGCAGGCGTATTTCTGAGATC
chr11	83308137	+	14	chr2	26875351	-	1	CTX	16	51	60	36	0.764182	0	0.859445	0	1	chr11	83308042	154	chr2	26875291	CCAGCACTTGGGAGGCAGAGGCAGAGGCAGGTGGGTTTCTGAGTTCGAGGCTAGCCTGGTCTATAGAGTGAGTTCCAGGACAGCCAGGGCTACACACACACACACACAGCACATCATACCAGACAAACACACAGCCACACACACACACACACAC
chr4	81629788	-	16	chr11	90440449	+	3	CTX	35	25	51	57	0.729662	0	0.76405	0	1	chr11	90440508	149	chr4	81629885	ATTGGAAATGTAAATGAGCTAAATACCTAATAAAAAATGGAAAAAAAAAAATAAAATGGGGCAGGTTTACAAATATGACCGAAAACCCCATAAACTGAAAAGTTTATCTTATACTTTGCACAAGTGTCCCTTAAAGATCTGTGCCTAAA
chr11	92462928	+	4	chr13	39305603	+	18	CTX	15	39	49	61	0.802738	0	0.748071	0	1	chr11	92462857	152	chr13	39305693	GACTTTTGGTATAGCATTGGAAATGTAAATGAGTTAAATACCTAATAAAAAATGGAAAAAAAAAAGAATAAATAACACAATTAATATGTAAATTGGATTTTGCCAGAGTCACAACCTGTTGTATATCAAATGACACTCAGAAACAACTAACAAGATAG
chr1	98396740	+	13	chr11	99744193	+	6	CTX	37	28	64	53	0.919951	0	0.882606	0	1	chr1	98396647	158	chr11	99744269	AGATGAGTATATCTGTAAGTTATTGGGTTTTATGGCAAAACAACTGCCAACAGGATGATGGTTTGATCAAATAGATATTTCCTTGTGCTTTCTTTTTTTTTTCCATTTTTTATTAGGTATTTAACTCATTTACATTTCCAATGCTATACCAAAAGTCC
chr7	56635871	-	1	chr11	106731298	+	10	CTX	40	33	37	66	0.871222	0	0.823609	0	1	chr7	56635933	124	chr11	106731359	GATCACGATGCTACATAGATGTGGGTTCTCACTCCACCTCACTTCACTGGGCACCTACTTTCTGACTCTTGAGGCCTCAGTAGTCCACTACTACTCAGTAGGCTGAGGAACTCTTTTTTTTTTTAAAGATGTATTTATTTATTTTATGT
chr11	61689312	+	2	chr12	8419709	+	3	CTX	13	32	21	62	0.924848	0	0.904286	0	1	chr11	61689224	118	chr12	8419745	TAATAAATATTTTTTCAAGTATTTTTTTCTGCATTTGTGCCTCAAATGTTTGTTAGAAGGTATCACATCATCCAATTGCTTGCTTGCTTGCTTAATTAATTAATTAATTAATTAATATTTC
chr12	17515979	+	5	chr16	3114602	-	10	CTX	41	316	47	66	0.908708	0	0.581929	0	7	chr16	3114563	112	chr12	17515927	TGAAATAAACAAAAATAAATTAAATAAATAAAATTTAAAAATAAAAGCCGGGCGTAAAGCACACCTTTAATCCCAGCACTTGGGAGGCAGAGGCAGGCGGATTTCTGAGATCAAGGCC
chrX	70980960	+	1	chr12	25431076	+	12	CTX	9	15	32	61	0.807537	0	0.859541	0	1	chrX	70980895	159	chr12	25431173	ATTTGAACTCATGACCTTCGGAAGAGCAGTCAGTGCTCTTAACCGCTGAGCCATCTCTCCAGCCCTGCTATGCTTTTTCTAACACTAAGAATCACCAACCTGCTCTAGGCACTCCTTCAGTTTACTTAAGCACGTGGGCTCCATGAGAGACACTGGGAG
chr12	27452428	+	21	chr7	21603483	-	1	CTX	51	7	65	25	0.70312	0	0.826775	0	1	chr12	27452333	151	chr7	21603428	TCTTCCAGTTGAAGGGACCTTTATTCTCCATATCCACTGGCAAAAGACTAGCTAGCTGGCTTTTACAACTTACCAGGACTAGAAATATCACTCTCAATTAAGGAAAATATGTAATAAAAATAAATAAATAAATAAATAAATAAGTAAATAATGTAATAGCATTTGATAGG
chr6	119211518	+	1	chr12	29217636	+	11	CTX	34	31	43	65	0.832869	0	0.954851	0	1	chr6	119211462	164	chr12	29217726	TGTCTGCCTGGATGCTGCCATGCTCCAGCCTTGGTGATAATGGACTGAACCTCTAAAAAAAAAATAAATAAATAAATAAATATGATGTATAAGAAAAGCTAAGACATGAGGGTGAGAAAACATGCTAATATCCACATTAAAAGTATTTAAAAACTCAGTTAAAA
chr5	134246863	-	1	chr12	29909628	+	19	CTX	32	21	64	57	0.688545	0	0.944412	0	10	chr5	134246894	155	chr12	29909725	TACAATCTCTCTGCTCCCTCTTCCATGATGTTCCCTAAGCCCTACATCTTCCAAGAATGCAAAGTGTCAACAGGTGAGAGATACAGGGTGGTTCCTTGTGGTCCTATGCTGGAGTGGGAGGTGTGGGGTTGTATCTGGAGTGGGTTTCATACTTT
chr8	42492980	+	1	chr12	30640153	+	3	CTX	42	18	50	48	0.69245	0	0.786045	0	1	chr8	42492925	107	chr12	30640211	TACTAACTTTAGAGAATATACTATTACTGAAATGACTTTTTCTTAAACTGGCTTTTCTTTTTTTCTTTTTTTTTTTCCATTTTTTATTAGGTATTTAGTTCATTTAC
chr12	31041013	+	13	chr16	81999293	-	2	CTX	13	32	60	41	0.639869	0	0.974375	0	1	chr12	31040915	158	chr16	81999234	AATTTATGAGATTCTATCTAAAGTACAAGAGGAAAAAATAAGCTTCAAAATAAGGAGTAGTAAGAAACTAGTAAAAGTTCTAAAACTCTAATAAACTTGAAATGTAGAATACCCAAGATATAAGATATAATTTGTGAAACACATGAAACTCAAGAAGA
chr12	41062355	+	6	chr13	96711276	-	1	CTX	42	10	57	23	0.760322	0	0.721645	0	1	chr12	41062279	133	chr13	96711267	TTTGCTTGTGCATTATGACTTCTGATTTTGTTTCTCTAGGTTTTCTCTGTGTGTGACTCTGTGTGTGACTGTGTGTGACTGTGTGTGACTCTGTGTGTGACTGTGTGTGTGACTGTGTGTGACTGTGTGTGTGA
chr12	57093773	+	4	chr7	24945445	-	7	CTX	29	26	65	64	0.967576	0	0.890786	0	1	chr7	24945358	176	chr12	57093683	AGTTAGAGCATTTTCTTTGCCCAGTGACTAGCTTGCTACAATTGAAGCAACTCCATATGGAGGCCTTTTGATGCTCATCATCTTCCAATATGGACTAACCAGTACCCCCAGAGCTCGTATCTCTAGCTGCATATGTAGCAGAAGATGGCCTAGTCGGCCATCAATGGGAAGAGAGG
chr13	70151633	+	7	chr12	102190990	+	3	CTX	7	10	51	44	0.853341	0	0.743478	0	1	chr13	70151537	128	chr12	102191014	TTAAGCCTCAAGGAAGCTCTGGATAATACTGAAGAAATCAAAAACTCTTTAAATTGCTTCTGACTGCTTAAATCCACTAGTGTGAGCCACTTGCAGCCAAAGCGGAGGACTCCCCCCCCCCCCCCCCCTTTCAGGAGAGAGCTGTTGT
chr12	114979888	+	8	chr3	22132904	-	1	CTX	15	50	60	58	0.598472	0	0.945346	0	6	chr12	114979809	154	chr3	22132863	TGAAATTTTATCTTCACATTTTGGTTGGTATAAAGTAGAATCTCAGGGTAGTTTTGATTTGCATTTCCCTGGTGACTACAAATAAGGAATATTTCTTTATATGATTCATAGTCATTTGTGATTCCTCTGTTGAGAATTCTCTGGTTAGCTCTGT
chr12	120856578	+	7	chr19	22715051	+	2	CTX	17	21	63	33	0.73658	0	0.970455	0	1	chr12	120856482	167	chr19	22715115	AGCTACTTTGTAGTCTGAGGCAGAAAGAGCACAGGTGAAATGCGAAATTTCAGGCCAGTGTGGAAAACATAAGGAGACCCTGTCTCAAAAATATAAATATAAATATAAATATAAATAATATAAATATAAATATAAATATAAATATAAATATAAATATAAATATAAATCCA
chr14	18061938	+	9	chr13	13321816	+	4	CTX	16	42	55	50	0.93269	0	0.758998	0	1	chr14	18061848	85	chr13	13321832	TCAAGATTCCTCAGTTGAGAATTCTCGGTTTAGTTCTATACCTAATTTTTTGATTGGGTTGCCTTTTGTTGTTGTTGTTGTTGTTGTTGTTTGGTTGGTTGGTTGGTTGGTTTTTTTTGTTTTTTGTTTTTTTGTTTTTGGTGATTA
chr2	122091071	+	1	chr13	66526101	+	8	CTX	112	15	59	66	0.884362	0	0.834036	0	1	chr2	122091028	161	chr13	66526195	TGAGCTTTCTCAAACTGCTTCGCATAATAAACTGTTGATGGTGTTCGAAAAAAAAATTAAAAAAAATAAAGGTCATCTAAGACTACTGTGATATGTAATAGCTTTAATATACTGATTAGATACTAAAGAGTTTACTCTTGTTTAAAGATACCAAAATTGCA
chr5	26336582	+	11	chr13	77702857	+	4	CTX	387	26	63	60	0.919603	0	0.984892	0	1	chr5	26336485	161	chr13	77702929	CATCTGAGCATTAGACTTTGGCAGAGTTTTGAACACTCAATACCCATTGCAAATTCTTTCTATCTTAACTCCCTCTGCACAGTCTCCTTCTGACTCTTTTTTTTTTCCATTTTTTATTAGGTATTTAACTCATTTACATTTCCAATGCTATACCAAAAGTC
chr8	11950711	+	10	chr13	97870625	+	3	CTX	16	4	41	65	0.778337	0	0.645337	0	1	chr8	11950615	138	chr13	97870667	TTCCTTAGAAATTGCACATTAATTTAATAATTTACCCCAGGTTCCCTTTTGATCATTCCATGAATCAGCATTTTATGACTGTAGCCCCTTGACTCTTTTTTTTTTTTAAAGATTTATTTATTCATTATATGTAAGTAC
chr5	52839783	+	9	chr14	7456171	+	3	CTX	30	6	25	57	0.511135	0	0.960548	0	1	chr5	52839686	133	chr14	7456214	TGGGGCATACTGTCCCTTCCCCATTCTAATCCTGCAGATTTGCCACATGGGCACACATGACCCTCCCTTAAGAGACACAAATGTGTCCTTAACTTCTTTTTTTTTTTTTTTTTTTTTTTTTTTTTTTTTTTTT
chr14	25479777	+	24	chr8	3261651	+	2	CTX	25	26	64	64	0.689261	0	0.856446	0	1	chr14	25479684	133	chr8	3261685	TCTCAAAGACCTATGCATCAAAAGATTGGTGCCCAGAAGGGGGGAAACCTTGAAGGGGTAGGACTGACTGGAAGTGTGCTTTCAGAGGTGATTATGAGACCTCCTCCTCTCCCTCCTCCTCCTTCTCCTCCTCCTCCTCCTCTTCTCCCTCTCCTTCT
chr9	53226124	-	5	chr14	30875453	+	3	CTX	13	17	21	48	0.949846	0	0.863715	0	1	chr14	30875521	162	chr9	53226221	TTTGAAGACAGCTACAGTGTACTCACATATAATCAATAAATAAATCTTTAAAAAAAAAAAAAAAAGAACTGCTTTCATTGTATCCCATAAGTTTGGTTATGTTGGATATTCATTTTTATTCTAAAAAGTCATTATTTCTCTAATTCTGGCTTTGACCTACTT
chr7	135334059	+	10	chr14	45468285	+	3	CTX	54	33	29	50	0.954459	0	0.753678	0	1	chr7	135333964	138	chr14	45468334	TTTGCTGTGTGTTCTTTGTCTAAATGATTAACAAACATTCCGCAAGCTTTGGTGTTTTGCTCTTTTTGTTTTGTTTTGTTTTGTTTTGTTTTGTTTTGTTTTGTTTTGTTTTGTTGTTTTGTTTTGTTGTTTTGTTTT
chr1	98863364	-	1	chr14	48590068	+	16	CTX	31	32	59	58	0.77557	0	0.963235	0	20	chr1	98863403	155	chr14	48590164	CGTCTTTCCTGGCCGGTTGTGAACGCGAGTAAGAGTTGGTGCCGAAACGCGGGTAAGACCTAAGAGCTACCATGTGGGTGCCAGGGATCAAAGTTGGATCCTCTGGAAGAGCAGCCAGTGCGCTTAACTGCTGAGCCATCTCTCCTGCCTCACAG
chr14	53138029	+	14	chrX	77703908	-	1	CTX	37	7	58	27	0.792638	0	0.862766	0	1	chr14	53137935	152	chrX	77703847	ATTTCAAGCCCATGGTCAGCTCAAGGACTTTGTAGGATGTTGGAACACTGGCAAAAGCTTAGATATGTCAGAATTCAATCTTAAAAGGCACTTATTTTTTTTTTTTTTAACTTTTGAGATCTTTTTCATTTGAAGGTAATCTTAATGCTATT
chr15	74969700	+	4	chr14	53755864	+	27	CTX	45	44	50	59	0.771721	0	0.970417	0	1	chr15	74969603	193	chr14	53755960	ACTTTTGCACTTGCGCATAAGGCTTGTTTACTAGTTAGGCACAGTGGAAGCCAGCGCCATCTTATAATGGCGATTGCTCACAGCACGGCTCTCCACAGGGGAAAAGTGTGGCAGTGCTGAGCCATGCATGTGTGCAGAGGGCAGCCAGGACCACACTAGTATGTCCCAGGGAAAAGGATTACACCAGAGATAT
chr14	114756429	+	3	chr16	72612958	-	5	CTX	27	13	54	41	0.919304	0	0.660416	0	1	chr16	72612861	162	chr14	114756387	ACTTCTGGAATATCAATAAATAAGATGTAACATAAAAGAAAACATTCTTCCAAAAATCAAATGATAAAAATAAAGAAAGAAAAATGTGATGAATGCTGGGTTTTTTTGGTTTTTTTTTTGTTTTGTTTTGTTTTTTGTTTGTTTGTTTGTTTGTTTTTACAATCG
chr5	24194035	+	3	chr15	8269028	+	4	CTX	26	26	65	34	0.974553	0	0.768155	0	1	chr5	24193937	187	chr15	8269122	GAAAACAAAACCAAGAAACAAGTTATAAAGACAAACAAATCTCAAACTAAACAAAGCAACAAAGACTGAAATGGTGCTGTGCTGTAAATTCTTTTATTTATTTATTTATTTATTTATTTATTTCTGAGACAGTGTTTCTCTGTGTAGCCCTGGTTGTCCTGGAACTCACTCTGTAGACCAGGCTGGC
chr15	15300224	+	4	chrX	114675095	+	9	CTX	26	34	52	41	0.926974	0	0.914257	0	1	chr15	15300142	160	chrX	114675171	GGGGGACTTTTGGTATAGCATTGGAAATGTAAATGAGCTAAATACCTAATAAAAAATGGAAAAAAAAACAATAGTTTCCATTTAAAAAAACTTCTGAATTATTTCACTATGGTAACTTTCAGAGGAATTCAAAATCCTCATGTTGTTTTTAGTTATCTTT
chr15	19786155	+	3	chr18	3006310	+	1	CTX	35	174	64	35	0.91342	0	0.641105	0	1	chr15	19786099	121	chr18	3006374	AAGAAAGAAAGAAAGAAAGAAAGAAAGGAAGGAAGGAAGGAAGGAAGGAAGGAAGGATTTTCAGACATATGATTCTTCTAGTACTATTGACTATCGAATTTTGATCATGAAGGCACATTGG
chr15	25110381	+	3	chr13	61634080	-	17	CTX	36	29	60	63	0.955785	0	0.793173	0	2	chr13	61633989	156	chr15	25110305	CTTGCAGATCAACATGAAGTTGTACTCTTATGTTGTAATGCTGTATAGACTAATTGATTATTTCATAACTTCTGATAATGTTACAGAACTCTTTTTTTCCATTTTTTATTAGGTATTTAGCTCATTTACATTTCCAATGCTATACCAAAAGTCCCC
chr4	27521163	+	5	chr15	39814516	+	3	CTX	29	34	65	60	0.948367	0	0.700525	0	48	chr4	27521113	163	chr15	39814591	AAATGATAGGTAGATAAGAATAGAATGAAATAATATACCAGATTTATAAAAGTTCTATTCTCATAGATGGGCAGAAATAATACTCTGAAAATATCTTTTTTTTTTCCATTTTTTATTAGGTATTTAGCTCATTTACATTTCCAATGCTATACCAAAAGTCCCC
chr4	27521166	+	5	chr15	39814516	+	3	CTX	24	34	43	60	0.948367	0	0.700525	0	45	chr4	27521113	141	chr15	39814572	TGATAGGTAGATAAGAATAGAATGAAATAATATACCAGATTTATAAAAGTTCTATTCTCATAGATGGGCAGAAATAATACTCTGAAAATATCTTTTTTTTTTCCATTTTTTATTAGGTATTTAGCTCATTTACATTTCCAA
chr1	50678735	+	4	chr15	55227670	+	3	CTX	8	4	54	60	0.673763	0	0.806667	0	1	chr1	50678643	135	chr15	55227711	GAATAAAAGAACATATAAATTTAAAATCACTTAATTTCATACAGCAATAATACTTAGAGCTAGCCAAGGATTGATTTGGTTTACTAAGAAATAGAGCCTGGGCGGGCCGCAGATAACCGGCCACCATCCGGACCA
chr14	52519443	-	3	chr15	66852991	+	5	CTX	18	47	44	41	0.912717	0	0.65059	0	1	chr14	52519533	106	chr15	66852954	CACTGTGACCTTCAGGACAGCCCTTAAGGCTGTGGAAAAGAGCTTTCAAAACATGAGTTTGAAAATATATAATTTCTCAACTATGCAAAAATATAAGGATGCAATGGGGCTTCACAGATCTAAAGGAACAGAGAGGCAGCTACACTATGAGCCAGCTTTTCAGAAAGACACAAAGACAGGCAGATACAAATGCAAGCTGATTCTTGAGTT
chr15	77663545	+	3	chr12	54371039	+	12	CTX	15	32	38	59	0.922873	0	0.724538	0	1	chr15	77663449	189	chr12	54371135	AAACAAGATCAAGATCTGACTCCTTCTTCTGGAGTGTCTGAAGACAGCTACAGTGTACTTACATATAATAAATAAAAAATCTTTTAAAAAAAGAAAGAGCTCACCCTCTTTAAAAAGCAACACCCTCCCCCCCAAAAAAACAGATAAAAAGCTGTTCACATTTAAAGACTAAATAACCCATACTTTGAT
chr15	79303971	+	97	chr3	152364710	-	3	CTX	196	116	67	40	0.682797	0	0.542391	0	1	chr15	79303881	144	chr3	152364660	AGGGCTATACAGAGAAACCCTGTCTCAAAATAAAAAAAAATAAAATAAAATAAAATAAAATAAAATAAAATAAAATATAAAAAGGAAAAAAAAATTGGAAAAAAAGATTACAGAAATCAAACATAAGCCCACTAGATTGCAAGTTACCGCAATCACAGAAAAAGTATT
chr15	79382673	+	6	chr16	3114602	-	10	CTX	30	316	59	66	0.875731	0	0.581929	0	7	chr16	3114563	112	chr15	79382621	TGAAATAAACAAAAATAAATTAAATAAATAAAATTTAAAAATAAAAGCCGGGCGTAAAGCACACCTTTAATCCCAGCACTTGGGAGGCAGAGGCAGGCGGATTTCTGAGATC
chr15	79426625	+	3	chr9	111039341	+	6	CTX	18	21	43	33	0.937897	0	0.792487	0	1	chr15	79426556	155	chr9	111039437	GTGTCTGAAGACAGCTACAGTGTACTTACATATAATAAATAAATAAATATTTAAAAAAAAAAGAAAAAGAAATAGTGCTTCCTTAAAAATAACTTTTTTCTTTTTATGTGTATGCGTGTGTTGCCTGCATGTATATCTGGGTACCACGTGTAAAC
chr15	88495539	+	3	chr16	58852746	+	13	CTX	27	35	37	54	0.842632	0	0.737123	0	1	chr15	88495455	170	chr16	58852843	GGGTGGGTGGGTATGGGGGACTTTTGGTATAGCATTGGAAATGTAAATGAGCTAAATACCTAATAAAAATTTTTTTAACAAAATTGGAATGACACCATTAGTATAACATAGAAGAGGATAAAAGAATGTGAGCATCACATTTGTTATCACATATTTTCCTGTGGTGTGTG
chr15	100328190	+	3	chr16	3114602	-	10	CTX	29	316	57	66	0.943939	0	0.581929	0	7	chr16	3114563	112	chr15	100328142	TGAAATAAACAAAAATAAATTAAATAAATAAAATTTAAAAATAAAAGCCGGGCGTAAAGCACACCTTTAATCCCAGCACTTGGGAGGCAGAGGCAGGCGTATTTCTGAGTTC
chr16	5803866	+	3	chr2	128405330	-	2	CTX	16	31	50	29	0.818998	0	0.84068	0	1	chr16	5803792	93	chr2	128405287	GTGTGTGTGTGTGTGTGTGAGAGAGAGAGAGAGAGAGAGAGAGAGAGAGAGAGAGAGAGAGAGTGTGTGTACGTGTGTGCACATGCATGTGCATGTATGTGTGTGTGAGTGGGTCAGAGGTAGAT
chr11	79847423	-	1	chr16	40500798	+	8	CTX	36	36	55	49	0.746051	0	0.88118	0	36	chr11	79847430	167	chr16	40500895	TCAAAATCTGTTTTCAAGGGTACATATAGAAAAGCTTTTTTTTTTATAAATAGAACCAAAGGGCATTTTTAGTATACTGTTTTAATAATGGACTTATTTTTTAATTATATTTATCATATTCAAATTGTATCTCCAATCAACCTTTTTTTCTTCTTAAATTTTTTATT
chr4	55109476	+	9	chr16	71745454	+	3	CTX	18	18	64	48	0.882181	0	0.652389	0	1	chr4	55109400	148	chr16	71745507	CATTAGCAGTGAGTGAAAGATCTCACGAATGCATGCTTTTGGGGGTTTTATTTATTTTTATAGATCTCTCTCTCTCTTTCTCTGTGTGTCTGTGTCTCTGTCTCTGTCTCTGTCTCTCTCTGTCTCTCTCTCTGTGTCTCTCTCTCTC
chr8	109738585	+	1	chr16	85116508	+	12	CTX	1	37	43	66	0.8975	0	0.63711	0	1	chr8	109738512	159	chr16	85116600	GGACCTCCTTCTTAAAAATGTCATTTGGGGGCTGGGGAGATGGCTCAGTGGTTAAGAGCACTGACTGCACCCATCTTAGCACCAGAAGAGGAGTAAAGGCAGAACAAAGAACGGCATTAACAGGAGAAGTAGCACTTGGGAATAGTTCTCTGCTCCAAC
chr16	86684080	+	4	chr13	38970030	-	2	CTX	37	7	60	60	0.960907	0	0.507973	0	1	chr16	86683987	142	chr13	38969996	GGCCCAAAACAGGATCTTTCCCAGAAGCTGTGTTGCTTTGGCCAGGGAGGTGGCCGGTTGTCTGGAGCCGAAAATGGTGCCGCCTCAGAAGCTCAAGTTTTACTTTATTTTTAATTTATTTTTTACACTCCATATTCTATTTTCTATGCCCAAT
chr16	86684080	+	4	chr13	38970044	-	1	CTX	37	7	60	16	0.960907	0	0.500163	0	1	chr16	86683987	142	chr13	38969996	GGCCCAAAACAGGATCTTTCCCAGAAGCTGTGTTGCTTTGGCCAGGGAGGTGGCCGGTTGTCTGGAGCCGAAAATGGTGCCGCCTCAGAAGCTCAAGTTTTACTTTATTTTTAATTTATTTTTTACACTCCATATTCTATTTTCTATGCCCAAT
chr16	88110840	+	4	chr7	64353122	-	6	CTX	21	31	65	63	0.884144	0	0.726	0	9	chr7	64353034	160	chr16	88110769	GTAGAAATCAGTGAATGGATATAGAGAGGGAAATTTAGAGGAATCAAACAGTAAAGATGTTCGTCGTTCCCCTTCCCAGCTAAAACTCAAGAATTTCTTTTTTTTTCCATTTTTTATTAGGTATTTAACTCATTTACATTTCCAATGCTATACCAAAAGT
chr16	88110840	+	4	chr7	64353125	-	14	CTX	21	25	65	45	0.884144	0	0.734206	0	13	chr7	64353046	137	chr16	88110784	CAGTGAATGGATATAGAGAGGGAAATTTAGAGGAATCAAACAGTAAAGATGTTCGTCGTTCCCCTTCCCAGCTAAAACTCAAGAATTTCTTTTTTTTTCCATTTTTTATTAGGTATTTAACTCATTTACATTTCCAA
chr13	67130309	-	12	chr16	95303878	+	3	CTX	31	13	59	65	0.771754	0	0.769795	0	1	chr16	95303946	158	chr13	67130402	GGGGGACTTTTGGTATAGCATTGGAAATGTAAATGAGCTAAATACCTAATAAAAAATGGAAAAAAAAAAGCAGTCCATGAGATCATCTTAGTTACTTTTCCTGTTATTGAAATAAATTATTCTAATAAAATAAGTTTAAAAAGAAAAGGACTTATTCT
chr11	70555536	-	10	chr17	33134357	+	4	CTX	30	36	57	53	0.957692	0	0.80412	0	1	chr17	33134447	176	chr11	70555626	ACCATGTGGTTGCTGGGATTTGAACTCTGGACCTTCAGAAGAGCAGTCGGGTGCTCTTACCCACTGAGCCATCTCACCAGCCCCCGCGCTTACGCATTTCATCTGCTCCACGGACAGAATGTGTTTGAGCAGCAATCGCTGTCCTCAGCCCTGAGACATTGCAAGTTCCGAGATTC
chr2	53568178	-	7	chr17	41779813	+	3	CTX	40	13	64	65	0.893297	0	0.955228	0	1	chr17	41779895	161	chr2	53568274	GTATGGGGGACTTTTGGTATAGCATTGGAAATGTAAATGAGCTAAATACCTAATAAAAAATGGAAAAAAAATGGAAAGATAAGCTGGGCAGTGGTGGCATATACCTTTAGTCCCAGCACTCAGGCAGCAAAGGTAGGCATATCTGAATTCAATGACACAGT
chr4	145001584	-	1	chr17	43054601	+	6	CTX	94	28	23	55	0.9425	0	0.958112	0	1	chr4	145001660	144	chr17	43054675	GCAATCATAATTACTCAAAAGGTGCTGTCTAATTTTGTCTTAATCCATAGTAAGTTTTCCACTTATAAAAATTTCTGCCAGGTGTGGTGGTGCACACCTTTAATCCTAGCACTTGGGAGGCAGAGGCAGGTGGATTTCTGAGTTTGAT
chr17	43558855	+	5	chr4	129228478	-	1	CTX	21	13	45	54	0.904063	0	0.668933	0	1	chr17	43558783	122	chr4	129228433	TCTCTCTCTCTCTCTCTCTGTGTGTGTGTGTGTGTGTGTGTGTGTGTGTGTGTGTGTGTGTGTTTGAGGCAAGGTTTCTCTGTTTGGCCCTGGCTGTCCAGGAACTCACCATGTAAACCAGG
chr4	104651991	+	1	chr17	49427232	+	6	CTX	9	18	37	63	0.687501	0	0.89022	0	1	chr4	104651962	60	chr17	49427227	ACACACACACGCGCGCGCGCGCGCGTGTGTGTGTGTGTGTGTGTGTGTGTGTGTGTGTGTATCCACATGTATCCACATGGATGCAGTGCCTGCTGAGGTCAGAAGAGGGCGCTGGAGACCCTGCAGCCACAGCAACAGGTGATTGGGAGAACAGCTCTTATTT
chr13	38971499	-	17	chr17	57608265	+	3	CTX	48	32	58	59	0.96303	0	0.907131	0	1	chr17	57608334	164	chr13	38971595	GTGTGACCCATCCAATAGCTGACTGTGATCTTCCACTTCTGTGTTTGCTAGGCCCCGGCATAGTCTCACAGTGCTTCTCTCTCTATTCGGAGCTTGAGAGTCGTTCACCTGAAGAGGAGTTGGGGTCAGGGTTGCTCTGCTACAGGCAGGCTGCATCTTGGTTT
chr17	65148621	+	4	chr16	64086937	-	15	CTX	23	16	62	61	0.841667	0	0.616177	0	1	chr16	64086854	99	chr17	65148586	TAGCTGAGCAGGCCAGTAAGGAATAAACTAGTAAGCAGCTTTCCTTTGTGACGCCTGCTTCACTTTCTGCATCCAGGTTCCTGCCTTGAGTTCCTGCCAGTCCTATCTCAGTGATCAAGAATAACCTATCCCCTACTCCCTCTCTCCCCAAGAGTT
chr17	71664637	+	12	chr14	57022351	+	1	CTX	53	50	63	48	0.870073	0	0.889829	0	1	chr17	71664596	35	chr14	57022327	GCTGTCCTGGAACTCACTGTGTAGACCAGGCTGGCCTTGAACACTTTAATCTGTCTGCCTCTGCTTCCCAAATGCTGGGATTAAAAGCATCTGCCACCACTGCCC
chr17	82595531	+	12	chr12	35909380	-	1	CTX	42	22	60	43	0.89992	0	0.749789	0	1	chr17	82595434	158	chr12	35909325	TTCATATTATGTAAAACAACTTTCATAGACCATCTACACTGCACTGCAGTTTTAATAAACTTGGGATATGAAAGGTGTAAAAGGTTATAGACAGCCTTAAAAAAAAAAACAATTTCTGACTCAAAGAGAGAAATTTTTTTCAAGGTTCATTAATATGA
chr14	18194911	-	7	chr17	93077149	+	3	CTX	26	31	54	55	0.948993	0	0.802318	0	1	chr17	93077207	147	chr14	18195003	TTTTGGTATAGCATTGGAAATGTAAATGAGCTAAATACCTAATAAAAAATGGAAAAAAATACATTGCTTTCCCAAAGACTGATGCTAGATGTAGTAGTATTGTAATTATGTTGAAGGTACCATGTTGGAAAATATTCTCTGAAAGTG
chr18	20483584	+	6	chr3	38474606	+	19	CTX	50	25	51	51	0.941936	0	0.732335	0	1	chr18	20483509	193	chr3	38474703	TCCAGGTCTCCCCTTCAGGAAACCCCCAATCTGATCCCTCTTCCCCCTGCCTCTAGGAGGGTGCTCCCCCCACCCACTCTCATCTTCTCACCCTGCAAAGGCCTCTCTTTTATCCATTTAGCAAATCACCTATTTTCATTCTCTATTTGTTATGATGGTGTATCATGTTTATTGATTCACTTATTCCAGGCCT
chr18	24314045	+	4	chr12	54782814	+	11	CTX	40	29	45	65	0.979046	0	0.721277	0	1	chr18	24313955	180	chr12	54782910	ACCATGTGGTTGCTGGGATTTGAACTCAGGACCTTCAGAAGAGCAGTCAGTGCTCTTAACCGCTGAGCCATCTCTCCAGCCCCTGAATATTGTCTTTGTGTATGTCTTTTGAATAAACAGGGTTTATTAAATTCATGACCTTAATTCCAAAGTGGAAAGAAAGTGTAGAACGTTCACCCA
chr18	45183847	+	8	chr1	119992910	-	1	CTX	53	28	50	31	0.950979	0	0.775381	0	1	chr18	45183757	162	chr1	119992842	GCTCTGTACTTCTGCCCGTCCCAGAAGCTGTCAGGTTCTCTGGCGCACCCTCTAACCTGTTCAGACTAATTTCCTAAGTTCTGCTGAGTCCGAAGATGTATTTCTCTACAGACCTGGGTATGTGACTGCAGTGAACTGCTATATACCTAATATAGGTAGCCT
chr8	22744866	+	3	chr18	60607479	+	3	CTX	49	42	24	66	0.966329	0	0.989623	0	1	chr8	22744782	159	chr18	60607557	GCAGATAAGAATCCACCTTCAAAGAGTTAGAGGTATCATTTCTTAGACTAAAGGCATCAAAGTGGTGTTTCTTTTCTTCTTTCTTCTAGTATCTGAAATTTCTGTCTTTGTAGCCTTAATATTTGTTATATCCTGTCTTATTGTTGAGATCATTACTTC
chr18	82238610	+	7	chr3	152364710	-	3	CTX	40	116	60	40	0.591516	0	0.542391	0	1	chr18	82238570	110	chr3	152364660	AAAAAAAAAAAAAAAATAAAATAAAATAAAATAAAATAAAATATAAAAAGGAAAAAAAAATTGGAAAAAAAGATTACAGAAATCAAACATAAGCCCACTAGATTGCAAGTTACCGCAATCACAGAAAAAGTATT
chr19	11474268	+	6	chr7	65291998	+	4	CTX	46	16	32	41	0.975377	0	0.73552	0	1	chr19	11474176	75	chr7	65291984	GGGGGGAGGGTATGGGGGACTTTTGGGATAGCATTCTAAATGTAATTGAGGAAAATACGTAATAATAAAAAATATAAAAAAAAAGAAAATGGACCTTATGCATTATATAAACTAGATAGTATTTTCCTCCTAAGGAGTGGAGAACACTACCACTT
chr19	47370269	+	5	chr5	46754762	+	1	CTX	36	37	42	31	0.931626	0	0.99225	0	3	chr19	47370175	177	chr5	46754830	TGCAGAATGCACTAAAACCATACACCTAAAGTGGCCTCGCTCAGTTACCTGAAGGGGTCTTGTGATATAATCAGGAGATGCCACAAATGTGAAGTGTGAAGTGTATGAGTTTGAATGAGGTCATGGTATGGTTAGTGACATCATGGCAAGAGGCAACGAAGATTTTTCTCCATTTTC
chrX	5407566	+	3	chr16	87128442	-	5	CTX	11	22	44	37	0.88532	0	0.711846	0	10	chr16	87128364	133	chrX	5407509	ATGAATGGAAGGGCGGATATGATCAAAATACATTGTATGCACATATGAAAATCTCTATAGATAAATAAAAGTGTTATGGTTTCTTTTTTTTTTTTTCCATTTTTTATTAGGTATTTAGCTCATTTACATTTCC
chrX	13907369	+	3	chr2	118694785	+	13	CTX	18	22	56	51	0.946648	0	0.80838	0	1	chrX	13907288	173	chr2	118694879	CATAGCAGCCTTATTTGTAATAGCCAGAAGCTGGAAAGAACCCAGATGCCCCTCAACGGAGGAATGGATACAGAAAATGTGGCTTGCTCAGTCTGCTTTCCTATAGAACCCATGACTACTCCCCACCCTAGGCTAGCCCCACCCACAATAGACTGGGCCCTCCCCTATTGATC
chr6	59526905	+	2	chrX	34026553	+	3	CTX	47	24	37	65	0.881962	0	0.694807	0	5	chr6	59526842	107	chrX	34026588	AACATTATGTATGTATTATGTATGTATGTATGTATGTATGTATGTATGCATGCATGCATGCATGCATGCATTTTTTTTAAGATTTATTTATTTATTATATGTAAGTA
chr6	59526909	+	13	chrX	34026553	+	3	CTX	44	24	56	65	0.881962	0	0.693845	0	38	chr6	59526842	160	chrX	34026608	TCCACCCACCACTGCCTGGCTCTACTTTTTTTAAACATTATGTATGTATTATGTATGTATGTATGTATGTATGTATGTATGCATGCATGCATGCATGCATGCATTTTTTTTAAGATTTATTTATTTATTATATGTAAGTACACTGTAGCTGTCTTCAGAC
chr11	17905158	+	15	chrX	53835928	+	3	CTX	18	18	57	55	0.90321	0	0.689886	0	1	chr11	17905067	159	chrX	53836003	CTGCAAAGCATCAGTACAAACCCACTGGCCTGGAATGATATTTATCCTCTTAATTATGTTTTGCAAAAGACTGATAATAAAAGCAATTTTCTTTTTTTTTCCATTTTTTATTAGGTATTTAGCTCATTTACATTTCCAATGCTATACCAAAAGTCCCCC
chrX	68773479	+	6	chr3	127680478	-	1	CTX	26	20	66	15	0.923911	0	0.722897	0	1	chrX	68773388	175	chr3	127680394	CACTATCAATATTCTTTGTGGTTTTGTAATTTTTACTTTTATTAATGACTCAAGCTGTAAAAATAAACTAATTTCAACTAAAAAAAAAAAGAGAGATCTGCTGGATCCCACGCCTATTCATCCTGAACTTGGGGAATTAAACCTAGGCTTAAGTATAATAAAAAACTTGCTAAAA
chrX	72650940	+	3	chr16	3114602	-	10	CTX	17	316	57	66	0.785294	0	0.581929	0	7	chr16	3114563	109	chrX	72650897	TGAAATAAACAAAAATAAATTAAATAAATAAAATTTAAAAATAAAAGCCGGGCGTAAAGCACACCTTTAATCCCAGCACTTGGGAGGCAGAGGCAGGCGGATTTCTGAGATC
chr7	67609654	+	3	chrX	79775778	+	6	CTX	38	25	28	65	0.915398	0	0.945499	0	2	chr7	67609579	151	chrX	79775855	AGTGTTGTCTTTATGAAAGTTGTCAGAGGATGCCTTGAAATAAGTACTAAATAAGACAGGCCGATTTTTATTATTATTATTATATATTTTTTATTACGTATTTTCCTCAATTACATTTCCAATGCTATCCCAAAAGTCCCCCACACCCTCC
chr8	83975363	+	14	chrX	90245691	+	3	CTX	28	23	63	34	0.904711	0	0.790812	0	1	chr8	83975266	159	chrX	90245763	ACAACTCAGGACTGTCAGCCCAGAAGTGGCATCACCCACATTAGACTGGACCCTCCTATATCAATCATTTATTAAGAAAATACACTACAGGCTTTTCTTTTTTTTTTCCATTTTTTATTAGGTATTTAGCTCATTTACATTTCCAATGCTATACCAAAA
chrX	91818165	+	5	chr19	43106453	-	4	CTX	19	30	59	34	0.91614	0	0.835667	0	1	chrX	91818076	164	chr19	43106373	TGTCTTTTGCCTTGCAGAAACTTTGGAGTTTCATTAGGTCCCATTTGTCAATTCTCGATCTTACAGCACAAGCCATTGCTGATGAAGCACACTTTCTTTATTTACATCTAGTTAGTATTTATGATAAAAGAAACTATCTTCCCCCAGAGTTGCCGCTGGGCATC
chrX	97279112	+	4	chr8	72532237	-	10	CTX	19	32	58	61	0.912186	0	0.795794	0	8	chr8	72532152	154	chrX	97279043	TTCCACCCCCTCAGTGCCAGGATGACTGGCTAGGCCAAGAGATATCTCTGTTGTAGTCAAGCCCTAGTTTTGCCTCTCAGCTCCATATTTTTATTTTTATTTTTTTTTATTAGGTATTTAGCTCATTTACATTTCCAATGCTATACCAAAAGTC
chr1	149756473	+	9	chrX	109314309	+	3	CTX	23	12	56	55	0.868402	0	0.774413	0	1	chr1	149756379	151	chrX	109314381	AAAGACTGCTCCACTATGAATATACAGAAGAAACAGAGTATATTTTTATATTTGTACATCTATTTAATTGATATTTTAAAACATACATTACTTTTTTTTCCATTTTTTATTAGGTATTTAGCTCATTTACATTTCCAATGCTATACCAAAA
chr6	146800464	+	4	chrX	117675235	+	3	CTX	18	22	63	52	0.959545	0	0.75322	0	1	chr6	146800381	168	chrX	117675320	CCTGGACCTCACTATATACAGTTTATTGTTATTTTGAAGTTCAATTTAGAAATATTTCTCTAAATCCTAAAGAATCTGTATGATGCCGGGGCCTAGCAAACACAGAAGTGGATGATCACAGTCAGCTATTGGATGGATCACACGGCCCCCAATGGAAGAGCTAGAGAA
chr8	84488495	+	20	chrX	141969679	+	4	CTX	35	19	66	33	0.946842	0	0.692548	0	1	chr8	84488396	176	chrX	141969765	AGGCTTCCCAGGGATAACAAAACAGGGAATAGCAAGACACTCTAAGACTAGGGACAAACCCACATCTTACTTGGGCAAGGTAACCAAGTAAGAAAAGGATGGACCATGTAGAGACTGCCATATCCAGGGATCCACCCCATAATCAGCATCCAAACGCTGACACCATTGCATACACT
chrX	164552868	+	3	chr5	28289233	+	2	CTX	23	42	43	54	0.949157	0	0.981739	0	1	chrX	164552798	149	chr5	28289327	TATAGCATTGGAAATGTAAATGAGCTAAATACCTAATAAAAAATGGAAAAAAAAAAGACTCTGGTCTTTGACAGCATGTGGAAGAAAGTTGAAAAAGAGGGTGTGGCTAGAGTAGAACCATCTTTCTAATATCTTTACTTCCAAAGTCA

## Sheet: mouseControl2
left_chr	left_pos	left_strand	# of left SC reads	right_chr	right_pos	right_strand	# of right SC reads	SV type	left coverage	right coverage	assembled length at left position	assembled length at right position	avg % identity at left position	% non-unique at left pos	avg % identity at right position	% non-unique at right pos	start position of consensus mapping to genome	starting chr of consensus mapping	pos of genomic mapping of consensus start position	end pos of consensus mapping to genome	ending chr of consensus mapping	pos of genomic mapping of consensus ending position	consensus sequence
chr13	89498800	-	10	chr1	3489573	+	3	CTX	27	29	65	39	0.803003	0	0.733071	0	1	chr1	3489648	158	chr13	89498892	AGGGGGACTTTTGGTATAGCATTGGAAATGTAAATGAGCTAAATACCTAATAAAAAATGGAAAAAAAAAAGTGCAAATGACATTCACTGAGCTAAAATAAGGTTAAAATAAGGTATGTATAAGGTAAGTTCTTTCTTGCAGTTCTATGGGAGAGACAT
chr11	18223515	+	1	chr1	6122935	+	3	CTX	14	24	30	54	0.936982	0	0.538552	0	1	chr11	18223435	104	chr1	6122984	TGCTCTGTGTTTCCACCTTCTGGCTTATGAGCTGTTTTGTACTGTTTCATATTGTTTCGTTTGTTTGTTTGTTTGGTGGTGGTGGTGGTGGTGGTGGTGGTGGTTTTC
chr4	74492123	-	11	chr1	26893619	+	5	CTX	25	24	46	64	0.924634	0	0.746201	0	1	chr1	26893666	139	chr4	74492213	AAATACCTAATAAAAAATGGGAAAAATAAATAAATAAATAAATAAAAAAAAAAGATGTTTGGTCAATGGCAATTACAGAAGTGGATGCTCACAGCCATCCATTGGGCTGAGCACAGGATCACCAATGGAGGCGCTAGGG
chr6	54943949	-	19	chr1	28307996	+	3	CTX	30	25	60	54	0.961963	0	0.760965	0	1	chr1	28308085	181	chr6	54944037	TAGAGAAAGAAGAAACAGGACTGAATAAACGTGTGCAGAAGGATCCTGTTGCAGCATCGTTCTTCCTGGCTAGTTGAGCGCGCGCAACAGAGGTATACTGGCTAAATGCAGGAAATGGGGGTACTGGGATTAGAACATCTGTCTCCGGTGCAACCAAACTTCCCGTCAGGAGCATCAGGTC
chr1	61223683	+	3	chr11	83490450	-	3	CTX	33	16	31	24	0.965628	0	0.928771	0	6	chr11	83490375	149	chr1	61223614	ACCTTCTGTATGAAGATCTGACTTACAGAAAAGCATTGATCAAAGACAACCACCCATCATCATGGAACCTGCCTCTTGACTCTTGACTCTTGACTCTAGCTGCATATGTATCAAAAGATGGCCTAGTCGGCCATCACTGGAAAGAGAGG
chr1	61223683	+	3	chr11	83490457	-	2	CTX	33	11	31	43	0.965628	0	0.919274	0	1	chr1	61223614	142	chr11	83490377	CCTCTCTTTCCAGTGATGGCCGACTAGGCCATCTTTTGATACATATGCAGCTAGAGTCAAGAGTCAAGAGTCAAGAGGCAGGTTCCATGATGATGGGTGGTTGTCTTTGATCAATGCTTTTCTGTAAGTCAGATCTTCATACAG
chr1	65854047	+	3	chr16	3114602	-	10	CTX	31	282	44	64	0.929677	0	0.572246	0	6	chr16	3114563	127	chr1	65853979	GAAATAAACAAAAATAAATTAAATAAATAAAATTTAAAAATAAAAGCCGGGCGTAAAGCACACCTTTAATCCCAGCACTTGGGAGGCAGAGGCAGGCGGATTTCTGAGTTCAAGGCCAGCCTGGTCT
chr10	21971554	+	2	chr1	89951386	+	13	CTX	21	57	36	60	0.934918	0	0.928138	0	1	chr10	21971481	168	chr1	89951481	GACCAGGAAGGTGGCTGGTTGTCTGTAGCCGAAAATGGCGCCGCCTCAGAGGCTCTGTGGCTCTCGCCCGTCCCTAGTGAATATCTAACACAGTGAGTGTTTCCTATTTTGACAGGGACAGTGGCTGGCTTATTAGATGACTGGAGTCCTACAGCAGGCAGAATCCCA
chr1	114433975	+	3	chr7	67643636	+	7	CTX	25	58	65	45	0.903499	0	0.886448	0	1	chr1	114433915	137	chr7	67643727	GCATTGGAAATGTAAATGAGTTAAATACCTAATAAAAAATGGAAAAAAAAGGTGTAGCAAATGACATTTTAAATAACCTATAATGTCCAAATCAATGGACCAAAAAATAAGTAAATAAATAAATAAAAATAAAACCT
chr1	154807344	+	16	chrX	33389055	-	2	CTX	41	41	62	58	0.72077	0	0.967013	0	1	chr1	154807250	161	chrX	33389015	AAACAGCAAGTTTGGGTAGAAAAGAAAGAGGTTGATAGATTAGTTTGGGCATAAAAGAAGAAAGAGATGGTTTAATCAGAGCAGATGCTACTTTTTTTTTTAATTTTAATGTAATTTAATTTTTTTTCAATTTATTTATTTATTATATGTAAGTACACTGT
chr1	163869295	+	4	chr8	72221970	+	10	CTX	21	25	52	36	0.881831	0	0.846432	0	1	chr1	163869234	149	chr8	72222061	TTTTGGTATAGCATTGGAAATGTAAATGAGCTAAATACCTAATAAAAAATGGAAAAAAAAATCTTGAGCTGAATGTTTAACTGAAGAATTTTTAGCATAAAAATAAAACTTTATCTCATAGTTCAGAACATAACAAAACCATAAATACA
chr1	172150329	+	4	chr16	25153363	+	5	CTX	26	49	47	47	0.810407	0	0.884811	0	1	chr1	172150262	123	chr16	25153408	ACAGCCAGGGCTATACAGAGAAACCCTGTCTCAAAACAAACAAACAAACAAACAAACAAACAAACAAAGCAGCCAGAAAAAATTGAAAAAATGCTAAATTATTAAATTAGTATCAGAAAGAAAAAAAAATCATTTCCAGCCAGATAGTGGTGACACACGCCTTG
chr1	173447952	+	9	chr7	112838543	+	6	CTX	128	14	56	65	0.804246	0	0.722901	0	3	chr1	173447859	176	chr7	112838617	GATCCATTCAAGCTCGGGAAGCTAAGGACTTTTTTTTTAAGGCCTGGCCCTTGGGTCTGGGGATGGGAATAGGTAAGGGTTTCTCAGTGTGTCTGAAAAAAATTTTTTTTTTAAAATGTAGACTTTAATAAGTGTACAGGGCAGCTTGTGGGCAGCTGACCGAGATACACAGTGTA
chr1	173603599	+	9	chr10	126504341	-	1	CTX	42	45	62	50	0.825757	0	0.957666	0	1	chr1	173603502	160	chr10	126504285	ATTTGGTGAGCTGAATACTGTTAGACCGCCTCAACTCGCCAGCTCCCAATAATGACTTTTTACTAGTTATAAAAGCTGAGGCCTTTTATCTGTTTTTTTTTTCTCTTTGTCTTGTCTTGTTTTCCTGTATAAAAAAGATCCCAGTATAAATCAGGGAGGG
chrX	74062672	-	4	chr1	188886527	+	3	CTX	27	28	29	63	0.80535	0	0.861635	0	1	chr1	188886620	179	chrX	74062767	GTTCTCTGGCGCACCCTCTCACCTGTTCAGACTAATTTCCTAAGTTCGGCGGGTCCCGGACCAAGATGGCGACCGCTGCTGCTGTGGCTTTATATCCCAATTAATTTATCACGCGCTAGACATTCCTGCCTAGCACCCAGGCAACACAAACTTAGCAACACAAACTTAGCAACAGTGTG
chr2	3100617	+	4	chr4	150562335	-	1	CTX	21	30	46	35	0.809536	0	0.989394	0	1	chr2	3100529	135	chr4	150562457	GGAAAGTAATATAGGAAGACACTGATGCTGGCCTCTGACCTCCATGTGCACATAAACACATATGCATCTACACACACACACACACACACACACACACACACACACACACATACACACACTTGCACGCACACACAT
chr2	41844386	+	13	chr5	129526154	-	9	CTX	44	50	58	37	0.806292	0	0.750244	0	1	chr2	41844293	127	chr5	129526095	GCCGTCGCCCACCAGGACGAGCTTGAACTGGACCTGCGGCTCTCCCTGGGCGGCCATCGCGGCGGATCCTTCCAGAAGAGTCTCCGCGCCTGTCCGACTGGAGCTGGAAAGATGGCGGAAGCGCGATCGCAGTCAGTGTTCTTAACTGCTGA
chrX	60953434	-	4	chr2	57641844	+	4	CTX	34	24	31	59	0.873434	0	0.937706	0	10	chrX	60953514	184	chr2	57641930	AAAAAAAAAGAAATGTAAATGAAGAAAATATCTAATAAAAATGAAATGAAAAAGAGAATATCAATAAAGCATTTTGATTGATTGGAAAAAAAAAACAAACATAACAGGAGTATATATGTTTTCTTCGAGGTGAAGATTTAGAATTCATTTTCATGGACACAATTGGCCCAAGTGAAGTAGAAAC
chr1	135081407	-	13	chr2	62032095	+	5	CTX	25	34	52	64	0.906537	0	0.738889	0	1	chr2	62032162	148	chr1	135081502	TGGTATAGCATTGGAAATGTAAATGAGTTAAATACCTAATAAAAAATGGAAAAAAAAATATTTGGATAAAGTTTGCCAGATTCTACATTCAAAAGCACTCATTTACATTCCTAGCAGTTTTGTACAAGAATGCATTTTGTAGGACTGG
chr2	89814290	+	4	chr7	65905496	-	3	CTX	21	23	43	27	0.95778	0	0.804725	0	1	chr2	89814216	156	chr7	65905411	ATGGGGGACTTTTGGAATAGCATTGAAAATGTAAATGAGCGAAATACCTAATAAAAAATGGAAAAAAAAAAAGAACCTACATGCAGGGCATTGCTATTTTTTGAGATCACAGATATTACTAGCAATAATAAGAATATTGTTAATCATACGTGATAATTTCTCA
chr2	108813046	+	3	chr3	124255837	+	6	CTX	9	6	57	30	0.564976	0	0.757923	0	7	chr2	108813009	130	chr3	124255932	AAAAAACTAATAAAAAATGGAAAAAAAAAAAAAGAAGAAGAACATAGGTTGTGTTTTCCCTAAATTAATTCCTAACTGAATTCTAAATGTTTATTTCTCCACCCACAGGTAAGTACAGATCTCACCCATC
chr2	111496307	+	4	chr6	106808344	-	14	CTX	42	28	39	57	0.939321	0	0.731729	0	1	chr6	106808251	160	chr2	111496226	ATCTGTTTTACCTGTAAAAGTAGGGATACATAATTTATATGTTTTGTGGAGTGGTGTTTTAGGGGCTCAGCAGTAGACAGTGTATACTACTCTTTTTTTTTCCATTTTTTATTAGGTATTTAGCTCATTTACATTTCCAATGCTATACCAAAAGTCCCCC
chr2	115867303	+	3	chr8	37661214	+	4	CTX	3	20	43	60	0.671683	0	0.908571	0	1	chr2	115867209	172	chr8	37661306	GGCCTCTCTTTCCAGTGATGGCCGACTAGGCCATCTTTTGATATATATGCAGCTAGAGTCAAGAGCTCCGGGGTACTGGCCAGCCCTAATCTTGGTGATGGCCTAGAAACTGTAAGATGAAATGAACGTTTGTCTCTGCCAGTTGTTTTTGGTCATATTGTTTATCACAGTG
chr14	69065390	+	12	chr2	118380498	+	3	CTX	29	19	39	44	0.719914	0	0.83	0	1	chr14	69065295	189	chr2	118380594	AAGAACTCAAGAGACACTATTGCTATAGATATGTTCAAATCTCCTACCTCTTTGCTGAACTGCAAACTATGGTCTGACCTCTGTTAACGACCTAATTGTTGGGAGCCGCCCCCACATTCGCCGTCACAAGATGGCGTTGACATCCTGTGTTCTAAGTGGTAAACAAATAATCTGCGCATGTGCCAAGGG
chr2	119619827	+	3	chr16	56064385	-	1	CTX	9	20	46	38	0.682456	0	0.971321	0	22	chr2	119619780	119	chr16	56064324	AGGCCTGAGATGCCAAGCCTAGCAATATGTAATATTAACAAGGCATATTTTAAAGAGTTCTTTTTTTTTAAAGGATTTATTTATTATTATACATAGGTACACTGTAGCTGTCTTCAGAT
chr4	9983213	+	6	chr2	130146364	+	3	CTX	20	16	55	49	0.894106	0	0.878663	0	1	chr4	9983119	150	chr2	130146427	AGAAATATTTGGCCAAGTAGCCAGATCTTCCAGCTATGAATGATGAATTCTGAATCAATTTAGAAGGCAAATACTAATACAGAATGTTGTCTTTTTTTTTTTCCATTTTTTATTAGGTATTTAGCTCATTTACATTTCCAATGCTATACC
chr3	8663514	+	8	chr1	137380135	-	1	CTX	33	38	49	66	0.929076	0	0.773498	0	1	chr3	8663423	141	chr1	137380089	AGAGGAGCTGTTCAAATTATACCTTCTAAAGGGGTAAGCCTGTAAAACAATACTTTTAGAGCCCAAATCAAAATTTTAAAAATGAGTGAGAACCAGCCAGCGCTTTTAACCACTGAGCCATCTCTAATTTTTTGAGACAGG
chrX	148975023	-	6	chr3	15779351	+	4	CTX	30	18	50	53	0.846281	0	0.860769	0	1	chr3	15779421	146	chrX	148975112	TTTGGTATAGCATTGGAAATGTAAATGAGCTAAATACCTAATAAAAAATGGAAAAAAATAATACTATCTTTTACAAGTATGTCAATAAGCAACCTAATCAACACAAATAAATATACTTCCTCACGGAGATTCCCTTTCCAGTTGGG
chr3	20531767	+	4	chr17	69806639	+	13	CTX	26	27	62	58	0.914444	0	0.814401	0	1	chr3	20531695	165	chr17	69806736	CCCCAACTGGTAAGAAGGACACATGCTCCACTATGTTCATAGCAGCCTTATTTATAATAGCCAGAAGCTAGTGTGAGGATTTTAATAGCTCTCTTGGCAATGGTTGGTGTGCAGGAAAGTATTAAAGGTCAGCACGGTGTGCTTCAGGACTCTTCATCATTCTGT
chr6	32294193	+	3	chr3	26872786	+	5	CTX	4	30	21	65	0.875753	0	0.66674	0	1	chr6	32294114	118	chr3	26872827	TTGTGGAAGGAAGCTCTGCTACTATGTATCTGCTCCTCGTCCTGAAATCTAGTCCCCTGGGAGGAAAAAGGGGGAGTGGCGCGCGCGCGCGTGTGTGTGTGTGTGTGTGTGTGTGTGT
chr3	41428986	+	3	chr2	124174013	+	4	CTX	35	40	55	40	0.903889	0	0.973482	0	1	chr3	41428908	175	chr2	124174094	ATTTTTTATATTTTTGAGGATTTTTATGTGAGTTCTGTGTTTATATTATTTAAATTTATTATTTTTTAAAAGGATTTTTTATTTTTTTTATTTTTTTTCCATGCACCAATAACAAATTAGAAAAAAATTCTCATTCATTTTATTTTCAAAAAAATTCACCTAGGAATATGTCTTA
chr3	41926832	+	3	chr5	109665062	+	2	CTX	25	33	32	18	0.978031	0	0.985712	0	1	chr3	41926744	156	chr5	109665155	GGGGGACTTTTGGTATAGCATTGGAAATGTAAATGAGTTAAATACCTAATAAAAAATGGAAAAAAAATTCAGGGAACAGCAGATGGTGGTTTGAATGTAGAAAAAGAAGGACACTCCCATTGCTGGTGGGATTGGATGCTGGTACCACCATTCTGG
chr7	57603515	+	8	chr3	73222410	+	3	CTX	34	28	65	66	0.938258	0	0.755964	0	1	chr7	57603427	154	chr3	73222490	GAGTCTAGAAGTCAACATAGTTCTAACAAACAGCAACAACAAAATTTATAGATGGTCTTCAAAAGGCCACCCAAAATACAGATGTTTCTTTTTTTTTTCCATTTTTTATTAGGTATTTAGCTCATTTACATTTCCAATGCTATACCAAAAGTCC
chr4	77139425	-	10	chr3	73237679	+	3	CTX	12	36	31	61	0.952162	0	0.859402	0	1	chr3	73237721	139	chr4	77139520	CAAACTTTGTCACTGTAACTCCTTCCATGGGTGTTTTGTTCCCGTTTCTACTTTTATGATATGAGAAAATTTAACAAGTTTAACCTTGTTTGGCCATGAACCATTTAAAACAAGGAAGAACACAAAGTATCATTAGGGTA
chr3	78305116	+	4	chr10	104285843	+	9	CTX	10	17	43	51	0.806246	0	0.677315	0	1	chr3	78305035	162	chr10	104285941	AAGGGGGACTTTTGGTATAGCATTGGAAATGTAAATGAGCTAAATACCTAATAAAAAATGGAAAAAAAAAATGGTTGCAAAATATCTCAAAATTGGTCGTGGTCCCTAGAAATTGGGGAATGCAAATTAAAATGACTTTGGGATTTCATCTTGCCCCAGTAA
chr3	98812970	+	5	chrX	5124059	+	9	CTX	83	9	61	64	0.968536	0	0.750779	0	1	chr3	98812892	164	chrX	5124151	AGGTAAGAAGGACACATGCTCCACTATGTTCATAGCAGCCTTATTTATAATAGCCAGAAGCTGGAAAGAACCTAGATGATGTAATTGTAATGGGTGTAATTTGACCCCAAGGTAACAGGGGCCAGGTGGCAGCATTAAATTGCCCCCCACACTTTGCCTGCATA
chr8	40565967	-	16	chr3	118493623	+	4	CTX	33	32	66	52	0.949063	0	0.730874	0	3	chr3	118493699	166	chr8	40566057	GTGGGAGGGTATGGGGGACTTTTGGGATAGCATTGGAAATGTAAATGTGGAAAATACCTAATAATATATATATAAAAGAGGCATGTTATTTGGGTTTCAATGATAAGGCTAAAGGTTGCTTGGATAGAGTATTTTAGGCCTTATTTGAAATATCTTCTTTAAATGT
chr3	125668963	+	12	chr7	58573660	-	8	CTX	34	24	66	53	0.901405	0	0.8367	0	1	chr3	125668873	182	chr7	58573567	CCCTTGCGGGTGTTGGGCAAGACTCTGCTGGCAAGGTAGCCCGGGGCTGGAGTCTCGAGTCGAGCGGAAGGGACTTGTGCCCCAGCTCTTGCTGAGTCTTGTGAGCATCAGTTTTAAATACTTGTCAGACCATGTTCCCAGATGCACACATTTGCTTGTGGCTCCCTGTGTCTATTAACAACT
chr3	125668963	+	12	chr7	58573664	-	1	CTX	34	21	66	44	0.901405	0	0.842143	0	1	chr3	125668873	157	chr7	58573592	CCCTTGCGGGTGTTGGGCAAGACTCTGCTGGCAAGGTAGCCCGGGGCTGGAGTCTCGAGTCGAGCGGAAGGGACTTGTGCCCCAGCTCTTGCTGAGTCTTGTGAGCATCAGTTTTAAATACTTGTCAGACCATGTTCCCAGATGCACACATTTGCTT
chr15	81808234	-	1	chr3	127050502	+	12	CTX	33	44	57	58	0.831818	0	0.979459	0	1	chr15	81808259	69	chr3	127050537	ACAGGTTGAAGAGAGAAAAAACTAGACATAGGTGAATGAGCCAGAGAATGAGAGGGAACCAGAAGACTAAAACCGATCGCCTGAGTTTGATTGCCAAGGAGAGCAATTCAATCAGAAATGAAAGA
chr1	46512982	+	3	chr3	129267207	+	3	CTX	11	34	43	55	0.929195	0	0.866006	0	1	chr1	46512891	175	chr3	129267279	TGAAAAAAAAAAGCACTTTTTCATTCTAGTTTATTCTCTCATCATTTCACCTGTACAAGCACATACATAGACAGACACATATACAACCCCCCCACACACACACACTTCTACTACTTCTTCTTCTTCTTCTTCTTCTTCTTCTTCTTCTTCTTCTTCTTCTTCTTCCTCTTCTTCTC
chrX	67963687	+	1	chr3	144860876	+	4	CTX	32	30	36	64	0.940968	0	0.952371	0	1	chrX	67963624	160	chr3	144860970	ACATTTTCAGTGTCTGTGTTGATTTAAATTGGTTTGTCCTCTATAGACTTGTGTGTTTGAATGCCATATCTTTGTCTTCTAATAGTTAATTTGGTACTAATATTACATGGCACAAGAAATCTTTGTGAACTATATATTCTATCATTCCATAAGCCCCTTT
chr3	153363857	+	18	chr10	79120095	-	13	CTX	32	38	57	65	0.740604	0	0.890159	0	1	chr3	153363765	168	chr10	79120008	TGAACTATTTTCCTCATGTCCTAAGACCAGCCCCGCTTTCATCAGAATTCCTGTGGCCCAAAGGAAGATGGGCCGCAAAGAAAAGTAAGTCTGGGGAGCTGGAGAGATGGCTCAGTGGTTAAGAGCACCAAGTGCTCTTCCGAAGGTCCTGAGTTCAAATCCCAGCAA
chr7	148141928	+	9	chr4	8520331	+	8	CTX	29	29	58	60	0.908307	0	0.901903	0	1	chr7	148141830	194	chr4	8520425	ACAATCGCCCCGTCTGGAGGATGGCTGCTGCTATCCTGGTTCTGTAGACCCTCCCTTTCTCTAGCAATTTCCTTTTCCTGTTGGTGGGTTAGTCTCCAGGAGTGCATTGCTTTTACTGAGTACATTCTATACAGGTTGTGGTGGTAACTCTGAACACTGAAAGAATACACTCATAAAGTGTGGTAGAAGCACCCC
chr4	53072091	+	9	chr10	6754102	-	1	CTX	38	18	63	54	0.91024	0	0.794811	0	1	chr4	53071993	162	chr10	6754038	TTCTCTGGCGCACCCTCTCACCTGTTCAGACTAATTTCCTAAGTTCGGCGGGTCCCGGACCAAGATGGCGACCGCTGCTGCTGTGGCTTAGGCCCAAGAGACTGTTAAAAAACAAAAACAAACAAACCAAAAACTGCAATGGATGGTGCCTAAGCAATGAAT
chr4	63238367	+	3	chr2	122622171	+	3	CTX	37	14	39	43	0.962564	0	0.881935	0	1	chr4	63238290	49	chr2	122622148	AACAAACCAGAATCTTCTGCGGCAAAACTTTATTGCTTACATCTTCAGGGGCAAGCGTGCAAAGCCCAAAAACGAAAGCCCCCTGCTTACATCTTTAGGAGCCAGAGCGCCAGAGCGCCAGAGCGCCAGAGCGCCAGAG
chr4	70560201	+	4	chr14	107050585	-	6	CTX	19	19	60	44	0.940845	0	0.911579	0	1	chr14	107050505	182	chr4	70560111	AACGTGATGGCGTTTACTGTGTCTTACTATATTTTATTTTGTTAGGTTTTATTGTTATTTCTTAGAGACCTGTTCATCTCTCTTTTTTTTTCACCCTTCTCAATATTCACAAATAATATAAAATATCTTGGCATGACTCTAACTAAGGAAGTGAAAGATCTGTATGATAAAAACTTCAAGTC
chr6	4042090	-	4	chr4	83490235	+	13	CTX	25	46	51	58	0.729828	0	0.944	0	1	chr6	4042162	161	chr4	83490324	GGTTCTCTGGCGCACCCTCTAACCTGTTCAGACTAATTTCCTAAGTTCTGCTGAGTCCCGGAACCAAGATCCCTTTAAATTCTTTGTGAATCATTGTTGACTACTGGACATTTGTGCTGAATAGTGTGTGGACTCTGGAAATCAGACCCCACACCCTTCCT
chr4	86529182	+	8	chr13	89066193	-	1	CTX	27	37	58	32	0.772837	0	0.924234	0	1	chr4	86529085	156	chr13	89066148	GCCTAGGAAGGCCTTGGATTTGTGATCGTCCTTTCTCACTTCCAGATTGGCTGGGCTTACAGGTGAGAGAGCAAGTAGGCCTGGCTCTTTTTATTTTTATTTTTTTTTTCAGTTTTCAAATATTTTATGCTTATTACCTACTATCATTTAAAAATG
chr4	93524526	+	3	chr7	38977636	-	29	CTX	33	80	34	63	0.969767	0	0.675649	0	40	chr7	38977581	161	chr4	93524463	ATGTAGACTAGGCTGTCTTTGGACTCACAGAGATCCCCTTGCCTCCCAAGTACTGGGATTAAAGGTGTGGGCCCCTATGCTCAGCTGACACCTTTGTTTTTTTGGTTTGGTTTGGTTTTTGTGTTTTTGAGACAGGGTTTCTCTGTGTAGCACTGGCTGTC
chr4	120154002	+	7	chr18	10195792	-	4	CTX	29	24	42	47	0.831341	0	0.898356	0	1	chr4	120153905	212	chr18	10195720	AGACTTCTCAAAACACAAGTAAATAAATATTGTTACGATCATCATGAGAAACTTTTTAATTACAACATACTATTTGGGGTTTTTTTGTTTTTTTTTAAAGATTTGTTATTATATCTAAGTACACTGTAGCTGTCTTAAACGTACCAGAAGAGGGCATCAGATCTCATTAAAAATGGTGCTGGGGTTTGAACTCAGGACCTTCAGAAGAACAGTCAATGCTCTTAACCGCT
chr3	89697736	+	1	chr4	120616623	+	9	CTX	30	27	44	53	0.842288	0	0.974681	0	1	chr3	89697679	37	chr4	120616618	TACAGTGTTACTTACATGTAATAAATAAATAAATCTTAATAAAAAAAAGGGAAAAAAATTATTTACATGTATGAGTCTTTGTCTACATTTAGGGGCTGGTGAGATGGCTCAGCGGTTAAGAGCACCGACTGCTTTT
chr19	6249566	+	1	chr4	141259890	+	15	CTX	40	31	50	62	0.73609	0	0.987563	0	1	chr19	6249501	159	chr4	141259986	ACAGCTACAGTGTACTTACATATAATTAATAAATAAATAAATAAATAAATAAATCTTAAAAAAAAATTATTTTGTTGATACTTCGTGAGTGCAATTTTGCTACCATTTTACATTATCATAATGTAAGTATGTGACCCCTGTGAAAAGGTTGTTCTGTCC
chr4	141844343	+	10	chr8	74164293	+	1	CTX	22	19	57	41	0.717543	0	0.820509	0	1	chr4	141844264	127	chr8	74164282	TATACCTATCCATGCATCATCTGTACTTTCATCTATTCCATCAGTCCATCCATCCATCCATCAGTCCATCCATCCATCCATCCACCACTCACTCATGCATTTATCCATCCACCTACCCACCCATTCCATCCATCCAT
chr2	88352313	+	1	chr4	146922628	+	4	CTX	30	10	35	47	0.731862	0	0.98871	0	1	chr2	88352281	43	chr4	146922596	GCTTTCCTACTTTCTCACTGTCGAGATTTTGTCTTTCAAACAGCAGCATGTGCATCCCCGCCCCCCTAGAACACACAGGTGGCTACTGTTATCTCCTTTCCAAGGACATTTCCAGCAC
chr4	147195848	+	5	chr12	112136810	-	2	CTX	41	13	39	45	0.907589	0	0.809979	0	1	chr4	147195750	139	chr12	112136761	CATGCAGCAAGACTCCAAGGAATTCTGCTGCCTCTTTGTAAGATGTTTGTAAAAAATAAAAACAAAAATTGAAAAGTGCTATCTTCTTCTTTTTTTTTTTAATGAATGAGGCAATTTATTAACCCAGTATCCTTTGTTC
chr5	10158557	+	8	chr16	47330145	-	1	CTX	9	20	58	34	0.728141	0	0.914762	0	1	chr5	10158463	189	chr16	47330046	ATTATTAAGGATGTTGAATATTTCTGTGTGTGCTTCTTAGCCATTTGGGATTCCTAAGTTGAGAATTCTCTTTTTATCTCTGTTCCCAATTTTTTTTTTATTTTAAATTTTTTATTAGGTATTTAGCTCATTTACCTTTCCAATGCTATACCAAAAGTCCCCCATACCCACCCACCCCCACTCCCCTAC
chr13	103858994	+	5	chr5	21391906	+	5	CTX	10	21	18	47	0.739169	0	0.662062	0	1	chr13	103858901	108	chr5	21391925	TATATATATATATACATACATATATATAACATACACATACACTATATGCACATGTATATATGCAATAGATAGATATAAAGATAACCCTATATATATGTGTGTGTGTGTATATATATATATATATATATATATATAGGGTTATATATATATA
chr6	97840568	+	1	chr5	23615692	+	10	CTX	34	24	48	46	0.89988	0	0.986286	0	1	chr6	97840517	147	chr5	23615788	TCCTTTGCGAGAGGCATGTTCTCGTAGGGAGGTCGTCACCGCCGGAAAGAGAGTGAGTGTTTCTAACTCCCTGGCTGTCGAGAGGTCAATGGGGATGAGGTGGTTGTGTACGAGCTTAGTTAGGTGAGATCTCTGGATAGATGTCAG
chr1	136398332	+	17	chr5	59016787	+	3	CTX	19	35	61	57	0.953056	0	0.65792	0	1	chr1	136398261	127	chr5	59016814	TGGTAGACAAGGAGCTCTGTAAGCTGATAGTTTACTGCCACCTCAGCATCCCACCTAGCTGGGATTATAGATGAGTACAACTTTGCCAGGCAGGTCTGTATACAGGTTTTTGGGTTTTTGTTTGTTTTTTTTTTTTTTTTTTT
chr13	38072840	-	9	chr5	76982126	+	3	CTX	22	19	55	36	0.945258	0	0.807454	0	1	chr5	76982223	191	chr13	38072935	TGGTTTGTGAGCCACCATGTGGTTGCTGGGATTTGAACTCTGGACCTTCGGAAGAGCAGTCGGGTGCTCTTACCCACTGAGCCATCTCACCAGCCCAGTATGTGTTTTATAGTAAACATTTATCAACAATACTTAAAGACTAAGGATGCTCTTATGTCTGCATACATGTCTCTAGTTGAACAATTTCCAAA
chr5	105344910	+	6	chr1	135243446	-	11	CTX	24	61	45	39	0.959583	0	0.909782	0	1	chr1	135243349	195	chr5	105344814	CTTGGTGTCTCTCTCCTGGTGAAACTACTCACACTTTCCATTCACACTTGCATATACTGCTGGCCAAACGATGGGGATGTGCTGTACACACTGGTGGGTGTTGGGAGCTATTAAGGCAACACTATTGTCCTGATCTCTGAATTGGGCCTCTCCCCCCGAGAAGAAAAAGAGAGTCAAAAGCGGGCCACCAACACA
chr7	127804943	-	9	chr5	105516132	+	6	CTX	37	21	46	66	0.87027	0	0.934051	0	1	chr5	105516193	149	chr7	127805036	GGGGGACTTTTGGTATAGCATTGGAAATGTAAATGAGCTAAATACCTAATAAAAAAAATTATTTGACCCTACTGTTATTTATATATTTATATTATACTATATTACATCTGAAGGGGGCAGCTGCTTTCCCACTCCAGCCTGTGCCATCA
chr12	18397884	+	1	chr5	109480370	+	6	CTX	7	30	27	34	0.920006	0	0.957539	0	1	chr12	18397811	55	chr5	109480336	TAAAGATGTAAACAATAGAGCTCTGCGCTCTGGCGCGCCCTCGCTCTCCCGCTCGCTCTGCGCTCTGGCGCTCTGGCCCCATAAAGATGTAAGCAATAAAGTCTTGCTGCAGAAGATTCTGGTTTGTTGTGTTCTTCCTGGCCGGGCGTGA
chr4	135724723	+	8	chr5	110491101	+	6	CTX	29	28	61	65	0.922667	0	0.756139	0	1	chr4	135724629	181	chr5	110491190	CTTACAACCATCAGTAACTTCCCCCAACACCAGGCACGCACTCGGCACCGGAACCAATATGCAAGCAAAGCAATCGTACACATAAAATCCTTTTTTTAAAAAATATTTATTTATTTATTATATGTAAGTACACTGTAGCTGTCTTCAGACACACCAGAAGAGGGCATCAGATTTCATTACA
chr5	137712648	+	5	chr10	99737519	-	1	CTX	16	33	63	61	0.727877	0	0.982571	0	1	chr5	137712571	138	chr10	99737485	TGGTGGCTTGGTGAGTGGGTGGAGGAGCACCCTCATAGAGGCAAAGGGGATGAGGGAGAGGGGGATAGAATGAGGGGTAACAAGGAAGGGGGATATCATTCGAAAATGTAAACGAATAAAATGATTAACAAAAAAAGAAAGA
chr5	137712672	+	7	chr10	99737519	-	1	CTX	8	33	51	61	0.510057	0	0.982571	0	1	chr5	137712578	141	chr10	99737485	TTGGTGAGTGGGTGGAGGAGCACCCTCATAGAGGCAAAAGGGATGAGGGAGAGGGGGATAGAATGAGGGGTTTGGGGGGGTAACAAGGAAGGGGGATATCATTCGAAAATGTAAACGAATAAAATGATTAACAAAAAAAGAAAGAA
chr5	150453735	+	7	chr16	3114602	-	10	CTX	18	282	56	64	0.812077	0	0.572246	0	6	chr16	3114563	108	chr5	150453685	GAAATAAACAAAAATAAATTAAATAAATAAAATTTAAAAATAAAAGCCGGGCGTAAAGCACACCTTTAATCCCAGCACTTGGGAGGCAGAGGCAGGCGGATTTCTGAGA
chr2	137930568	+	5	chr6	12590254	+	3	CTX	21	33	54	63	0.962363	0	0.789832	0	1	chr2	137930479	154	chr6	12590327	CAAGCTGCAGAAGACTATCAAAGCACAAATTTTAGATATCTCACTTAGGCATAATACAATACCCTATTTCACTTTCTGAAACTAAATTTTTTTTTCCATTTTTTATTAGGTATTTAGCTCATTTACATTTCCAATGCTATACCAAAAGTCCCCC
[truncated: 174 more rows]

## Sheet: 129S1
left_chr	left_pos	left_strand	# of left SC reads	right_chr	right_pos	right_strand	# of right SC reads	SV type	left coverage	right coverage	assembled length at left position	assembled length at right position	avg % identity at left position	% non-unique at left pos	avg % identity at right position	% non-unique at right pos	start position of consensus mapping to genome	starting chr of consensus mapping	pos of genomic mapping of consensus start position	end pos of consensus mapping to genome	ending chr of consensus mapping	pos of genomic mapping of consensus ending position	consensus sequence
[truncated: 816 more rows]

[truncated: 1 more sheets: WtB6]
